# Supplementary material for: Stochastic Inoculum, Biotic Filtering and Species-Specific Seed Transmission Shape the Rare Microbiome of Plants
Source: Life (Basel). 2022 Sep 2;12(9):1372. doi: 10.3390/life12091372 (PMC9506401; doi:10.3390/life12091372)
Supplement: Supplementary file 1 [file life-12-01372-s001.zip]

Archive with 6 entries (6 files):
- Table S1 (Primer Sequences).xlsx
- Table S2 (Fung ITS seq and taxonomy).xlsx
- Table S3 (Bact 16S seq and taxonomy).xlsx
- Table S4 (Fungal Shoot Root and Rhizosphere OTU Counts).xlsx
- Table S5 (Bacterial Shoot Root and Rhizosphere OTU Counts).xlsx
- Table S6 (Seed and Spermosphere OTU Counts).xlsx
