# Supplementary material for: Stochastic Inoculum, Biotic Filtering and Species-Specific Seed Transmission Shape the Rare Microbiome of Plants
Source: Life (Basel). 2022 Sep 2;12(9):1372. doi: 10.3390/life12091372 (PMC9506401; doi:10.3390/life12091372)
Supplement: Supplementary file 1 [file life-12-01372-s001.zip › Table S4 (Fungal Shoot Root and Rhizosphere OTU Counts).xlsx]

## Sheet: Fungus
Plant	Arabidopsis	Arabidopsis	Barley	Barley	Brachiaria	Brachiaria	Brachypodium	Brachypodium	Cassava	Cassava	Coffee	Coffee	Maize	Maize	Panicum	Panicum	Pea	Pea	Phaseolus	Phaseolus	Rice	Rice	Sorghum	Sorghum	Soy	Soy	SugarCane	SugarCane	Sunflower	Sunflower	Tomato	Tomato	Wheat	Wheat		Arabidopsis	Arabidopsis	Barley	Barley	Brachiaria	Brachiaria	Brachypodium	Brachypodium	Cassava	Cassava	Coffee	Coffee	Maize	Maize
Substrate	Sand	Soil	Sand	Soil	Sand	Soil	Sand	Soil	Sand	Soil	Sand	Soil	Sand	Soil	Sand	Soil	Sand	Soil	Sand	Soil	Sand	Soil	Sand	Soil	Sand	Soil	Sand	Soil	Sand	Soil	Sand	Soil	Sand	Soil		Sand	Soil	Sand	Soil	Sand	Soil	Sand	Soil	Sand	Soil	Sand	Soil	Sand	Soil
Tissue	Rhizo	Rhizo	Rhizo	Rhizo	Rhizo	Rhizo	Rhizo	Rhizo	Rhizo	Rhizo	Rhizo	Rhizo	Rhizo	Rhizo	Rhizo	Rhizo	Rhizo	Rhizo	Rhizo	Rhizo	Rhizo	Rhizo	Rhizo	Rhizo	Rhizo	Rhizo	Rhizo	Rhizo	Rhizo	Rhizo	Rhizo	Rhizo	Rhizo	Rhizo		Root	Root	Root	Root	Root	Root	Root	Root	Root	Root	Root	Root	Root	Root
Repetition	Fung	Fung	Fung	Fung	Fung	Fung	Fung	Fung	Fung	Fung	Fung	Fung	Fung	Fung	Fung	Fung	Fung	Fung	Fung	Fung	Fung	Fung	Fung	Fung	Fung	Fung	Fung	Fung	Fung	Fung	Fung	Fung	Fung	Fung		Fung	Fung	Fung	Fung	Fung	Fung	Fung	Fung	Fung	Fung	Fung	Fung	Fung	Fung
NonTarget Reads (removed)	6076	2078	12	438	1879	423	987	680	882	2437	50	1802	2	55	830	2119	6729	456	1665	2108	833	448	18	32	11475	1145	1238	495	4928	802	1111	3184	218	119		22415	1450	50	2260	4862	7554	5671	890	2746	4071	877	12766	8	101
Target Reads (shown below)	1057	35862	41123	26889	19692	8743	10236	7073	38697	23311	39223	24759	59064	13876	39445	52217	2572	33393	23812	13540	31550	29614	42728	28708	1846	18563	17148	17421	19898	27453	784	14739	67400	13670		1058	6515	11612	24515	8900	4406	6058	16580	30778	13142	21834	4945	23964	33712
Number of OTUs Observed	19	82	23	186	26	73	14	89	23	171	24	181	26	112	27	122	17	180	13	128	71	119	20	61	23	188	38	107	21	164	20	90	22	104		23	36	11	32	17	26	15	35	26	54	27	61	21	37
#OTUID	ArabidopsisSandRhizo Fung	ArabidopsisSoilRhizo Fung	BarleySandRhizo Fung	BarleySoilRhizo Fung	BrachiariaSandRhizo Fung	BrachiariaSoilRhizo Fung	BrachypodiumSandRhizo Fung	BrachypodiumSoilRhizo Fung	CassavaSandRhizo Fung	CassavaSoilRhizo Fung	CoffeeSandRhizo Fung	CoffeeSoilRhizo Fung	MaizeSandRhizo Fung	MaizeSoilRhizo Fung	PanicumSandRhizo Fung	PanicumSoilRhizo Fung	PeaSandRhizo Fung	PeaSoilRhizo Fung	PhaseolusSandRhizo Fung	PhaseolusSoilRhizo Fung	RiceSandRhizo Fung	RiceSoilRhizo Fung	SorghumSandRhizo Fung	SorghumSoilRhizo Fung	SoySandRhizo Fung	SoySoilRhizo Fung	SugarCaneSandRhizo Fung	SugarCaneSoilRhizo Fung	SunflowerSandRhizo Fung	SunflowerSoilRhizo Fung	TomatoSandRhizo Fung	TomatoSoilRhizo Fung	WheatSandRhizo Fung	WheatSoilRhizo Fung		ArabidopsisSandRoot Fung	ArabidopsisSoilRoot Fung	BarleySandRoot Fung	BarleySoilRoot Fung	BrachiariaSandRoot Fung	BrachiariaSoilRoot Fung	BrachypodiumSandRoot Fung	BrachypodiumSoilRoot Fung	CassavaSandRoot Fung	CassavaSoilRoot Fung	CoffeeSandRoot Fung	CoffeeSoilRoot Fung	MaizeSandRoot Fung	MaizeSoilRoot Fung
FungOtu1	11.5421	43.5335	0.167789	0.691733	0.914077	3.46563	0	5.82497	0.0155051	3.39754	0.0280448	2.45163	75.4774	0.432401	0.0405628	2.23299	2.33281	0.239571	0.0125987	3.81832	0.748019	0.476126	82.4565	13.0521	5.85049	2.59656	0.839748	1.92871	2.20625	0.834153	12.5	1.34337	0.0296736	0.482809		6.80529	2.64006	0.0344471	0.730165	0.0337079	1.49796	0.11555	0.482509	0.94873	8.24836	0.0870202	3.82204	3.65131	27.3167
FungOtu2	0.0946074	22.1098	85.9324	11.3318	0.025391	0	0.0195389	0.0282765	0.0258418	0.0557677	0.00254952	0	0.00169308	0.0216201	0.0253518	1.90551	5.05443	0.0479142	0.0545943	0.00738552	0.535658	0.867833	0	0	0.0541712	0	0.530674	0.28701	96.5072	54.708	24.7449	0.0814166	25.1602	73.6503		0.283554	0.0460476	48.7427	10.4181	0	1.47526	0.0330142	0	0.890246	2.28276	0.00458001	2.04247	0.00417293	0.658519
FungOtu4	0	0.117116	0	29.5065	0	0.331694	0	3.90216	0.170556	5.72262	0.0254952	4.64074	0.00338616	0.0216201	0.00253518	5.18605	0	0.548019	0	0.465288	0.0570523	31.5155	0	0.0139334	0	0.948123	0	4.14442	0.412102	0.579172	0	5.46848	0	3.95757		0	0.613968	0	52.3516	0	49.773	1.22153	0.765983	0	24.8973	0.00916003	21.5167	0	2.35228
FungOtu9	0	0.145	0.00243173	0.0669419	0	0.320256	2.04181	0	0.00516836	2.32079	0.0229457	0	12.1123	87.6549	0.0101407	0	2.41058	0.0449196	0.230976	3.44165	0	0.401837	0.00234039	0.0209001	8.4507	0.0107741	0.414042	0.189427	0.00502563	0.0473537	1.65816	4.50505	0.00296736	0		14.0832	10.33	0.0258353	0	0.483146	3.76759	9.98679	0.277443	8.13568	6.94719	0.270221	0.970677	0.187782	3.38455
FungOtu7	0	6.39395	0	0.375618	0.0101564	0.366007	1.74873	2.70041	0	1.21402	0	0.981461	0.00338616	0.0144134	36.2429	1.16054	0	0.179678	0.0251974	0.206795	50.9065	7.69231	0.533608	41.0269	11.3218	2.32721	0.0116632	0	0.00502563	0.364259	3.06122	0.223896	0.0074184	0.131675		0	0.0306984	0	0.0122374	0.011236	0.0226963	0.0990426	0	0.679056	3.46218	0.0503801	0.0808898	0	0
FungOtu5	20.6244	0	0.00486346	0.249173	0.0050782	0.0343132	0	0.127244	0	0.0214491	0.00764857	0.34331	0	0.0648602	0	0.0536224	1.08865	0.233582	77.3308	0.0221566	0.0602219	0.0270143	0.0257442	0.0278668	6.71723	0.161612	0.0174948	0.0057402	0.145743	0.291407	0	0	0	0		9.73535	4.52801	0	0	0.011236	0	5.43084	0	7.00175	0	2.34497	0	0	0.213574
FungOtu10	0	0	0	13.2433	0.0457038	0.0228754	0	0.918988	0.0103367	1.06817	99.2122	0.920877	0	0.0216201	0	0.959458	0.0388802	0.0598928	0.09659	0.014771	0.00950872	1.22915	0	0	10.1842	0.360933	0	0.057402	0.190974	0.00364259	0.127551	1.48585	0	0.0438917		0	0.0153492	0	10.2631	0.191011	5.92374	0	0.717732	0.00649815	0.456552	95.2872	0.950455	0.00417293	0
FungOtu11	0	0	0	0.00743799	0	0.0457509	0	0.212074	0.00258418	0	0	0.121168	0.00169308	0	0	0.00383017	0	0	0	0.0516987	0	0	0.00234039	0.0139334	0	0.220869	0	0	0	0.0509962	0	0	0	0.212143		0	0	0	0	0	0	0	0	0	0	0	0	0	0
FungOtu12	0.189215	0.00278847	0.386645	8.29335	0.152346	0	0	0	0	0	0	0.00403894	0	0.0576535	0	0	73.367	0	0.00419956	0	0	0	0	0.00348335	2.70856	0	1.14882	0	0	0.0582814	0	0.00678472	44.1083	0		0.094518	0	4.14227	6.3349	0	0	0	0.0120627	0	0.00760919	0	0.262892	0	0
FungOtu22	0	0.435001	0.0437711	0.193388	0	0.0571886	1.52403	0.551393	65.4082	1.63871	0	1.18745	0	0.158547	0	5.00986	0	0.0688767	0.0125987	0.509601	1.89857	0.172216	12.1466	0.0522502	0.108342	0.296288	0.0933053	0.367373	0.11559	0.160274	0	1.18054	0.00445104	0.051207		0	2.8703	0	0.305935	0	0.0226963	0	0	20.232	0	0	0	0	0.0207641
FungOtu15	0	0.0139423	0.00243173	0.00743799	0.162503	0	0	0	0	0	0.00509905	0.0969344	0	0	0.00760553	0	3.49922	0	0	0	0.0380349	0.0438982	0.00936154	0	0	0	38.4651	37.3744	0	0.0983499	0	0	0	0		0	0	0	0	0	0	0	0	0	0	0.00458001	0	0	0
FungOtu62	0	0.387597	0	2.13098	0	4.59796	0.0195389	1.01796	0	6.90661	0.333988	5.34351	0	0.295474	63.1639	5.59013	0	1.1709	0	7.00148	0.320127	0.530155	0.542969	0.121917	0.0541712	7.57959	0.00583158	1.49819	0	6.05398	5.35714	1.10591	0	0.811997		0	0	0	2.56986	0.146067	0	0.0825355	0.205066	0	0.0989195	1.14042	0.202224	0	0.0889891
FungOtu14	0	0.156154	0.00486346	0.018595	0	0	0	1.13106	0.23516	0	0.00509905	0	0	0.00720669	0.00253518	0	0	0	0	3.53767	24.355	0.361316	0	0.0069667	9.31744	0	0	0	0	0.00364259	0.127551	0	0	0.051207		8.97921	0	0	0.0978992	0	2.42851	2.41004	0	0.00324907	0	0.265641	0	0	0.0415282
FungOtu32	0	0	0	0.152479	0	0.171566	0.00976944	0	0	5.79984	0	0.452361	6.09847	2.11877	0.00507035	0	0	21.4895	0	0.0812408	0	0.00337678	0	0	0	0.188547	0.0758106	0.0057402	0	0.0364259	0.510204	0.522424	0	0.00731529		0	0	0	1.00347	0	0	0	20.573	0	6.84066	0.0229001	0.222447	22.2292	33.1069
FungOtu17	0	0.00278847	0	0	0	0	0	0	0	0.210201	0	0.00403894	0.0186239	0	0	0	0	0.00299464	0	0	0	0	0	0	0	0	0.00583158	0	0	0.0218555	5.86735	0	0	0		0	0	0	0.00407914	0	0	0	0	0.217688	0	0	0	0.183609	0.0415282
FungOtu16	0	0.0195193	0	0.137603	0	1.95585	0.127003	0.183798	0	0	0.00764857	0	0	0.0144134	0.0126759	0.285348	0	0	0	0	0.0158479	0.0270143	0	0	0	0	0	0	0	0	10.3316	0.203542	0.00148368	0		8.88469	8.02763	0.0172236	0.0163165	0	0	0	37.8589	1.98194	0	0.0595402	0.323559	0	0.0949217
FungOtu19	4.16272	0	0	0	0.223441	0	0.117233	0	0	0	0	0	0	0	0.0152111	0	0.699844	0.00598928	22.1905	0.0221566	0	0	0	0	0.92091	0	0	0	0	0	3.44388	0.447792	0	0.0438917		0.094518	0	0	0.00407914	0	0.703586	0	0	0	0	0	0	0	0.0533935
FungOtu23	8.60927	0	0	6.0508	0	12.4099	0	4.51011	0	6.97096	0	19.8231	0	0.317094	0.00760553	4.52343	0	1.32064	0	2.98375	7.68304	1.06369	0	0.0174167	0	2.30027	0	0.252569	0	2.6773	0	3.63661	0	0.13899		0	0	0	0.00815827	0	2.01997	0	17.8046	0	0	0	0	0	0
FungOtu25	0	0	0	0	0	0	0	0	0	0	0	0	0	0	0	0	0	0	0	0	0	0	0	0	0	0	0	0	0	0	0	0	0	0.00731529		0	0	0	0	0	0	0	0.0422195	0	0	0	0	0.00417293	0
FungOtu24	0	0	0	0	0.213285	0	0	0	0	0	0	0	0	0.00720669	0	0	0	0.00598928	0	0	0	0	0	0	0	0	0.0816422	0	0	0.0473537	0	0	0	0		0	0	0	0	0.696629	0	0	0	0	0	0	0	0	0
FungOtu29	0.37843	0	0.301534	0.721485	0.0050782	0.0114377	0	0	0	0	0	0	0	0	0	0	0.0388802	0	0	0.0221566	0	0	0	0	0	0	0.571495	0.0057402	0	0	0	0	21.6929	0		0	0	0.792284	11.5236	0	0.0226963	0	0	0	0	0	0.0202224	0	0
FungOtu26	0.0946074	0.0557693	0	1.13429	0	0.102939	0	4.53839	24.8831	6.26743	0	7.36298	0	0.201787	0	4.53109	0	0.437217	0	0.745938	0	0.334301	0	0.0452835	0	1.40602	0	4.77585	0	0.823225	0	1.14662	0	0.402341		0	0	0	0.542525	0	0	0	5.1146	1.70576	0.532643	0	0.728008	0	0.0741576
FungOtu33	0	0.00557693	0	0	0	0	0	0	0	0.287418	0	0.145402	0	0	0	0.978608	0	0	0	0.00738552	0	0	0	0	0	0	20.8013	1.2571	0.0100513	0	0	0	0	0		0	0	0	0	0.280899	2.20154	0	0	0	0	0.10992	0	0	0
FungOtu46	0	0.00278847	0	0	0	0	0	0	0	0	0.124927	0	0	0	0	0	0	0	0	0	0	0	0	0	0	0	0	0	0	0	0	0	0	0		0	0	0	0	0	0	0	0	0	0	0	0	0	0
FungOtu27	7.00095	0.00557693	0.00243173	0.453717	0.462117	0.0114377	0	1.56935	0.00775254	0.832225	0	0.185791	0	0.454021	0	2.5394	3.26594	0.149732	0.00419956	1.49926	0.00633914	0.128318	1.1936	43.5314	4.60455	0.95351	0	0.499397	0.0552819	0.61924	0.892857	0	0	0.212143		6.14367	0	0	0	1.05618	2.08806	0	0.0784077	0	0.0228276	0	0	0	0.0148315
FungOtu40	0	0.147789	0	2.88594	0	0.697701	0	4.43942	0	13.084	0	8.27578	0	1.2972	0.00253518	3.57546	0	0.613901	0	14.1137	0.358162	0.327548	0	0.0313501	0	21.6344	0.00583158	3.01934	0	8.20311	0	3.3313	0	2.60424		0	0	0	0	0	0	0	0	0	0	0	0	0	0
FungOtu35	0.0946074	0	0	0	0.0101564	0	0	0	0.0465152	0.274548	0.00764857	0	0	0	0	0	0	0	0	0	0	0.00337678	0	0.00348335	0	0	0.0116632	0	0	0	0.127551	0	0	0		2.17391	0	0	0	0	0	0	0	48.5802	0	0.0778602	0.566229	0	0
FungOtu338	0.0946074	0	0	0	0	0	0	0	0.387627	0	0.00254952	0.0767398	0	0	0	0	0	0.00299464	0	0	0	0	0.00936154	0	0	0	3.59809	24.8378	0	0.269552	0	0.230681	0	0.204828		13.5161	0	0	0	0	0	0	0	0	0	0	0	0	0
FungOtu30	0	0.0111539	0	3.55164	0	0.0343132	0	5.28771	0	1.22689	0	2.0639	0	0.0144134	0.00507035	15.4394	0	4.22544	0	0.864106	0.335975	0.128318	0.00234039	0.0592169	0	0.242418	0	1.26284	0	0.0400685	14.4133	5.42099	0.00148368	0.197513		0.094518	0	0	0.0407914	0	0	0	4.9035	1.65053	0.365241	0	0.182002	0	0
FungOtu28	0	21.2119	0	0.565287	0	0.205879	0	0	0.00258418	0.0300287	0	0	0	0.295474	0	0.00191509	0	0.20663	0	0.524372	0	0.205984	0	0	0	0.258579	0	0.160726	0	0.00364259	0	39.5753	0	0.00731529		0	0.982348	0	0.0448705	0	0	0	0	0	2.8991	0	0	0	0
FungOtu51	0	0	0	0	0	0	0	0	0	0	0	0	0	0	0	28.1958	0	0.00299464	0	9.88183	0	0	0	0	0	0	0	0	0	0	0	0	0	0		0.189036	0	0	0	0	0	0	0	0	0	0	0	0	0
FungOtu37	0	0	0	0	0	0	92.9953	0	0	0	0	0.210025	0.00169308	0	0	0	0	0.266523	0	0	0	0.00337678	0	0	0.108342	0	0	0.0057402	0	0	2.80612	0.637764	0	0		0.094518	0.813507	0	0.0938201	0	0.181571	75.4374	5.56092	0	0	0	0	0	0
FungOtu36	0	0	0.00243173	0.022314	54.2505	0	0	0	0.0180893	0.00857964	0	0	0	0	0	0.0210659	0	0.0179678	0	0.118168	0	0	0	0.00348335	0	0.09158	0	0	0	0	0	0	0	0		0	0	0	0	47.2472	0	0	0	0	0.038046	0	0	0	0
FungOtu38	0	0	0	0.00743799	0	0	0	0	0	0.0300287	0	0	0	0	0	0	0	42.4909	0.00839913	0	0	0	0	0	0	0	0	0	0	0	0	0.0610625	0	0		0	0	0	0	0	0	0	0	0	1.26313	0	0	0	0.0266967
FungOtu41	0	0	0	0	0	0	0.195389	0	0	0	0	0	0.167615	0	0.0101407	0	0	0.134759	0	0	0.00316957	0	0	0	0	0	0	0	0	0	0	0	0	0		0	0	0	0	0	0	0.346649	0	0	0	0	0	54.4316	0.0207641
FungOtu42	0	0	0	0	36.2584	0	0	0	0	0	0	0	0	0.00720669	0	0	0	0	0	0	0	0.391707	0	0	0	0	0	0	0	0	0.127551	0	0	0		0	0	0	0	46.7191	0	0	0	0	0	0	0	0.00417293	0
FungOtu53	0	0	12.9611	0.014876	0	0	0	0.0282765	0	0	0	0	0	0	0	0	0	0	0	0	0	0.00337678	0	0	0	0	0.0116632	0	0	0.00364259	0.255102	0	0.0459941	0		0	0	42.9383	0	0	0	0	0	0.00974722	0	0	0.0404449	0	0
FungOtu45	0	0	0	0	0	0	0	0.0141383	0	0	0	0	0	0	0	0	0	0	0	0	0	0	0	0	0	0	0	0	0	0	0	0	0	0.0146306		0	0	0	0	0	0	0	0	0	0	0	0	0	0
FungOtu55	0	0	0	0	0	2.91662	0	0	0	0	0	0	0	0	0	0	0	0.0359357	0	0	0.0158479	7.33775	2.6657	1.33412	0	0	0.0116632	0	0	0.00364259	0	0	0	0.00731529		10.4915	0	0	0	0	4.03995	0	0	0	0	0	0	0	0
FungOtu49	0	0	0	0	0	0	0	0	0	0	0.00509905	0	0.064337	0.288268	0	0	0	0.00598928	0	0	0	0.00337678	0	0	0	0	0	0	0	0	0	0	0	0.00731529		0	1.82655	0	0	0	0	0	0	0	0	0	0	0.388082	19.3344
FungOtu52	0	0.161731	0	0.725204	0	2.15029	0	3.37905	0.00258418	6.91519	0	2.6657	0	0.0432401	0	4.86815	0	0.868445	0	2.3486	0	0.854326	0	0.0243834	0	2.51576	0	0.441995	0	0.484464	0	2.48321	0	0.146306		0	0	0	0.0856618	0	0.24966	0	0	0	0	0	0	0	0
FungOtu549	0	0	0	0	0	0	0	0	0	0	0	0.0848176	0.00507924	0	0	0	0	4.98009	0.00419956	0	0	0	0	0	0	0	0	0	0	0	0	0	0	0		0	0	0	0	0	0	0	0	0	0	0.00916003	0.141557	0.0876314	0.029663
FungOtu56	8.32545	0	0.00486346	0.014876	0.345318	0.0915018	0.732708	0.480701	0.11112	0.0686371	0.00254952	0.0121168	0	0.00720669	0.0278869	0.0172358	7.19285	0.00299464	0.0251974	0.236337	0.133122	0.0236375	0.00468077	0	11.3218	0.0323224	0.268253	0.086103	0.11559	0	10.8418	0.271389	0.00445104	0.0585223		5.10397	9.5779	0	0.0734244	0.685393	0.703586	4.68802	0.434258	3.37579	1.35444	0.0549602	0.202224	0.00417293	0.0148315
FungOtu59	0	0.00278847	0	0	0	0	0	0	0	0	0	0	4.54253	0.0144134	0.0228166	0	0	0	0	0	0.662441	0	0	0	0	0	0	0	0	0	0	0.00678472	0	0		0	0	0	0	0	0	0	0	0	0	0.0274801	0	0.909698	9.78287
FungOtu54	0	0	0	0	0.0761731	0	0	0	0	0	0	0	0	0	0.00507035	0	0	0	0	0	0	0	0	0	0	0	0	0	0	0	0	0	0	0		0	0	0	0	0	0	0	0	0	0	0	0	0	0
FungOtu58	36.5184	0	0	0	0.0558602	0	0.293083	0	0	0	0	0	0	0	0	0.187678	0	0	0	0	0	0	0	0	4.38787	0.0808059	0	0	0	0.0400685	0	0	0	0		0.094518	0	0	0	1.79775	0	0	0.26538	1.96894	0.441333	0.0641202	0.303337	0	0
FungOtu57	0	0	0.00243173	0	0.0812513	0	0	0	0	0	0	0	0	0	0	0	0	0	0	0	0	0	0	0	0	0	0.0874738	0	0	0	0	0	0	0		0	0	0	0	0	0	0	0	0	0	0	0	0	0
FungOtu441	0	0	0	0	0	0	0	0	0	0	0	0.00807787	1.35954	0.0504468	0	0	0	0.218609	0	0	0	0	0	0	0	0.0269353	0	0	0	0	0	0	0	0		0	0	0	0	0	0	0	0	0	0	0	0.0202224	16.8795	2.48873
FungOtu61	0.189215	0	0.00486346	0.00743799	0	0	0	0	0	0	0	0	0	0.201787	0	0	0	0	0	0	0	0	0	0	0	0	0	0	0	0	0	0	6.60979	0		0	0	0	0	0	0	0	0	1.39385	0	0.00458001	0	0	0
FungOtu70	0	0	0.0559298	0	5.93642	38.7853	0	0	0	0	0	0	0	0	0	0.00191509	0	0	0	0	0	0	0	0	0	0	0	0	0	0.0109278	0	0	0	0		0	0	0.249742	0	0.606742	10.0545	0	0	0	0	0	0	0	0
FungOtu60	0	0.0223077	0	0	0.355474	0	0	0.0706914	0	0.0600575	0	0	0	0	0.00760553	0	0	0	0	0	0.0253566	12.6055	0.00702116	0	0	0	0.00583158	0	0	0	0	0	0	0		0	0	0.00861178	0	0	0	0	0	0.0487361	0	0.00916003	0	0	0
FungOtu64	0	0	0	0.0334709	0	0.0457509	0	0	0	0.0643473	0	0.121168	0	0.0216201	0	0.143631	0	0.500105	0	0.915805	1.8225	0.0101303	0	0.0069667	0	0.339385	0	0.0229608	0	0.316905	0	0	0	0.00731529		0.094518	0	0	0	0	0	0.0165071	0	0	0	0.00916003	0	0	0
FungOtu67	0	0.794713	0	0.0557849	0	0	0	0	0	0	0	0	0	0	0	0	0	0	0	0	0.630745	11.2953	0	0	0	0.00538706	0	0	0	0	0	0.169618	0	0.051207		0	7.24482	0	0	0	0	0	0	0	0.00760919	0	0	0	0
FungOtu65	0	0	0	0	0	0	0	0	0	0	0.048441	0	0	0	0	0	0	0	0	0	0	0	0	0	0	0	0	0	0.0452307	0	0	0	0	0		0	0	0	0	0	0	0	0	0	0	0	0	0	0
FungOtu63	0	0	0	0.271486	0	0	0	0	0	0.265969	0	0	0	0.208994	0	0.172358	0	0.0149732	0	0.516987	0	11.5553	0	0.0278668	0	0.113128	0	0.0229608	0	1.20934	0	0	0	0.929042		0	0	0	0	0	0	0	0	0	0.814184	0.0320601	0	0	0.00593261
FungOtu68	0	0	0	0	0	0	0.166081	0	0	0	0	0	0	0	0	0	0	0	0	0	0	0	0	0	0	0	5.52834	0.0344412	0	0	0	0	0	0		0	0	0	0	0	0	0.0165071	0	0	0	0	0	0	0
FungOtu72	0	0	0	0	0	0	0	0	0	0.193042	0	0	0	0	0	0	0	0	0	0	0	0	0	0	0	0.00538706	20.3172	0	0	0	0	0	0	0		0	0	0	0	0	0	0	0	0	0	0	0	0	0
FungOtu73	0	0	0	0	0.0152346	0	0	0	0	0	0	0	0	0	0	0	0	0	0	0	0	0	0	0	0	0	0	0	0.0452307	0	0	0	0	0		0	0	0	0	0	0	0	0	0	0	0	0	0	0
FungOtu71	0	0.0975963	0	0.0446279	0	0	0	0	0	0.145854	0	0	0	0	0	0	0	0.0239571	0	0	0.418384	3.01209	0	0	0	0	0.244927	0.114804	0	0	0	0	0	0		0	0	0	0	0	0	0	0	0	0	0	0	0	0
FungOtu69	0	0	0	0.00743799	0	0	0	0	0	0	0.135125	0	0.00507924	0	0	0	0	0	0	0	0	0	0	0	0	0	0	0	0	0	0	0.454576	0	0		0	0	0	0	0	0	0	0	0	0	0.0274801	0	0	0
FungOtu66	0	0.290001	0	0.364461	0	0.240192	0	0.904849	0	3.56484	0	3.52195	0	0.180167	0	0.0612827	0	0.113796	0	1.72821	0	0.239751	0	0.0174167	0	2.02015	0	1.16526	0	1.75573	0	0.230681	0	0.212143		0	0	0	0	0	0	0	0	0	0	0	0	0	0
FungOtu74	0	0.00278847	0	0.00371899	0	0	0	0	7.31581	0.0386084	0.00254952	0.064623	0	0.1081	0	0	0	0.0149732	0	1.38848	0.00316957	0.145202	0	0.00348335	0	0.0377094	0	0.0229608	0	0.080137	0	0.461361	0	0		0	0	0	0	0	0	0	0	0.0227435	0	0	0	0	0
FungOtu78	0	0	0	0	0	0	0	0	0	0	0	11.9431	0	0	0	0	0	0	0	0	0	0	0	0	0	0.0107741	0	0	0	0	0	0	0.00148368	0		0	0	0	0	0	0	0	0	0	0	0	7.58342	0	0
FungOtu87	0	0.580001	0	0	0.0050782	0	0	0	0	0	0	0	0	0	0.202814	0	0	0	0	0.0738552	0.022187	0	0	0	0	0	0	0	0	0.0874221	0	0	0	0		0	0	0	0	0	0.544712	0	0	0	0	0	0	0	0
FungOtu88	0	0.00557693	0	3.62602	0	0	0	0.933126	0	0.381794	0	0.444283	0	0.0648602	0	0.0555375	0	3.82116	0	0.118168	0.0190174	0.0101303	0	0.00348335	0	0.684157	0	0.086103	0	0.160274	0	0.549562	0.00296736	0.00731529		0	0	0	0.0285539	0	0	0	0.446321	0	0.0304368	0	0.606673	0	0
FungOtu75	0	0	0	0.197107	0	0	0	0	0	0.0257389	0	0.00807787	0	0.0288268	0	0.0497922	0	0	0	3.78877	0.0348653	1.63774	0	0.0139334	0	0.188547	0	0.086103	0	0	0	0	0	0		0	0	0	0.167245	0	9.94099	0	1.41134	0	0	0	0.0606673	0	0
FungOtu76	0	0.00278847	0	0.126446	0	0	0	0	0	0.00428982	0	0.00403894	0	0.0288268	0	0.153207	0	0.461174	0	0.118168	0	0	0	0.0313501	0	0.134677	0.00583158	0.0114804	0	0.080137	0	0	0	0		0	40.1688	0	0	0	0	0	0	0	0	0	0	0	0
FungOtu94	0	0	0	0.00743799	0	0	0	1.82384	0	0.48475	0	0.0363504	0	0.0720669	0	0	0	0.0479142	0	0	0	0.0607821	0	0	0	0.00538706	0	0.0344412	0	0.0546388	0	0	0	0		0	0	0	0	0	0	0	0	0	19.3654	0	0	0	0
FungOtu81	0	0	0	0.0297519	0	0	0	0	0	1.66874	0	0.698736	0	0	0	0.0497922	0	0.0359357	0	0	0	0.0675356	0	0	0	0.323224	0	1.72206	0	0.116563	0	0	0	0.0950988		0	0.460476	0	0	0	0	0	0.283474	0	3.37848	0	19.3731	0	0
FungOtu79	0	0.0529809	0	0.0297519	0	0	0	0	0	0	0	0.0161557	0	0	0	0	0	0	0	0.132939	0.00950872	0.290403	0	0	0	0	0	0	0	0	0	0.00678472	0	0		0	0	0	0	0	0	0	0	0	0	0	0.707786	0	0.0148315
FungOtu85	0	0.0306731	0	0.36818	0	1.3039	0	0.0424148	0	0.00857964	0	0.0848176	0	0.360334	0	0.191509	0	0.0299464	0	4.29838	0	0.0506517	0	0.00348335	0	4.04568	0	0.057402	0	3.00878	0	0	0	0.482809		0	0	0	0	0	0	0	0	0	0	0	0.930233	0	0
FungOtu84	0	0.0362501	0	2.35412	0	0.125815	0	0.226212	0.00258418	0.416113	0	0.747203	0	0.410781	0	0.130226	0	0.976253	0	2.11965	0	0.0405214	0	0.0452835	1.19177	1.47067	0	0.464956	0	1.24212	0	0.183187	0	0.13899		0	0	0	0	0	0	0	0	0	0	0	0	0	0
FungOtu77	0	0	0	0	0	0	0	0	0	0	0	0	0	0	0	0	0	0	0	0	2.46593	0	0	0	0	0	0	0	0	0	0	0	0	0		0	0	0	0	0	0	0	0	0	0	0	0	0	0
FungOtu82	0	0.315097	0	0	0	0	0	0	0	0	0	0	0	0	0	0	0	0.00299464	0	0	0.608558	1.05693	0	0	0	0	0	0	0	0	0	0	0	0		0	0.0153492	0	0	0	0	0	0	0	0	0	0	0	0
FungOtu80	0	0	0	0	0	0	0	0	0	0	0	0	0	0	0	0	0	0	0	0	0	0.3782	0	0	0	0	0	0	0	0	0	0	0	0.0292612		0	0	0	0.00407914	0	0	0	0	0	0	0	0	0	0
FungOtu91	0	0	0	0.0818178	0	0	0	0	0	0	0	0	0.00846539	0	0	0	0	0	0	0	0	0	0	0	0	0	0	0	0.0301538	0	0	0	0	0		0	0	0	0.0163165	0	0	0	0	0	0	0	0	0.10015	0
FungOtu89	1.3245	0	0	0.163636	0	1.53265	0	0.0141383	0	0.145854	0	2.45163	0	0	0.00253518	0.831147	0	0.00598928	0	0.0738552	0	0.162086	0	0	0	0.156225	0	0.631422	0	0.0983499	0	0.0203542	0	0.0365764		0	0	0	0	0	0.385837	0	0	0	1.86425	0	2.73003	0	0
FungOtu86	0	0.705482	0	0.011157	0	0.308818	0	1.49866	0	0.990948	0	0.0282725	0	0.122514	0	1.21033	0	0.0898392	0	4.30576	0	0.0168839	0	0.0209001	0	0.743414	0	0.0688824	0	0	0	0.278174	0	0.0146306		0	0.613968	0	0	0	0	0	0.0120627	0	0.258713	0	0	0	0
FungOtu108	0	0.0278847	0	0.26033	0	0	0	2.21971	0	0.381794	0	0.856254	0	0.288268	0	0.402168	0	0.107807	0	2.09749	0	0.0911731	0	0	0	2.1225	0	0.241088	0	0.145704	0	0.814166	0	0.00731529		0	0	0	0	0	0	0	0.138721	0	0.509816	0	0	0	0.0326293
FungOtu90	0	0.0111539	0	0.011157	0	0	0	0	0	0	0	5.59393	0	0	0	0	0	0	0	0	0	0	0	0	0	0	0	0	0	0	0	0	0	0		0	0	0	0	0	0	0	0	0	0	0	9.82811	0	0
FungOtu92	0	0	0	0	0	0	0	0	0	0	0	0	0	0	0	0	0	0	0	0	0	0	0	0	0	10.1007	0	0	0	0	0	0	0	0		0	0	0	0	0	0	0	0	0	0	0	0	0	0
FungOtu113	0	0	0	0.695452	0.0101564	0.812078	0	0	0	0.257389	0	0.60584	0	0.446815	0	0.126396	0	0.185668	0	4.25406	0.0538827	0	0	0.135851	0	0.490222	0	0.0459216	0	0.458966	2.55102	0	0	0.12436		0	0	0	0	0	0	0	0	0	0	0	0	0	0
FungOtu93	0	0	0	0.33099	0	0	0	0	0	1.62584	0	0.815865	0	0.0432401	0	0	0	0.0359357	0	1.54357	0	0.0202607	0	0.0069667	0	2.90901	0	0.137765	0	0.349689	0	0.882014	0	0		0	0	0	0	0	0	0	0	0	0	0	0	0	0
FungOtu103	0	0	0	0.0780989	0	0	0	0.32518	0	0.866544	0	0.298881	0	0.0216201	0	0.294923	0	0.0119786	0	0.450517	0	0.0405214	0	0	0	0.129289	0	5.16618	0	0.0728518	0	0.468146	0	0		0	0	0	0	0	0	0	0	0	0	0	0	0	0
FungOtu100	0	0	0	0.141322	0	0.205879	0	0	0	0.549097	0	0.161557	0	0.0864803	0	0.480686	0	0.0539035	0	0.184638	0.00316957	0.0101303	0	0	0	2.23563	0	0.29275	0	0.353331	0	2.55106	0	0.0438917		0	0	0	0	0	0	0	0	0	0	0	0	0	0
FungOtu95	0	0	0	0.011157	0	0	0	0	0	3.17447	0	0	0	0	0	0	0	0.467164	0	0	0	0	0.00234039	0	0	0	0	1.38339	0	0	0	0	0	0		0	0	0	0	0	0	0	0	0	0.129356	0	0	0	0.0029663
FungOtu98	0	0.0585578	0	0	0	0	0	0.0848296	0	0.454721	0	0	0	0	0	0	0	0	0	0.0369276	0.117274	0.0168839	0	0	0	0	4.12876	0.0057402	0	0.404327	0	0.0135694	0	0.0658376		0	0	0	0	0	0	0	0	0	0	0	0	0	0
FungOtu96	0	0	0	0.0520659	0	8.46391	0	0	0	0.214491	0	0.0888566	0	0.0432401	0	0.0191509	0	0.368341	0	0.605613	0	0.124941	0	0.0069667	0	0.0107741	0	0.642902	0.00502563	0.448038	0	0	0	0.26335		0	0	0	0	0	0	0	0	0	0.0989195	0	1.45602	0	0
FungOtu99	0	0	0	0	0	0	0	0	0	0.00428982	0	0.00807787	0	0.0216201	0	0	0	0.0239571	0	0.132939	0	0	0	0	0	0.500997	0	0	0	0.0291407	0	0	0	9.57571		0	0	0	0	0	0	0	0	0	0	0	0	0	0
FungOtu97	0	0.0195193	0	0.014876	0	8.41816	0	0	0	0.48475	0	0.282725	0	0.0216201	0	0	0	0.00299464	0	2.01625	0	0.030391	0	0	0	0.156225	0	0.195167	0	0.0400685	0	0	0	0.336503		0	0	0	0	0	0	0	0	0	0	0	0	0	0
FungOtu111	0.0946074	0.00278847	0	0	0	0	0	0.0989679	0	0	0	0.00807787	0	0	0	0	0.0388802	3.81517	0	0.00738552	0.00316957	0	0	0	0	0	0.00583158	0	0	0	0	0.00678472	0	0		0.283554	0.0306984	0	0.0285539	0	0	0.0165071	0.00603136	0	0	0	0.141557	0	0
FungOtu105	0	0	0	0	0	0.114377	0	0	0	0.70782	0	1.08243	0	0	0	0.185763	0	0.00598928	0	0	1.41997	0.0236375	0	0.00348335	0	0	0	0.0975834	0	0	0	1.37051	0	0.00731529		0	0	0	0	0	0	0	0	0	0.038046	0	0	0	0
FungOtu127	0	0	0	0	0	0	0	0	0	0	0	0	0	0	0	2.72708	0	0	0	0	0	0	0	0	0	0	0	0	0	0	0	0	0	0		0	0	0	0	0	0	0	0	0	0	0	0	0	0
FungOtu116	0	0.0446155	0	0.122727	0	0.0571886	0	0	0	1.87894	0	0.145402	0	0.0216201	0	0.0402168	0	0.140748	0	0.391433	0	0.0438982	0	0.0209001	0	0.851156	0	0	0	0.826868	0	0.461361	0	0.0219459		0	0	0	0	0	0	0	0	0	0.289149	0	0	0	0
FungOtu109	0	0.0780771	0	0.0409089	0	0	0	0.240351	0	0.0514778	0	0	0	0.900836	0	0	0	1.85368	0	2.54801	0.00316957	0	0	0	0	0.269353	0	0	0	0	0	0	0	0.0146306		0	0	0	0	0	0	0	0	0	0	0	0	0	0
FungOtu101	0	0	0	0	0	0	0	0	0	0	0	0	0	0	0	0	0	0	0	0	0	0	0	0	0	0	0	0	0	0	0	0	0	0		0	0	0	0	0	0	0	0	0	0	0	0	0	0
FungOtu104	0	0.0111539	0	0	0	0	0	0	0	0	0	0	0	0	0	0	0	0	0	0	0	0	0	0	0	0	0	0	0	0	0	0	0	0		0	0	0	0	0	0	0	0	0	0	0	1.09201	0	0
FungOtu107	0	0	0	1.11942	0	0	0	0.127244	0	0.0386084	0	0.109051	0	0	0	0.0402168	0	0	0	0.0443131	0	0.0438982	0	0	0	0.0377094	0	0.057402	0	0.149346	0	0	0	0.299927		0	0	0	0	0	0	0	1.45356	0	1.42292	0	0.141557	0	0
FungOtu123	0	0	0.00243173	0	0	0	0	0	0	0	0	0.00403894	0	0	0	0	0	0	0	0	0	0	0	0	0	0	0	0	0.0201025	0	0	0	1.02522	0		0	0	0	0	0	0	0	0	0	0	0	0	0	0
FungOtu135	0	0	0	0.0483469	0	0	0	3.33663	0	0	0	0.391777	0	0.122514	0	0	0	0.0928338	0	0	0	0	0	0.01045	0	2.40802	0	0	0	0.0327833	0	0.0271389	0	0		0	0	0	0	0	0	0	0.229192	0	0	0	0.101112	0	0
FungOtu102	0	0	0	0	0	0.354569	0	11.2682	0	0.261679	0	0.0686619	0	0	0	0	0	0.116791	0	0	0	0.0607821	0	0.00348335	0	0.0646447	0	0.0172206	0	0.00364259	0	0.0407083	0	0		0	0	0	0	0	0	0	0	0	0	0	0	0	0
FungOtu132	0	0.0529809	0	0.00743799	0	0	0	1.95108	0	0.278838	0	0.323115	0	0	0	0	0	0	0	0.00738552	0	0.00337678	0	0.0174167	0	0.0269353	0	0.114804	0	0	0	0	0	0.0219459		0	0.0460476	0	0	0	0	0	0	0	0.0532643	0	7.48231	0	0
FungOtu168	0	0.0641347	0	0.197107	0	0.388883	0	0.141383	0	0.0600575	0	0.775476	0	0.1081	0	0	0	0.0119786	0	0.221566	0	0.0742892	0	0	0	0.657221	0	0.361633	0	0.764944	0	0.278174	0	0.051207		0	0	0	0	0	0	0	0	0	0	0	0	0	0
FungOtu117	0	0.00278847	0	0.00371899	0	0.732014	0	0.834158	0	1.11535	0	0.00403894	0	0.1081	0	0.00383017	0	0.161711	0	0.00738552	0	0.145202	0	0	0	1.44373	0	0	0	0.080137	0	0	0	0		0	0	0	0	0	0	0	0	0	0	0	0	0	0
FungOtu115	0	0	0	0	0	0	0	0	0.00258418	0	0	0.238297	0	0	0	0	0	0	0	0	0.139461	0	0	0	0	0.0107741	0	0	0	0	0	0	0	0		0	0	0	0	0	0	0	0	0	0	0	0	0	0
FungOtu110	0	0	0	0	0	0	0	0	0	0	0	0	0	0	0	0.281518	0	0	0	0	0	0	0	0	0	1.77234	0	0	0	1.1292	0	0	0	0		0	0	0	0	0	0	0	0	0	0	0	0	0	0
FungOtu150	0.0946074	0	0.00729519	0	0.0050782	0	0	0.113106	0	0.0257389	0	0	0	0	0.0354925	0.00191509	0.466563	0	0	0	0.0126783	0.030391	0	0	1.13759	0	0	0	0	0	0	0.142479	0	0		0	0.0153492	0	0	0	0.0226963	0	0	0.227435	0.837011	0.00916003	0.0202224	0	0
FungOtu129	0	0	0	0.022314	0	0	0	0	0	0	0	0.0686619	0	0	0	0.329395	0	0.83251	0	0	0	0	0	0	0	0	0	0	0	0	0	0.0203542	0	0		0	0	0	0	0	0	0	0	0	0	0	0	0	0
FungOtu120	0	0	0	0	0	0	0	0	0	0	0	0	0	0.0432401	0	0	0	0	0	0	0	0	0	0	0	4.02413	0	0	0	0	0	0	0	0		0	0	0	0	0	0	0	0	0	0	0	0	0	0
FungOtu118	0	0	0	0.0334709	0	0	0	0.508978	0	0	0	0	0	0.223407	0	0.0306414	0	0.0718714	0	0	0	0.108057	0	0	0	1.44912	0	0.338672	0	0.560959	0	0.0407083	0	0.0585223		0	0.429777	0	0	0	0	0	0	0	0	0	0	0	0
FungOtu106	0	0	0	0.0966938	0	0.663388	0	0.706914	0	0.120115	0	0.262531	0	0.0576535	0	0.379187	0.0388802	0.0718714	0	0.0590842	0	0.0270143	0	0	0	0.129289	0	0.0975834	0	0.236768	0	0.746319	0	0		0	0	0	0	0	0	0	0.0301568	0	0	0	0	0	0
FungOtu145	0	0	0	0	0	0	0	0	0	0	0	0	0	0	0	0.162782	0	0	0	0	0	0	0	0	0	0	0	0	0	0	0.255102	0	0	0		0	0	0	0	0	0	0	0	0	0	0	0	0	0
FungOtu114	0	0.0278847	0	0.107851	0	0	0	0	0	0.630604	0	0.0121168	0	0	0	0.00766034	0	0.00598928	0	0	0	0	0	0	0	0	0	0	0	0	0	0.0135694	0	0		0	0	0	0.118295	0	0	0	0.446321	0	1.19464	0	2.30536	0	0.0741576
FungOtu119	0	0	0	0	0	0	0	0	0	0	0	0	0	0	0	0	0	0	0	0	0	0	0	0	0	0	0	0	0	0	0	0	0.882789	0		0	0	0	0	0	0	0	0	0	0	0	0	0	0
FungOtu133	0	0	0.00243173	0.022314	0	0	0	0	0	0	0	0	0	0	0	0	0	0	0	0	0	0	0	0	0	0	0	0	0	0	0	0	0	0		0	0	0	2.50867	0	0	0	0	0	0	0	0	0	0
FungOtu163	0	0	0	0.0818178	0	0	0	0	0	0	0	0.0727008	0	0.0216201	0	0	0	0	0	0	0.900158	0	0	0	0	0	0.857243	0.0229608	0	0.0837796	0	0	0	0		0	0	0	0	0	0	0	0	0	0	0	0	0	0
FungOtu124	0	0	0	0.226859	0	0	0	1.61176	0	0	0	0.0363504	0	0.0432401	0	0.247046	0	0.00299464	0	0	0	0	0	0	0	0.107741	0	0	0	0.0509962	0	1.51299	0	0.277981		0	0	0	0	0	0	0	0	0	0	0	0	0	0
FungOtu125	0	0	0	0.171074	0	0	0	0.212074	0	0.00428982	0	0.928955	0	0	0	0.0689431	0	0.0269518	0	0	0	0.337678	0	0.0069667	0	0.0808059	0	0.086103	0	0.0837796	0	0.35959	0	0		0	0	0	0	0	0	0	0	0	0	0	0.364004	0	0
FungOtu122	0	0	0	0	0	0	0	0	0	0	0	0	0	0	0	0	0	0	0	0	0	0.10468	0	0	0	0	0	0	0	0	0	0	0	0		0	0	0	0	0	0	0	0	0	0	0	0	0	0
FungOtu130	0	0	0	0	0	0	0	6.70154	0	0.00857964	0	0	0	0	0	0	0	0.00598928	0	0	0	0	0	0	0	0	0	0	0	0	0	0	0	0.256035		0	0	0	0	0	0	0	0	0	0	0	1.67846	0	0
FungOtu134	0	0.206347	0	0	0	0	0	0	0	0.446141	0	0	0	0	0	0	0	0	0	0	0.14897	0	0	0	0	0	0	0	0	0	0	0	0	0		0	0	0	0	0	0	0	0	0	0	0	0	0	0
FungOtu138	0	0	0	0	0	0	0	0	0	0	0	0	0	0.0288268	0	0	0	0	0	0	1.42314	0.0101303	0	0	0	0.333998	0	0	0	0	0	0	0	0.00731529		0	0	0	0	0	0	0	0	0	0	0	0	0	0
FungOtu139	0	0	0	0.0595039	0	0	0	0	0	0.0128695	0	0.0969344	0	0.0144134	0	0	0	0.0658821	0	0.598227	0.00316957	0.165462	0	0.0069667	0	0.215482	0	0	0	0.794084	0	0.312097	0	0		0	0	0	0	0	0	0	0	0	0	0	0	0	0.0444945
FungOtu136	0	0.0529809	0	0.163636	0	0	0	0	0	0.326026	0	0.125207	0	0.100894	0	0	0	0.257539	0	0.531758	0	0.0101303	0	0	0	0.67877	0	0.0057402	0	0.287765	0	0	0	0		0	0	0	0	0	0	0	0	0	0	0	0	0	0
FungOtu250	0	0	0	0.0557849	0	0.0343132	0	0.282765	0	0	0	0.0121168	0	0	0	0	0	0.0389303	0	0.0738552	0.00633914	0.0135071	0	0	0	0.0808059	0	0.0057402	0	0.00364259	0	3.05312	0	0.00731529		0	0	0	0	0	0	0	0	0	0	0	0	0	0
FungOtu141	0	0	0	0.171074	0	0	0	0	0	0.596285	0	0.064623	0	0.0648602	0	0.1015	0	0.00598928	0	0.140325	0	0.0270143	0	0	0	0.409417	0	0.0746226	0	0.061924	0	0	0	0.0146306		0	0	0	0	0	0	0	0	0	0	0	2.3458	0	0
FungOtu126	0	0	0	0	0	0	0	0	0	0	0	0.0121168	0	0	0	0.0153207	0	0.00299464	0	0	0	0	0	0	0	0	0	0	0	0.0437111	0	3.31773	0	0		0	0	0	0	0	0	0	0	0	0	0	0	0	0
FungOtu121	0	0.0167308	0	0.014876	0	0	0	0	0	0.265969	0	0.100973	0	0.0432401	0	0	0	0.032941	0	0	0	0.0641588	0	0.00348335	0	0.0161612	0	0.269789	0	0.772229	0	0.366375	0	0.270666		0	0	0	0	0	0	0	0	0	0	0	0	0	0
FungOtu128	0	0	0	0.36818	0	0	0	0	0	1.08532	0.00254952	0.109051	0	0.00720669	0	0	0	0.308448	0	0	0	0	0	0	0	0.0215482	0	0	0	0	0	0	0	0		0	0	0	0	0	0	0	0	0	0	0	0	0	0
FungOtu143	0	0	0	0	0	0	0	0	0	0	0	0	0	0	0	0	0	0	0	0	0	0.0540285	0	0	16.143	0	0	0	0.040205	0	0	0	0	0		0	0	0	0	0	0	0	0	0	0	0	0	0	0
FungOtu170	0.473037	0	0.00486346	0.152479	0	0	0.00976944	0.240351	0	0	0.00254952	0.00403894	0.00169308	0	0.00507035	0	0.0388802	0	0	0.0369276	0.00316957	0	0.00468077	0	0	0.00538706	0	0	0.00502563	0	0	0	0.00445104	0		0.47259	0.0153492	0	0.575158	0	0.0226963	0	0	0	0.304368	0	0	0	0
FungOtu630	0	0	0	0	0	0	0	0	0	0	0	0	0	0	0	0.00191509	0	0.00299464	0	0	0	0	0.308931	0	0	0.00538706	0	0	0	0	0	0	0	0		0	0.0153492	0	0	0	0	0	0	0	0	0.00458001	0	0	0
FungOtu137	0	0	0	0	0	0	0	0	0	1.939	0	0	0	0	0	0	0	0	0	0	0	0	0	0	0	0	0	0	0	0.00364259	0	0	0	0		0	0	0	0	0	0	0	0	0	0	0	0	0	0
FungOtu156	0	0.0501924	0	0	0	0.114377	0	2.48834	0	0.132984	0	0.205986	0	0	0	0.12065	0	0.00598928	0	0.0369276	0	0.0270143	0	0.00348335	0	0.102354	0	0	0	0.0437111	0	0.203542	0	0.109729		0	0	0	0	0	0	0	0	0	0	0	0	0	0
FungOtu160	0	0	0	0.00743799	0	0	0	0.961403	0	0.180172	0	0.395816	0	0	0	0.0497922	0	0	0	0.753323	0	0	0	0.00348335	0	0.0808059	0	0.103324	0	0.193057	0	0	0	0		0	0	0	0	0	0	0	0	0	0	0	0	0	0
FungOtu144	0	0.0111539	0	0	0	0	0	0	0	0.184462	0	0.064623	0	0	0	0	0	0	0	0	0	0	0	0	0	0	0	0.0516618	0	0	0	0	0	0		0	0	0	0	0	0	0	0	0	2.10775	0	0.687563	0	0
FungOtu147	0	0	0.0972692	0	0	0	0	0	0	0	0	0	0	0	0	0	0	0	0	0	0	0	0	0	0	0	0	0	0	0	0	0	0	0		0	0	3.03996	0	0	0	0	0	0	0	0	0.0404449	0	0
FungOtu180	0	0	0	0.200826	0	0	0	0	0	0.00428982	0	0	0	0.00720669	0	0.0153207	0	0.041925	0	0.118168	0.0538827	0.0101303	0	0	0	0.802672	0	0.0114804	0	0.320548	0	0	0	0.0731529		0	0	0	0	0	0	0	0	0	0	0	0	0	0
FungOtu188	0	0	0	0.018595	0	0	0	0	0	0	0	0	0	0	0	0	0	0	0	0	0	0	0	0	0	0.113128	0	0.677343	0	0.826868	0	0	0	0		0	0	0	0	0	0	0	0	0	0	0	0	0	0
FungOtu397	0	0.00278847	0	0.0892558	0	0.343132	0	0.254489	0	0	0	0	0	0	0	0	0	0.0209625	0	0	0.00950872	0.00337678	0	0	0	0.118515	0	0	0	0	0	1.7301	0	0.0146306		0	0	0	0	0	0	0	0	0	0	0	0	0	0
FungOtu153	0	0	0	0.0409089	0	0	0	0	0	0.347475	0	0.0121168	0	0.00720669	0	0.0631978	0	0.0239571	0	0	0	0.0337678	0	0	0	0.188547	0	0	0	0.244053	0	0.746319	0	0.00731529		0	0	0	0	0	0	0	0	0	0	0	0	0	0
FungOtu164	0	0	0	0.00371899	0	0	0	0	0.919968	0	0	0	0	0	0	0	0	0	0	0	0	0	0	0	0	0	0	0	0	0	0	0	0	0		0	0	0	0	0	0	0	0	0	0	0	0	0	0
FungOtu151	0	0	0	0.0557849	0	0	0	0	0	0	0	0	0	0	0	0.12065	0	0.0119786	0	0.0221566	0	0	0	0	0	1.10435	0	0	0	0.1967	0	0	0	0.00731529		0	0	0	0	0	0	0	0	0	0	0	0	0	0
FungOtu146	0	0	0	0	0	0	0	4.79287	0	0	0	0	0	0	0	0	0	0	0	0	0	0	0	0	0	0	0	0	0	0	0	0	0	0		0	0	0	0	0	0	0	0	0	0	0	0	0	0
FungOtu142	0	0	0	0.026033	0	0	0	0	0	0	0	0.0363504	0	0	0	0	0	0.00598928	0	1.30724	0	0	0	0	0	0.0161612	0	0	0	0.444396	0	0	0	0.0146306		0	0	0	0	0	0	0	0	0.00324907	0	0	0	0.00417293	0
FungOtu155	0	0	0	0	0	0	0	0	0.155051	0	0	0	0	0	0	0	0	0	0	0	0.00950872	0	0	0	0	0	0	0	0	0	0	0	0	0		0	0	0	0	0	0	0	0	0.623822	0	0	0	0	0
FungOtu148	0	0	0	0	0	0	0	0	0	0	0	0	0.00169308	0	0	0	0.388802	0	0	0	0	0	0	0	0	0	0.0233263	0	0	0	0	0	0.169139	0		0	0	0	0	0.011236	0	0	0	0	0	0	0	0	0
FungOtu199	0	0	0	0.100413	0	0.0114377	0	0	0	0.343186	0	0.177713	0	0.0144134	0	0.174273	0	0.00598928	0	0.0295421	0	0.00337678	0	0	0	0.0969671	0	0.0172206	0	0.080137	0	0	0	0.0146306		0	0	0	0	0	0	0	0	0	0	0	0	0	0
FungOtu152	0	0	0	0	0	0	0	0	0	0	0	0	0	0	0.00253518	0	0	0	0	0.118168	0	0	0	0	0	0	0	0	0	0	0	0	0	0		0	0	0	0	0	0	0	0	0	0	0	0	0	0
FungOtu247	0	0	0	0	0	0	0	3.09628	0	0	0	0	0	0.158547	0	0	0	0	0	0.125554	0	0	0	0	0	0	0	0.0344412	0	0	0	0	0	0.00731529		0	0	0	0	0	0	0	0	0	0	0	0	0	0
FungOtu140	0	0	0	0.018595	0	1.23527	0	0	0	0	0	0	0	0	0	0.306414	0	0.0299464	0	0	0	0.0135071	0	0	0	0	0	0.0172206	0	0	0	0	0	0.00731529		0	0	0	0	0	0	0	0	0	0	0	0	0	0
FungOtu173	0	0	0	0.022314	0	0	0	0	0	0.0900862	0	0	0	0.00720669	0	0	0	0.0239571	0	0	0	0	0	0	0	0.0269353	0	0.0401814	0	0.145704	0	0	0	0.00731529		0	1.50422	0	0	0	0	0	0	0	0.152184	0	0.404449	0	0
FungOtu159	0	0	0	0	0	0	0	0	0	0.0300287	0	0.214064	0	0	0	0	0	0.032941	0	0.014771	0	0	0	0	0	0.00538706	0	0.229608	0	0	0	0	0	0.0146306		0	0	0	0	0	0	0	0.241255	0	0.175011	0	1.96158	0	0
FungOtu190	0	0	0	0	0	0	0	0	0	0	0	0	0	0	0	0	0	0	0	0	0	0	0	0	0	0	0.874738	0	0	0	0	0	0	0		0	0	0	0	0	0	0	0	0	0	0	0	0	0
FungOtu162	0	0	0	0	0	0	0	0	0	0	0	0	0	0	0	0	0	0	0	0	0	0	0	0	0	0	0	0	0	0.0109278	0	0	0	0		0	0	0	0	0	0	0	0	0	0	0	0	0	0.0355956
FungOtu177	0	0	0	0	0	0	0	0	0	0	0	0	0.0135446	0	0	0	0	0	0	0	0	0	0	0	0	0	0	0	0	0	0	0	0	0		0	0	0	0	0	0	0	0	0	0	0	0	0.392255	0.536901
FungOtu264	0	0	0	0.178512	0	0	0	0	0	0	0	0	0	0	0	0.371527	0	0	0	0	0	0.0101303	0	0	0	0.0107741	0	0.0459216	0	0.0983499	0	0	0	0		0	0	0	0	0	0	0	0	0	0	0	0	0	0
FungOtu165	0	0.334616	0	0	0	0	0	0	0	0	0	0	0	0	0.0557739	0	0	0	0	0	0	0.165462	0	0	0	0	0	0	0	0	0	0	0	0		0	0	0	0	0	0	0	0	0	0	0	0	0	0
FungOtu245	0	0	0	0	0	0	0	0	0	0.0729269	0	0	0	0	0	0	0	0	0	0	0	0	0	0	0	0	0	0	0	0	0	0	0	0		0	0	0	0	0	0	0	0	0	1.97839	0	0	0	0
FungOtu166	0	0	0	0.00371899	0	0	0	0	0	0	0	0	0	0	0	0	0	0	0	0	0	0	0	0	0	0	0	0	0.0251282	0	0	0	0	0.0146306		0	0	0	0	0	0	0	0	0	0	0	0	0	0
FungOtu205	0	0	0	0	0	0	0	0	0	0	0	0	0	0	0.00253518	0	0	0	0	0	0	0	0	0	0	0	0	0	0	0	0	0	0	0		0	0	0	0	0	0	0	0	0	0	0	0	0	0
FungOtu186	0	0	0	0.011157	0	0	0	0	0	0.00428982	0	0	0	0.0360334	0	0.00574526	0	0.0119786	0	0.00738552	0	0	0	0	0	0.0215482	0.0116632	0	0	0	0	0.915937	0	0		0	0	0	0	0	0	0	0	0	0	0	0	0	0
FungOtu158	0	0	0	0	0	0	0	0	0	0	0	0	0	0	0	0	0	0	0	0	0	0	0	0	0	0	0	0	0	0	0	0	0	0		0	0	0	0	0	0	0	0	0	0	0	0	0	0
FungOtu197	0	0	0	0.0706609	0	0	0	0	0	0	0.00509905	0.00403894	0.00169308	0.0216201	0	0.10916	0	0.00598928	0	0.251108	0	0.00337678	0	0.00348335	0	0.086193	0	0	0	0.0400685	0	0	0	0.0438917		0	1.51957	0	0	0	0	0	0	0	0	0.00458001	0	0	0
FungOtu644	0	0.00278847	0	0	0	0	0	0	0	0	0	0	0	0	0	0.00957543	0	0	0	0	0	0	0.0702116	0	0	0	0	0	0	0	0	0	0	0		0	0	0	0	0	0	0	0	0	0	0	0	0	0
FungOtu175	0	0.00278847	0	0.0520659	0	0.0571886	0	0	0	0.180172	0	0	0	0	0	0.0631978	0	0.0149732	0	0.465288	0.00950872	0	0	0.00348335	0	0.253192	0	0.0057402	0	0.0182129	0	0.189972	0	0		0	0	0	0	0	0	0	0	0	0	0	0	0	0
FungOtu193	0	0	0	0.014876	0	0	0	0.749328	0	0.0815066	0	0.205986	0	0	0	0.141716	0	0	0	0.0369276	0	0	0	0	0	0.0430965	0	0	0	0.120205	0	0	0	0		0	0	0	0	0	0	0	0	0	0	0	0	0	0
FungOtu223	0	0	0	0	0	0	0	0	0	0.0729269	0	0.900683	0	0	0	0	0	0.0179678	0	0.014771	0	0	0	0	0	0	0	0	0	0	0	0	0	0		0	0	0	0	0	0	0	0	0	0	0	0	0	0
FungOtu179	0	0	0	0.0855368	0	0	0	0	0	0.00428982	0	0.00807787	0	0.0288268	0	0.22598	0	0.0628874	0	0	0	0.00337678	0	0	0	0.107741	0	0	0	0.0874221	0	0	0	0.0292612		0	0	0	0	0	0	0	0	0	0	0	0	0	0
FungOtu529	0	0	0	0	0	0	0	0	0	0	0	0	0	0	0	0	0	0.712724	0	0	0	0	0	0	0	0	0	0	0	0	0	0	0	0		0	0	0	0	0	0	0	0	0	0	0	0	0	0
FungOtu189	0	0	0	0	0	0	0	0	0	0	0	0.00403894	0	0	0	0	0	0.00598928	0	0	0	0	0	0	0	0	0	0	0	0.0400685	0	0	0	0		0	0	0	0	0	0	0	0	0	0	0	0	0	0
FungOtu154	0	0	0	0.0334709	0	0.0343132	0	0.0282765	0	0.274548	0	0.145402	0	0.0216201	0	0.00191509	0	0.0269518	0	0.0664697	0	0.0236375	0	0	0	0.09158	0	0.0114804	0	0.061924	0	0.393514	0	0		0	0	0	0	0	0	0	0	0	0	0	0	0	0
FungOtu183	0	0	0	0	0	0	0	0	0	0	0	0	0	0	0	0.206829	0	0	0	0	0	0	0	0	0	0	0	0	0	0	0	0	0	0		0	0	0	0	0	0	0	0	0	0	0	0	0	0
FungOtu227	0	0	0	0	0	0	0	0	0	0	0	0.137324	0	0	0	0	0	0	0	0	0	0	0	0	0	0	0	0	0	0	0	0	0	0		0	0	0	0	0	0	0	0	0	0.913103	0	0.202224	0	0
FungOtu172	0	0	0	0.122727	0	0	0	0	0	0	0	0.0444283	0	0.0144134	0	0	0	0	0	0.0812408	0	0	0	0.00348335	0	0.425578	0	0	0	0.316905	0	0	0	0		0	0	0	0	0	0	0	0	0	0.0152184	0	0	0	0
FungOtu167	0	0	0	0	0	0	0	0	0	0	0	0.00403894	0	0	0	0	0	0	0	0	0	0	0	0	0	0.0215482	0	0	0	0.142061	0	0	0	1.26554		0	0	0	0	0	0	0	0	0	0	0	0	0	0
FungOtu394	0	0	0	0.00743799	0	0	0	0	0	0.0300287	0	0.0201947	0	0	0	0	0	0.0119786	0	0.0960118	0	0	0	0	0	0.597964	0	0	0	0.0582814	0	0.0610625	0	0		0	0	0	0	0	0	0	0.0844391	0	0.0913103	0	0	0	0.00889891
FungOtu176	0	0	0	0	0	0	0	0	0	0	0	0	0	0	0	0	0	0	0	0	0.605388	0	0	0	0	0	0	0	0	0	0	0	0	0		0	0	0	0	0	0	0	0	0	0	0	0	0	0
FungOtu202	0	0	0	0.00743799	0	0	0	0	0	0.0815066	0	0.0444283	0	0.00720669	0	0	0	0.00598928	0	0.332349	0	0	0	0.00348335	0	0.517158	0	0	0	0.0254981	0	0.135694	0	0.00731529		0	0	0	0	0	0	0	0	0	0	0	0	0	0
FungOtu259	0	0	0	0	0	0	0	0.961403	0	0	0	0.452361	0	0	0	0	0	0	0	0.00738552	0	0	0	0	0	0.123902	0	0	0	0	0	0	0	0.0365764		0	0	0	0	0	0	0	0	0	0	0	0	0	0
FungOtu182	0	0	0	0.014876	0	1.08658	0	0.49484	0	0.0514778	0	0.129246	0	0.0144134	0	0	0	0.0628874	0	0	0	0	0	0.01045	0	0.00538706	0	0	0	0	0	0	0	0		0	0	0	0	0	0	0	0	0	0	0	0	0	0
FungOtu213	0	0	0	0	0	0	0	0	0	0.883703	0	0	0	0	0	0	0	0	0	0	0	0	0	0	0	0	0	0	0	0	0	0	0	0		0	0	0	0	0	0	0	0	0	0	0	0	0	0
FungOtu206	0	0	0	0	0	0	0	0	0	0	0	0	0	0	0	0	0	0	0	0	0.0380349	0	0	0	0	0	0	0	0	0	0	0	0	0		0	2.91635	0	0	0	0	0	0	0	0	0	0	0	0
FungOtu212	0	0	0	0	0	0	0	0	0	0	0	0	0	0	0	0	0	0	0	0	0	0	0	0	0	0	0	0	0	0	0	0	0	0		0	0	0	0	0	0	0	0	0	0	0	0	0	0
FungOtu171	0	0	0	0	0	0	0	0	0	0	0	0	0	0	0	0	0	0	0	0	0	0	0	0	0	0	0	0	0	0	0	0	0.227003	0		0	0	0	0	0	0	0	0	0	0	0	0	0	0
FungOtu192	0	0	0	0	0	0	0	0	0	0	0	0	0	0	0	0	0	0	0	0	0	0	0	0	0	0	0.484021	0.0459216	0	0	0	0	0	0		0	0	0	0	0	0	0	0	0	0	0	0	0	0
FungOtu240	0	0	0	0.018595	0	0	0	0	0	0	0	0	0	0	0	0	0	0.545024	0	0	0	0	0	0	0	0	0	0	0	0	0	0	0	0		0	0	0	0	0	0	0	0	0	0	0	0	0	0
FungOtu209	0	0	0	0.026033	0	0.160128	0	0.0141383	0	0.137274	0	0	0	0	0	0.187678	0	0.00299464	0	0.0221566	0	0	0	0	0	0.129289	0	0.0114804	0	0.00364259	0	0	0	0		0	0	0	0	0	0	0	0	0	0	0	0	0	0
FungOtu211	0	0	0	0	0	0	0	0	0	0	0	0.133285	0	0	0	0	0	0	0	0	0	0	0	0	0	0	0	0	0	0	0	0	0	0		0	0	0	0	0	0	0	0	0	0.0760919	0	1.19312	0	0
FungOtu185	0	0	0	0	0	0	0	0	0	0.583416	0	0	0	0	0	0	0	0	0	0	0	0	0	0	0	0.199321	0	0.0344412	0	0	0	0.0135694	0	0		0	0	0	0	0	0	0	0	0	0	0	0	0	0
FungOtu174	0	0.476828	0	0	0	0	0	0	0	0	0	0	0	0	0	0	0	0	0	0	0	0	0	0	0	0	0	0	0	0	0	0	0	0		0	0	0	0	0	0	0	0	0	0	0	0	0	0
FungOtu201	0	0	0	0.00371899	0	0	0	0	0	0.0386084	0	0.0323115	0	0.00720669	0	0	0	0.428233	0	0	0	0.0101303	0	0	0	0.0107741	0	0	0	0	0	0.00678472	0	0.00731529		0	0	0	0	0	0	0	0	0	0	0	0	0	0
FungOtu277	0	0.0083654	0	0	0	0	0	2.13488	0	0.00428982	0	0.00807787	0	0	0	0	0	0	0	0	0	0.00337678	0	0	0	0	0	0	0	0.00364259	0	0.047493	0	0		0	0	0	0	0	0	0	0	0	0	0	0	0	0
FungOtu187	0	0	0	0	0	0	0	0	0	0	0	0	0	0.0576535	0	0	0	0	0	0	0.0190174	0.155332	0	0	0	0	0	0	0	0	0	0	0	0		0	0	0	0	0	0	0	0	0	0	0	0	0	0
FungOtu272	0	0	0	0.0371899	0	0	0	0	0	0.171593	0	0.0121168	0	0	0	0.00191509	0	0.0209625	0	0.339734	0.00633914	0.0168839	0	0.0069667	0	0.0269353	0	0	0	0.00364259	0	0.135694	0	0		0	0.0153492	0	0	0	0	0	0	0	0.0228276	0	0.343782	0	0.00593261
FungOtu216	0	0	0.00243173	0	0.34024	0	0	0	0	0	0	0	0	0	0	0	0	0	0	0	0	0	0	0	0	0	0	0	0	0	0	0	0	0		0	0	0	0	0	0.385837	0	0	0	0	0	0	0	0
FungOtu203	0	0	0	0.0557849	0	0	0	0	0	0.0386084	0	0.00807787	0	0	0	0.132141	0	0	0	0	0	0	0	0	0	0	0	0.344412	0	0	0	0	0	0		0	0	0	0	0	0	0	0	0	0	0	0.0202224	0	0
FungOtu221	0	0	0	0	0	0	0	0	0	0	0	0	0	0	0	0	0	0	0	1.19645	0	0	0	0	0	0	0	0	0	0	0	0	0	0		0	0	0	0	0	0	0	0	0	0	0	0	0	0
FungOtu178	0	0.0167308	0	0.167355	0	0	0	0	0	0	0	0.0242336	0	0	0	0.00383017	0	0	0	0.332349	0	0.0438982	0	0.0139334	0	0	0	0.149245	0	0.0109278	0	0	0	0		0	0	0	0	0	0	0	0	0	0	0	0	0	0
FungOtu184	0	0	0	0	0	0	0	0	0	0.0514778	0	0.399855	0	0.0576535	0	0	0	0	0	0	0	0	0	0	0	0	0	0	0	0	0	0	0	0.00731529		0	0	0	0	0	0	0	0	0	0	0	0	0	0
FungOtu219	0	0	0	0	0	0	0	0	0	0	0	0	0	0	0	0	0	0	0	0	0	0	0	0	0	0	0	0	0	0	0	0	0	0		0	0	0	0	0	0	0	0	0	1.20225	0	0	0	0
FungOtu218	0	0	0	0	0	0	0	0	0	0.111535	0	0.201947	0	0	0	0.00191509	0	0	0	0	0	0.00675356	0	0	0	0	0	0.0172206	0	0	0	0	0	0.343819		0	0	0	0	0	0	0	0	0	0	0	0	0	0
FungOtu191	0	0	0	0	0	0	0	0	0	0	0	0	0	0	0	0	0	0	0	1.1226	0	0	0	0	0	0.0161612	0	0	0	0	0	0	0	0		0	0	0	0	0	0	0	0	0	0	0	0	0	0
FungOtu251	0	0	0	0.0595039	0	0	0	0	0	0.0514778	0	0.375621	0	0	0	0	0	0.00598928	0	0.132939	0	0	0	0	0	0.0215482	0	0	0	0	0	0	0	0.0292612		0	0	0	0	0	0	0	0	0	0	0	0	0	0
FungOtu224	0	0	0	0	0	0	0	0	0	0.0171593	0	0	0	0	0	0	0	0.00299464	0	0	0	0.0168839	0	0	0	0	0	0	0	0	0	0	0	0		0	0.0460476	0	0	0	0	0	0	0	0	0	0	0	0
FungOtu262	0	0	0	0	0	0	0	0	0	0	0	0	0	0	0	0	0	0	0	0	0	0	0	0	0	0.172386	0	0	0	0	0	0	0	0		0	0	0	0	0	0	0	0	0	0	0	0	0	0
FungOtu222	0	0	0	0	0	0	0	0	0	0	0	0	0	0	0	0	0	0	0	0	0	0	0	0	0	0	0	0	0	0	0	0	0	0		0	0	0	0	0	0	0	0	0	0	0	0	0	0
FungOtu234	0	0	0	0	0	0	0	0	0	0	0	0.0161557	0	0	0	0	0	0	0	0	0	0	0	0	0	0	0	0	0	0.0692092	0	0.834521	0	0		0	0	0	0	0	0	0	0	0	0	0	0	0	0
FungOtu235	0	0.0083654	0	0.00371899	0	0.0343132	0	0.296904	0	0.0557677	0	0.133285	0	0.0576535	0	0.0210659	0	0.0149732	0	0	0.00633914	0.0371446	0	0	0	0.0592577	0	0.0057402	0	0.0364259	0	0.047493	0	0		0	0	0	0	0	0	0	0.00603136	0	0	0	0	0	0
FungOtu275	0	0	0	0	0	0	0	0	0	0	0	0	0	0	0	0	0	0	0	0	0	0	0	0	0	0	0	0	0	0	0	0	0	0		0	0	0	0	0	0	0	0	0	0	0	0	0	0
FungOtu181	0	0	0	0	0	0	0	0	0	0.265969	0	0	0	0	0	0	0	0	0	0	0	0	0	0	0	0.290901	0	0	0	0.0837796	0	0	0	0		0	0	0	0	0	0	0	0	0	0	0	0	0	0
FungOtu228	0	0	0	0	0	0.0800641	0	0	0	0	0	0	0	0	0	0.201084	0	0	0	0.00738552	0	0	0	0	0	0	0	0.120544	0	0	0	0	0	0		0	0	0	0	0	0	0	0	0	0	0	0	0	0
FungOtu232	0	0	0	0.011157	0	0	0	0	0	0	0	0	0	0	0	0	0	0.41925	0	0	0	0	0	0	0	0	0	0	0	0	0	0	0	0		0	0	0	0	0	0	0	0	0	0	0	0	0	0
FungOtu229	0	0	0	0	0	0	0	0	0	0	0	0	0	0	0	0	0	0	0	0	0	0	0	0	0	0	0	0	0	0	0	0	0	0		0	0	0	0	0	0	0	0	0	0	0	0	0	0
FungOtu230	0	0	0	0.011157	0	0	0	0	0	0.0214491	0	0.298881	0	0	0	0	0	0	0	0.443131	0	0	0	0	0	0	0	0	0	0	0	0	0	0		0	0	0	0	0	0	0	0	0	0	0	0	0	0
FungOtu195	0	0	0	0.364461	0	0.0228754	0	0	0	0.00428982	0	0.0161557	0	0.0216201	0	0	0	0.032941	0	0.00738552	0	0.00337678	0	0	0	0.0161612	0	0	0	0.0291407	0	0	0	0.00731529		0	0	0	0.0122374	0	0	0	0	0	0	0	0	0	0
FungOtu274	0	0	0	0.0334709	0	0.0571886	0	0	0	0	0	0	0	0	0	0.00766034	0	0	0	0.391433	0.196513	0	0	0	0	0	0	0	0	0.0182129	0	0	0	0		0	0	0	0	0	0	0	0	0	0	0	0	0	0
FungOtu313	0	0	0	0	0	0	0	0	0	0.566256	0	0	0	0	0	0	0	0	0	0	0	0	0	0	0	0	0	0	0	0.0145704	0	0.0135694	0	0		0	0	0	0	0	0	0	0	0	0	0	0	0	0
FungOtu194	0	0	0	0	0	0	0	0.0565531	0	0.0128695	0	0	0	0.144134	0	0.0306414	0	0	0	0.177253	0	0.222868	0	0	0	0	0	0	0	0	0	0	0	0		0	0	0	0	0	0	0	0	0	0	0	0	0	0
FungOtu242	0	0	0	0	0	0	0	0	0	0	0	0.00807787	0	0	0	0	0	0.341389	0	0	0	0	0	0	0	0	0	0	0	0	0	0	0	0		0	0	0	0	0	0	0	0	0	0	0	0	0	0
FungOtu268	0.0946074	0	0	0.026033	0	0	0	0	0	0.00857964	0	0	0	0	0	0	0	0.041925	0	0	0	0.0135071	0	0	0	0.0107741	0	0	0	0.0983499	0	0.0678472	0	0		0	0	0	0	0	0	0	0	0	0	0	0	0	0
FungOtu238	0	0	0	0.00371899	0	0	0	0	0	0	0	0.149441	0	0	0	0.160867	0	0	0	0	0	0	0	0	0	0	0	0	0	0.00728518	0	0	0	0		0	0	0	0	0	0	0	0	0	0	0	0.101112	0	0
FungOtu225	0	0	0	0	0	0	0	0	0	0	0	0	0	0	0	0	0	0	0	0	0	0	0	0	2.16685	0	0	0	0	0	0	0	0	0		0	0	0	0	0	0	0	0	0	0	0	0	0	0
FungOtu395	0	0	0	0.0409089	0	0	0	0.0848296	0	0.00857964	0	0.00807787	0	0	0	0	0	0	0	0	0.0190174	0	0	0	0	0	0	0.459216	0	0	0	0.142479	0	0		0	0	0	0	0	0	0	0	0	0	0	0	0	0
FungOtu214	0	0	0	0.0855368	0	0	0	0	0	0.107246	0	0.00403894	0	0	0	0.00383017	0	0.0389303	0	0	0	0	0	0	0	0.102354	0	0.132025	0	0	0	0	0	0.00731529		0	0	0	0	0	0	0	0	0	0	0	0	0	0
FungOtu249	0	0	0	0	0.0355474	0	0	0	0	0	0	0	0	0	0	0	0	0	0	0	0.117274	0	0	0	0	0	0	0	0	0	0	0	0	0		0	0	0	0	0	0	0	0	0	0	0	0	0	0
FungOtu244	0	0	0	0	0	0	0	0	0	0	0	0	0	0	0	0	0	0	0	0	0	0	0	0	0	0	0	0	0	0	0	0	0	0		0	0	0	0	0	0	0	0	0	0.738092	0	0	0	0
FungOtu273	0	0	0	0	0	0	0	0	0	0.047188	0	0.0403894	0	0	0	0.00191509	0	0	0	0	0	0	0	0	0	0	0	0	0	0	0	0	0	0		0	0	0	0	0	0	0	0	0	0.0989195	0	1.73913	0	0
FungOtu283	0	0	0	0	0	0	0	0	0	0	0	0	0	0	0	0	0	0	0	0	0	0	0	0	0	0	0	0	0	0	0	0	0	0		11.5312	0	0	0	0	0	0	0	0	0	0	0	0	0
FungOtu198	0	0	0	0	0	0	0	0	0	0.360345	0.00254952	0	0	0	0	0.067028	0	0	0	0	0	0	0	0	0	0	0	0	0	0	0	0	0	0		0	0	0	0	0	0	0	0	0	0	0	0	0	0
FungOtu241	0	0	0	0.104132	0	0	0	0	0	0.180172	0	0.201947	0	0	0	0	0	0	0	0	0	0	0	0	0	0	0	0	0	0	0	0	0	0		0	0	0	0	0	0	0	0	0	0	0	0	0	0
FungOtu226	0	0	0	0	0	0	0	0	0	0	0	0	0	0	0	0	0	0	0	0	0	0.192477	0.00468077	0.0418002	0	0	0	0	0	0	0	0	0	0		0	0	0	0	0	0	0	0	0	0	0	0	0	0
FungOtu255	0	0.0195193	0	0.301238	0	0	0	0	0	0	0	0	0	0	0	0	0	0	0	0	0	0.0168839	0	0	0	0.0700318	0	0	0	0	0	0	0	0		0	0	0	0	0	0	0	0	0	0	0	0	0	0
FungOtu323	0	0	0	0	0	0	0	0	0	0.00857964	0	0	0	0	0	0	0	0	0	0.649926	0	0	0	0	0	0.0215482	0	0	0	0	0	0.135694	0	0		0	0	0	0	0	0	0	0	0	0	0	0	0	0
FungOtu290	0	0	0	0.022314	0	0	0	0.41001	0	0	0	0	0	0.0288268	0	0	0	0	0	0.0886263	0	0	0	0	0	0.0969671	0	0.028701	0	0.138418	0	0	0	0		0	0	0	0	0	0	0	0	0	0	0	0	0	0
FungOtu200	0	0	0	0	0	0	0	0	0	0.0171593	0	0.00807787	0	0	0	0	0	0	0	0	0	0	0	0	0	0.430965	0	0.114804	0	0.00728518	0	0	0	0		0	0	0	0	0	0	0	0	0	0	0	0	0	0
FungOtu243	0	0	0	0	0	0	0	0.282765	0	0.0815066	0	0	0	0	0	0	0	0.00299464	0	0	0	0	0	0	0	0.382481	0	0	0	0.00364259	0	0	0	0		0	0	0	0	0	0	0	0	0	0	0	0	0	0
FungOtu284	0	0	0	0.0334709	0	0	0	0	0	0.0214491	0	0	0	0	0	0.00574526	0	0	0	0.014771	0	0	0	0.00348335	0	0.00538706	0	0.0114804	0	0.0473537	0	0.00678472	0	0.0146306		0	1.04375	0	0	0	0	0	0	0	0	0	0	0	0
FungOtu282	0	0	0	0	0	0	0	0	0	0	0	0	0	0	0	0	0	0	0	0	0	0	0	0	0	0	0	0	0	0.382472	0	0	0	0		0	0	0	0	0	0	0	0	0	0	0	0	0	0
FungOtu301	0	0	0	0.0371899	0	0	0	0.0282765	0	0.334606	0	0	0	0.00720669	0	0.00383017	0	0.0269518	0	0	0	0	0	0	0	0	0	0	0	0.0109278	0	0	0	0		0	0	0	0	0	0	0	0	0	0	0	0	0	0
FungOtu210	0	0.225866	0	0	0	0	0	0	0	0	0	0.0928955	0	0	0	0	0	0	0	0	0	0	0	0	0	0	0.00583158	0	0	0	0	0	0	0		0	0	0	0	0	0	0	0	0	0	0	0	0	0
FungOtu204	0	0	0	0	0	0	0	0	0	0.00857964	0.00254952	0	0	0	0	0	0	0	0	0.0295421	0	0	0	0	0	0	0	0	0	0	0	0	0	0		0	0	0	0	0	0	0	0	0	0	0	0	0	0
FungOtu220	0	0	0	0	0	0	0	0	0	0	0	0.37966	0	0	0	0	0	0	0	0.00738552	0	0	0	0	0	0	0	0	0	0.0327833	0	0	0	0		0	0	0	0	0	0	0	0	0	0	0	0	0	0
FungOtu217	0	0	0	0	0	0	0	0	0	0	0	0	0	0	0	0	0	0.299464	0	0	0	0	0	0	0	0	0	0	0	0	0	0	0	0		0	0	0	0	0	0	0	0	0	0	0	0	0	0
FungOtu267	0	0	0	0	0	0.709139	0	0	0	0	0	0	0	0	0	0.00766034	0	0.00299464	0	0	0	0	0	0.00348335	0	0.140064	0	0	0	0	0	0	0	0		0	0	0	0	0	0	0	0	0	0	0	0	0	0
FungOtu215	0	0	0	0	0	1.1209	0	0	0	0	0	0	0	0	0	0	0	0	0	0	0	0	0	0	0	0	0	0	0	0	0	0	0	0		0	0	0	0	0	0	0	0	0	0	0	0	0	0
FungOtu266	0	0	0	0	0	0.0228754	0	0	0	0	0	0	0	0	0	0	0	0	0	0	0	0	0	0	0	0.350159	0	0	0	0.0400685	0	0	0	0		0	0	0	0	0	0	0	0	0	0.152184	0	0	0	0
FungOtu231	0	0.00557693	0	0.163636	0	0	0	0.127244	0	0	0	0.00403894	0	0	0	0.00574526	0	0.0119786	0	0.014771	0	0	0	0	0	0.123902	0	0	0	0.0145704	0	0	0	0		0	0	0	0	0	0	0	0	0	0	0	0	0	0
FungOtu281	0	0	0	0.152479	0	0	0	0	0	0	0	0	0	0	0	0	0	0	0	0.0295421	0	0	0	0	0	0.134677	0	0	0	0.0910647	0	0	0	0		0	0	0	0	0	0	0	0	0	0	0	0	0	0
FungOtu260	0	0	0	0.00743799	0	0.171566	0	0	0	0.0171593	0	0.0201947	0	0	0	0	0	0.0628874	0	0	0	0.030391	0	0.0069667	0	0.0107741	0	0	0	0.0546388	0	0	0	0		0	0	0	0	0	0	0	0	0	0	0	0	0	0
FungOtu287	0	0	0	0	0	0	0	0	0	0	0	0	0.00507924	0	0	0	0	0	0	0	0	0	0	0	0	0	0	0	0	0	0	0	0	0		0	0	0	0	0	0	0	0	0	0	0	0	0.37139	0
FungOtu208	0	0	0	0	0	0	0	0.692775	0	0	0	0	0	0.0216201	0	0	0	0.00898392	0	0	0	0.0202607	0	0	0	0.156225	0	0	0	0	0	0	0	0		0	0	0	0	0	0	0	0	0	0	0	0	0	0
FungOtu233	0	0	0	0.014876	0	0.0114377	0	0	0.175724	0	0	0	0	0	0	0	0	0.0389303	0	0.00738552	0	0	0	0	0	0.00538706	0	0	0	0	0	0	0	0		0	0	0	0	0	0	0	0	0	0	0	0	0	0
FungOtu293	0	0	0	0	0	0	0	0	0	0	0	0	0	0	0	0	0	0	0	0	0	0	0	0	0	0	0	0	0	0.32419	0	0	0	0		0	0	0	0	0	0	0	0	0	0	0	0	0	0
FungOtu298	0	0.00557693	0	0	0	0	0	0.127244	0	0	0	0	0	0	0	0	0	0	0	0	0	0	0	0	0	0.0215482	0	0	0	0.269552	0	0	0	0		0	0	0	0	0	0	0	0	0	0	0	0	0	0
FungOtu368	0	0.00278847	0	0.133884	0	0	0	0.0141383	0	0.0171593	0	0	0	0.0144134	0	0.0804336	0	0	0	0	0	0	0	0	0	0.0161612	0	0	0	0	0	0	0	0		0	0	0	0	0	0	0	0	0	0	0	0	0	0
FungOtu303	0	0	0	0.0483469	0	0	0	0	0	0.205911	0	0.00403894	0	0	0	0	0	0.0179678	0	0	0	0	0	0	0	0	0	0	0	0.0109278	0	0	0	0.00731529		0	0	0	0	0	0	0	0	0	0	0	0	0	0
FungOtu304	0	0	0	0	0	0	0	0	0	0.0257389	0	0.319076	0	0	0	0	0	0	0	0	0	0	0	0	0	0	0	0	0	0	0	0	0	0		0	0	0	0	0	0	0	0	0	0	0	0	0	0
FungOtu207	0	0	0	0	0	0	0	0	0	0	0	0.339271	0	0	0	0	0	0	0	0	0	0	0	0	0	0	0	0	0	0	0	0	0	0		0	0	0	0	0	0	0	0	0	0	0	0	0	0
FungOtu311	0	0	0	0.0334709	0	0	0	0	0	0	0	0.0201947	0	0	0	0.103415	0	0.00598928	0	0	0	0	0	0.00348335	0	0	0	0	0	0	0	0.0271389	0	0		0	0	0	0	0	0.0453926	0	0	0	0	0	0	0	0
FungOtu504	0	0.00557693	0	0.0371899	0	0.0228754	0	0.353457	0	0.00857964	0	0	0	0	0	0.00766034	0	0.0179678	0	0	0	0.0236375	0	0	0	0.0646447	0	0	0	0	0	0.0746319	0	0		0	0	0	0	0	0	0	0.00603136	0	0	0	0	0	0
FungOtu387	0	0	0	0	0	0	0	0	0	0	0	0	0	0	0	0	0	0	0	0	0	0	0	0	0	0	0	0	0	0	0	0	0	0		0	0	0	0	0	0	0	0	0	0	0	0	0	0
FungOtu239	0	0	0	0	0	0	0	0	0	0.111535	0	0.205986	0	0	0	0	0	0.00299464	0	0	0	0	0	0	0	0	0	0	0	0	0	0	0	0.0146306		0	0	0	0	0	0	0	0	0	0	0	0	0	0
FungOtu252	0	0	0	0	0	0	0	0	0	0	0	0	0	0	0	0	0	0	0	0.590842	0	0	0	0	0	0	0	0	0	0	0	0	0	0		0	0	0	0	0	0	0	0	0	0	0	0	0	0
FungOtu271	0	0	0	0	0	0	0	0.0141383	0	0	0	0	0	0	0	0	0	0	0	0	0.00316957	0	0	0	0	0	0	0	0	0	0	0	0	0		0	0	0	0	0	1.47526	0	0	0	0	0	0	0.00417293	0
FungOtu371	0	0	0	0	0	0	0	0.254489	0	0.0128695	0	0.00403894	0	0	0	0.0402168	0	0	0	0	0	0.0540285	0	0	0	0	0	0.0172206	0	0	0	0.108556	0	0.00731529		0	0	0	0	0	0	0	0	0	0	0	0	0	0
FungOtu319	0	0	0	0	0	0	0	0	0	0	0	0	0	0	0	0	0	0	0	0	0	0	0	0	0	0	0	0	0	0	0	0	0	0		0	0	0	0	0	0	0	0	0	0	0	0	0	0
FungOtu294	0	0	0	0	0	0	0	0	0	0	0	0	0	0	0	0	0	0	0	0	0	0	0	0	0	0	0	0	0	0.00364259	0	0	0	0		0	0	0	0	0	0	0	0	0	0	0	0	0	0
FungOtu316	0	0	0	0	0	0	0	0	0	0.0171593	0	0	0	0	0	0	0	0	0	0	0	0	0	0	0	0	0	0	0	0	0	0	0	0		0	0	0	0	0	0	0	0	0	0.547862	0	0	0	0
FungOtu322	0	0	0	0	0	0	0	0	0	0	0	0.0161557	0	0	0	0	0	0.182673	0	0	0	0	0	0	0	0	0	0	0	0	0	0.00678472	0	0		0	0	0	0	0	0	0	0.0241255	0	0	0	0.121335	0	0
FungOtu337	0	0	0	0.00371899	0	0	0	0	0	0.0386084	0	0	0	0.00720669	0	0	0	0	0	0.0516987	0	0	0	0	0	0.0107741	0	0	0	0.00364259	0	0	0	0.0292612		0	0	0	0	0	0	0	0	0	0	0	0	0	0
FungOtu256	0	0	0	0.0520659	0	0	0	0	0	0.145854	0	0	0	0	0	0	0	0	0	0	0	0.0438982	0	0	0	0.0700318	0	0	0	0	0	0	0	0		0	0	0	0	0	0	0	0	0	0	0	0	0	0
FungOtu289	0	0	0	0	0	0	0	0	0	0	0	0	0	0	0	0	0	0	0	0	0	0	0	0	0	0	0	0	0	0	0	0	0	0		0	0	0	0	0	0	0	0	0.240431	0	0	0	0	0
FungOtu335	0	0	0	0	0	0	0	0	0	0	0	0	0	0	0	0	0	0.0628874	0	0	0	0	0	0	0	0	0	0	0	0	0	0	0	0		0	0	0	0	0	0	0	0	0	0.403287	0	0	0	0
FungOtu308	0	0	0	0	0	0.125815	0	0	0	0.0557677	0	0.00403894	0	0	0	0	0	0	0	0	0	0	0	0	0.595883	0	0	0	0	0	0	0	0	0		0	0	0	0	0	0	0	0	0	0	0	0	0	0
FungOtu331	0	0	0	0	0	0	0	0.197936	0	0	0	0.0323115	0	0	0	0.0631978	0	0.00598928	0	0	0	0	0	0.00348335	0	0.0107741	0	0	0	0.0182129	0	0	0	0.0146306		0	0	0	0	0	0	0	0	0	0	0.00916003	0	0	0
FungOtu345	0	0	0	0	0	0	0	0	0	0	0	0	0	0	0	0	0.0388802	0	0	0	0	0	0	0	0	0	0	0	0	0	0	0	0	0		0	0	0	0	0	0	0	0	0.042238	0	0	0	0	0
FungOtu285	0	0	0	0	0	0	0	0	0	0	0	0	0	0	0	0	0	0	0	0	0	0.0844195	0	0	0	0	0	0	0	0	0	0	0	0		0	0	0	0	0	0	0	0	0	0	0	0	0	0
FungOtu349	0	0	0	0	0	0	0	0	0	0	0	0	0	0	0	0	0	0	0	0	0	0	0	0	0	0	0	0	0	0	0	0	0	0		0	0	0	0	0	0	0.0990426	0	0	0	0	0	0	0
FungOtu321	0	0	0	0	0	0	0	0	0	0	0	0	0	0	0	0	0	0	0	0	0	0	0	0	0	0	0	0	0	0	0	0	0	0		0	0	0	0	0	0	0	0	0	0	0	0	0	0
FungOtu398	0	0	0	0	0	0.0228754	0	0	0	0.0386084	0	0.0403894	0	0	0	0.00383017	0	0	0	0	0	0	0	0	0	0	0	0.0057402	0	0	0	0.318882	0	0		0	0	0	0	0	0	0	0	0	0	0	0	0	0
FungOtu402	0	0	0	0	0	0	0	0	0	0	0	0	0	0	0	0	0	0	0	0	0	0	0	0	0	0	0	0	0	0	0	0	0	0		0	0	0	0	0	0	0	0	0	0	0	0	0	0
FungOtu414	0	0	0	0.104132	0	0	0	0	0	0	0	0	0	0.00720669	0	0.0306414	0	0.00598928	0	0	0.0126783	0.00337678	0	0	0	0	0	0.0344412	0	0	0	0	0	0		0	0	0	0	0	0	0	0	0	0	0	0.0202224	0	0
FungOtu468	0	0	0	0	0	0	0	0	0	0	0	0	0.0338616	0	0	0	0	0	0	0	0	0	0	0	0	0	0	0	0	0	0	0	0	0		0	0	0	0	0	0	0	0	0	0	0	0	0.154398	0.029663
FungOtu314	0	0	0	0	0	0	0	0	0	0	0	0.137324	0	0	0	0	0	0	0	0	0	0	0	0	0	0.140064	0	0.0114804	0	0.0182129	0	0	0	0		0	0	0	0	0	0	0	0	0	0	0	0	0	0
FungOtu248	0	0	0	0	0	0	0	0	0	0	0	0	0	0	0	0	0	0	0	0	0	0	0	0	0	0	0	0	0	0	0	0	0	0		0	0	0	0	0	0	0	0	0	0	0	0	0	0
FungOtu263	0	0.0167308	0	0	0	0	0	0	0	0	0	0	0	0	0	0	0	0	0	0	0.110935	0	0	0	0	0	0	0	0	0	0	0	0	0		0	0	0	0	0	0	0	0	0	0	0	0	0	0.0237304
FungOtu254	0	0	0	0	0	0	0	0	0	0	0	0	0	0.0792736	0	0	0	0	0	0	0	0	0	0	0	0.290901	0	0	0	0	0	0	0	0		0	0	0	0	0	0	0	0	0	0	0	0	0	0
FungOtu265	0	0	0	0.00371899	0	0	0	0.904849	0	0	0	0	0	0	0	0	0	0	0	0	0	0	0	0	0	0	0	0	0	0	0	0	0	0		0	0	0	0	0	0	0	0	0	0	0	0	0	0
FungOtu292	0	0	0	0.026033	0	0	0	0	0	0	0	0.109051	0	0.0144134	0	0	0	0	0	0	0	0	0	0	0	0.0808059	0	0	0	0.00364259	0	0	0	0.0731529		0	0	0	0	0	0	0	0	0	0	0	0	0	0
FungOtu299	0	0	0	0.00371899	0	0	0	0.0282765	0	0.0171593	0	0.0363504	0	0	0	0.0880939	0	0	0	0	0	0	0	0	0	0.00538706	0	0	0	0	0	0	0	0.00731529		0	0	0	0	0	0	0	0	0	0	0	0	0	0
FungOtu439	0	0	0	0	0	0	0	0	0	0	0	0	0	0	0	0	0	0	0	0	0	0	0	0	0	0	0	0	0	0	0	0	0	0		0	0	0	0	0	0	0	0	0	0	0	0	0	0
FungOtu448	0	0.0501924	0	0	0	0.0800641	0	0	0	0	0	0.0242336	0	0	0	0	0	0	0	0	0	0	0	0	0	0.177773	0	0	0	0	0	0	0	0		0	0	0	0	0	0	0	0	0	0	0	0	0	0
FungOtu261	0	0	0	0	0	0	0	0	0	0	0	0	0	0	0	0	0	0	0	0	0	0	0	0	0	0	0	0	0	0	0	0	0	0		0	0	0	0	0	0	0	0	0	0	0	0	0	0
FungOtu318	0	0	0	0	0	0	0	0	0.0956146	0	0	0	0	0	0	0	0	0	0	0	0	0	0	0	1.02925	0	0	0	0	0	0	0	0	0		0	0	0	0	0	0	0	0	0	0	0	0	0	0
FungOtu336	0	0	0	0	0	0	0	0	0	0	0	0	0	0	0	0	0	0	0	0	0.0316957	0	0	0	0	0	0.00583158	0	0	0	0	0	0	0		0	0	0	0	0	0	0	0	0	0	0	0	0	0
FungOtu257	0	0	0	0	0	0	0	0	0	0.102956	0	0	0	0.00720669	0	0	0	0.0209625	0	0	0	0	0	0	0	0.145451	0	0	0	0.00364259	0	0	0	0		0	0	0	0	0	0	0	0	0	0	0	0	0	0
FungOtu386	0	0	0	0.00371899	0	0	0	0	0	0	0	0.00403894	0	0.00720669	0	0	0	0.00299464	0	0	0	0.0101303	0	0.00348335	0	0.0107741	0	0	0	0.00728518	0	0	0	0.0585223		0	0	0	0	0	0	0	0	0	0	0	0	0	0
FungOtu415	0	0	0	0.0446279	0	0	0	0	0	0	0	0.0969344	0	0.00720669	0	0	0	0.0119786	0	0	0.0190174	0	0	0	0	0	0	0.0172206	0	0.0291407	0	0	0	0		0	0	0	0	0	0	0	0	0	0	0	0	0	0
FungOtu276	0	0	0	0.0409089	0	0	0	0	0	0	0	0	0	0.0216201	0	0	0	0.00898392	0	0.199409	0	0	0	0	0	0.0215482	0	0.0344412	0	0.0109278	0	0	0	0		0	0	0	0	0	0	0	0	0	0	0	0	0	0
FungOtu406	0	0	0	0	0	0	0	0	0	0.24452	0	0	0	0	0	0	0	0	0	0	0	0	0	0	0	0	0	0	0	0	0	0	0	0		0	0	0	0	0	0	0	0	0	0	0	0	0	0
FungOtu237	0	0	0	0	0	0	0	0	0	0	0	0	0	0	0	0	0	0	0	0	0	0	0	0	0	0	0	0	0	0	0	0	0	0		0	0	0	0	0	0	0	0	0	0	0	0	0	0
FungOtu280	0	0	0	0	0	0	0	0	0	0.210201	0	0.00807787	0	0	0	0	0	0	0	0	0	0	0	0	0	0.0215482	0	0	0	0	0	0	0	0		0	0	0	0	0	0	0	0	0	0	0	0	0	0
FungOtu278	0	0.0223077	0	0	0	0	0	0	0	0.00857964	0	0	0	0	0	0	0	0	0	0	0	0	0	0	0	0.0215482	0	0	0	0.0218555	0	0.230681	0	0		0	0	0	0	0	0	0	0	0	0	0	0	0	0
FungOtu393	0	0	0	0	0	0	0	0	0	0	0	0	0	0	0	0	0	0	0	0	0	0	0	0	0	0	0.320737	0	0	0	0	0	0	0		0	0	0	0	0	0	0	0	0	0	0	0	0	0
FungOtu286	0	0	0	0.0557849	0	0	0	0	0	0	0	0.0848176	0	0	0	0	0	0	0	0	0	0	0	0	0	0	0	0	0	0	0	0	0	0		0	0	0	0	0	0	0	0	0	0	0	0	0	0
FungOtu419	0	0.0223077	0	0	0	0	0	0.579669	0	0	0	0	0	0	0	0	0	0	0	0	0	0.0168839	0	0	0	0	0	0	0	0	0	0	0	0		0	0	0	0	0	0	0	0	0	0	0	0	0	0
FungOtu365	0	0	0	0.00371899	0	0	0	0	0	0.00857964	0	0	0	0	0	0	0	0.00299464	0	0	0	0	0	0	0	0.00538706	0	0	0	0	0	0	0	0		0	0.429777	0	0	0	0	0	0	0	0.0684827	0	0	0	0
FungOtu310	0	0	0	0.00371899	0	0	0	0	0	0	0	0.0121168	0	0	0	0	0	0	0	0.014771	0	0	0	0	0	0	0	0	0	0.163917	0	0	0	0		0	0	0	0	0	0	0	0	0	0	0	0	0	0
FungOtu440	0	0	0	0	0	0	0	0	0	0	0	0	0	0	0	0	0	0.00299464	0	0	0	0	0	0	0	0.118515	0	0.028701	0	0.0218555	0	0	0	0		0	0	0	0	0	0	0	0	0	0	0	0	0	0
FungOtu306	0	0	0	0	0	0	0	0	0	0	0	0	0	0	0	0	0	0	0	0	0	0	0	0	0	0	0	0	0	0	0	0	0	0		0	0	0	0	0	0	0	0	0	0	0	0	0	0
FungOtu363	0	0	0	0	0	0	0	0	0	0	0	0	0	0	0	0.0383017	0	0	0	0	0	0	0	0	0	0.00538706	0	0.0459216	0	0	0	0	0	0		0	0	0	0	0	0	0	0	0	0	0	0	0	0
FungOtu378	0	0	0	0.00743799	0	0	0	0	0	0.0257389	0	0.00403894	0	0.0576535	0	0	0	0.00299464	0	0	0	0.00675356	0	0	0	0.0107741	0	0	0	0	0	0.183187	0	0		0	0	0	0	0	0	0	0	0	0	0	0	0	0
FungOtu348	0	0	0	0	0	0	0	0	0	0	0	0	0	0	0	0	0	0	0	0	0	0	0	0.0069667	0	0	0	0	0	0.0182129	0	0	0	0		0	0	0	0	0	0	0	0	0	0	0	0	0	0
FungOtu326	0	0	0	0	0	0	0	0.678637	0	0	0	0	0	0	0	0	0	0	0	0	0	0	0	0	0	0	0	0	0	0	0	0	0	0		0	0	0	0	0	0	0	0	0	0	0	0	0	0
FungOtu405	0	0	0	0	0	0	0	0	0	0	0	0	0	0	0	0	0	0	0	0	0	0.00675356	0	0	0	0.134677	0	0	0	0	0	0	0	0.0731529		0	0	0	0	0	0	0	0	0	0	0	0.182002	0	0
FungOtu328	0	0	0	0	0	0	0	0	0	0	0	0	0	0	0	0	0	0.0389303	0	0	0	0	0	0	0	0.18316	0	0	0	0	0	0	0	0		0	0	0	0	0	0	0	0	0	0	0	0	0	0
FungOtu347	0	0	0	0	0	0	0	0	0	0	0	0	0	0.0216201	0	0	0	0	0	0.324963	0	0	0	0	0	0	0	0	0	0	0	0	0	0		0	0	0	0	0	0	0	0	0	0	0	0	0	0
FungOtu399	0	0	0	0	0	0	0	0	0	0	0	0	0	0	0	0	0	0	0	0	0.0126783	0.0472749	0	0	0	0	0	0	0	0.0182129	0	0	0	0		0	0	0	0	0	0	0	0	0	0	0	0	0	0
FungOtu288	0	0	0	0	0	0.514697	0	0	0	0	0	0	0	0	0	0	0	0	0	0	0	0	0	0	0	0	0	0.0057402	0	0	0	0	0	0		0	0	0	0	0	0	0	0	0	0	0	0	0	0
FungOtu382	0	0	0	0.011157	0	0.0343132	0	0	0	0.0128695	0	0.00403894	0	0.00720669	0	0.00383017	0	0	0	0	0	0	0	0	0	0.0215482	0	0	0	0.0910647	0	0	0	0.0146306		0	0	0	0	0	0	0	0	0	0	0	0	0	0
FungOtu426	0	0	0	0	0	0	0	0	0	0	0	0	0	0	0	0	0	0	0	0	0	0	0	0	0	0.0161612	0	0	0	0	0	0	0	0		0	0	0	0	0	0	0	0	0	0	0	0	0	0
FungOtu421	0	0	0	0	0	0.50326	0	0	0	0	0	0	0	0	0	0	0	0.00299464	0	0	0	0	0	0	0	0	0	0	0	0	0	0	0	0		0	0	0	0	0	0	0	0	0	0	0	0	0	0
FungOtu606	0	0	0	0.00371899	0	0	0	0	0	0.0300287	0	0.0403894	0	0	0	0	0	0.00299464	0	0	0	0	0	0	0	0.0323224	0	0.0516618	0	0.0254981	0	0	0	0.0146306		0	0	0	0	0	0	0	0	0	0	0	0	0	0
FungOtu355	0	0	0	0	0	0	0	0	0	0	0	0	0	0	0	0	0	0	0	0	0.00950872	0	0	0	0	0	0	0	0	0	0	0	0	0		0	0	0	0	0	0	0	0	0	0	0	0	0	0
FungOtu621	0	0	0	0	0	0	0	0	0	0	0	0	0	0	0	0	0	0	0	0	0	0	0	0	0	0	0	0	0	0.0473537	0	0	0	0.0585223		0	0	0	0	0	0	0	0	0	0	0	0.444894	0	0
FungOtu312	0	0	0	0	0	0	0	0	0	0	0	0	0	0	0	0	0	0	0	0	0	0	0	0	0	0	0	0	0	0.0655666	0	0.0949861	0	0		0	0	0	0	0	0	0	0	0	0	0	0	0	0
FungOtu358	0	0	0	0	0	0	0	0	0	0	0	0	0	0	0	0	0	0	0	0	0	0	0	0	0	0	0	0	0	0	0	0	0	0		0	0	0	0	0	0	0	0	0	0	0	0	0	0
FungOtu359	0	0	0	0.014876	0	0	0	0	0	0.00428982	0	0	0	0.00720669	0	0	0	0	0	0	0	0	0	0.00348335	0	0.193934	0	0	0	0	0	0	0	0		0	0	0	0	0	0	0	0	0	0	0	0	0	0
FungOtu309	0	0	0	0	0	0	0	0	0	0.180172	0	0	0	0	0	0	0	0	0	0	0	0	0	0	0	0	0	0	0	0	0	0	0	0		0	0	0	0	0	0	0	0	0	0	0	0	0	0
FungOtu325	0	0	0	0	0	0	0	0	0	0	0	0	0	0	0	0	0	0	0	0.310192	0	0	0	0	0	0	0	0	0	0	0	0	0	0		0	0	0	0	0	0	0	0	0	0	0	0	0	0
FungOtu546	0	0	0	0	0	0	0	0.0282765	0	0.0428982	0	0	0	0	0	0.00383017	0	0	0	0	0	0	0	0	0	0	0	0	0	0	0	0	0	0		0	0	0	0	0	0	0	0.0180941	0	0.19023	0	0	0	0
FungOtu291	0	0	0	0	0	0	0	0	0	0	0	0.060584	0	0	0	0	0	0	0	0	0	0	0	0	0	0.140064	0	0	0	0	0	0	0	0		0	0	0	0	0	0	0	0	0	0	0	0	0	0
FungOtu302	0	0	0	0.0371899	0	0	0	0	0	0	0	0	0	0	0	0	0	0.0808553	0	0	0	0	0	0	0	0	0	0	0	0	0	0.0271389	0	0		0	0	0	0	0	0	0	0	0	0	0	0	0	0
FungOtu329	0	0	0	0	0	0	0	0	0	0	0	0	0	0	0	0	0	0	0	0	0	0	0	0	0	0	0	0	0	0.149346	0	0	0	0		0	0	0	0	0	0	0	0	0	0	0	0	0	0
FungOtu383	0	0	0	0	0	0	0	0	0	0	0	0	0	0	0	0	0	0	0	0	0	0	0	0	0	0	0	0	0	0	0	0	0	0		0	0	0	0	0	0	0	0	0	0	0	0	0	0
FungOtu454	0	0	0	0	0	0	0	0	0	0	0	0	0.0575647	0	0	0	0	0	0	0	0	0	0	0	0	0	0	0	0	0	0	0	0	0		0	0	0	0	0	0	0	0	0	0	0	0	0	0
FungOtu611	0	0	0	0.00743799	0	0	0	0	0	0.0772168	0	0	0	0.00720669	0	0	0	0	0	0.132939	0	0	0	0	0	0.00538706	0	0.0057402	0	0	0	0	0	0		0	0	0	0	0	0	0	0	0	0	0	0	0	0
FungOtu527	0	0	0	0	0	0	0	0	0	0	0	0	0	0	0	0	0	0	0	0	0	0	0	0	0	0	0	0	0	0	0	0	0	0		0	0	0	0	0	0	0	0	0	0	0	0	0	0
FungOtu409	0	0	0	0	0	0	0	0	0	0.102956	0	0.0323115	0	0	0	0	0	0	0	0	0	0	0	0	0	0	0	0	0	0	0	0	0	0.0146306		0	0	0	0	0	0	0	0	0	0	0	0.101112	0	0
FungOtu544	0	0	0	0	0	0	0	0	0	0	0	0	0	0	0	0	0	0	0	0	0	0	0	0	0	0	0	0	0	0	0	0	0.0103858	0		0	0	0	0	0	0	0	0	0	0	0	0	0	0
FungOtu342	0	0.0585578	0	0	0	0.171566	0	0	0	0	0	0	0	0	0	0	0	0.00598928	0	0	0	0	0	0	0	0	0	0	0	0	0	0	0	0		0	0	0	0	0	0	0	0	0	0	0	0	0	0
FungOtu352	0	0	0	0	0	0	0	0	0	0	0	0	0	0.00720669	0	0	0	0	0	0.251108	0	0	0	0	0	0.0161612	0	0	0	0	0	0	0	0		0	0	0	0	0	0	0	0	0	0	0	0	0	0
FungOtu526	0	0	0	0	0	0	0	0	0	0	0	0	0	0	0	0	0	0	0	0	0	0	0	0	0	0	0	0	0	0	0	0	0	0		0	0	0	0	0	0	0	0	0	0	0	0	0	0
FungOtu381	0	0	0	0	0	0	0	0	0	0	0	0	0	0.0504468	0	0	0	0.00598928	0	0.0443131	0	0	0	0	0	0	0	0	0	0.0509962	0	0	0	0		0	0	0	0	0	0	0	0	0	0	0	0	0	0
FungOtu391	0	0	0	0	0	0	0	0	0	0	0	0	0	0	0	0	0	0	0	0	0	0	0	0	0	0	0.0116632	0	0	0	0	0	0	0		0	0	0	0	0	0	0	0	0	0	0	0	0	0
FungOtu452	0	0	0	0.133884	0	0	0	0	0	0	0	0	0	0	0	0	0	0	0	0	0	0	0	0	0	0	0	0	0	0	0	0	0	0		0	0	0	0	0	0	0	0	0	0	0	0	0	0
FungOtu300	0	0	0	0	0	0	0	0	0	0	0	0	0	0	0	0	0	0	0	0	0	0	0	0	0	0	0	0	0	0	0	0	0	0		0	0	0	0	0	0	0	0	0	0	0	0	0	0
FungOtu435	0	0.00278847	0	0	0	0	0	0.141383	0	0	0	0	0	0	0	0	0	0	0	0	0.0729002	0	0	0	0	0	0	0	0	0	0	0	0	0		0	0	0	0	0	0	0	0	0	0	0	0	0	0
FungOtu410	0	0	0	0	0	0	0	0	0	0.094376	0	0	0	0	0	0	0	0	0	0	0	0	0	0	0	0.00538706	0	0	0	0	0	0	0	0.0365764		0	0	0	0	0	0	0	0	0	0	0	0	0	0
FungOtu417	0	0	0	0.0371899	0	0	0	0.254489	0	0	0	0.00403894	0	0	0	0	0	0	0	0	0	0.00337678	0	0	0	0.00538706	0	0	0	0	0	0.0135694	0	0		0	0	0	0	0	0	0	0.0120627	0	0	0	0	0	0
FungOtu436	0	0	0	0	0	0	0	0	0	0	0	0	0	0	0.0760553	0.00191509	0	0	0	0	0	0	0	0	0	0	0	0	0	0.00364259	0	0	0	0		0	0	0	0	0	0	0	0	0	0	0	0	0	0
FungOtu631	0	0	0	0	0	0	0	0	0	0.137274	0	0.00403894	0	0	0	0	0	0	0	0	0	0	0	0	0	0	0	0	0	0	0	0	0	0		0	0	0	0	0	0	0	0	0	0	0	0	0	0
FungOtu341	0	0	0	0	0	0.0114377	0	0	0	0.00857964	0	0.00403894	0	0	0	0	0	0	0	0.21418	0	0	0	0	0	0	0	0	0	0	0	0	0	0		0	0	0	0	0	0	0	0	0	0	0	0	0	0
FungOtu392	0	0.0223077	0	0	0	0	0	0	0	0	0	0	0	0	0	0	0	0	0	0	0	0	0	0	0	0	0	0	0	0	0	0	0	0		0	0	0	0	0	0	0	0	0	0	0	0	0	0
FungOtu403	0	0	0	0	0	0	0	0	0	0	0	0	0	0	0	0	0	0	0	0	0	0	0	0	0	0	0	0	0	0.120205	0	0	0	0		0	0	0	0	0	0	0	0	0	0	0	0	0	0
FungOtu427	0	0	0	0	0	0	0	0	0	0	0	0.11309	0	0	0	0	0	0	0	0	0	0	0	0	0	0	0	0.0172206	0	0	0	0	0	0		0	0	0	0	0	0	0	0	0	0	0	0	0	0
FungOtu473	0	0	0	0	0	0	0	0	0	0	0	0	0	0	0	0	0	0	0	0	0	0	0	0	0	0.0646447	0	0	0	0.0692092	0	0	0	0		0	0	0	0	0	0	0	0	0	0	0	0	0.00417293	0
FungOtu567	0	0	0	0.026033	0	0	0	0	0	0	0	0	0	0	0	0.044047	0	0	0	0	0	0	0	0	0	0	0	0.0172206	0	0	0	0	0	0		0	0	0	0	0	0	0	0	0	0	0	0	0	0
FungOtu297	0	0	0	0	0	0	0	0	0	0	0	0	0	0	0	0.0612827	0	0	0	0	0	0	0	0	0	0	0	0	0	0	0	0	0	0		0	0	0	0	0	0	0	0	0	0	0	0	0	0
FungOtu396	0	0.00278847	0	0.00743799	0	0	0	0	0	0	0	0	0	0	0	0	0	0.00898392	0	0.014771	0.00316957	0	0	0	0	0.00538706	0	0	0	0	0	0.11534	0	0.0365764		0	0	0	0	0	0	0	0	0	0	0	0	0	0
FungOtu422	0	0	0	0	0	0	0	0	0	0	0	0.129246	0	0	0	0	0	0	0	0	0	0	0	0	0	0	0	0	0	0	0	0	0	0		0	0	0	0	0	0	0	0	0	0	0	0	0	0
FungOtu475	0	0	0	0	0	0	0	0	0	0	0	0	0	0	0	0	0	0.0119786	0	0	0	0	0	0	0	0.150838	0	0	0	0	0	0	0	0		0	0	0	0	0	0	0	0	0	0	0	0	0	0
FungOtu622	0	0	0	0.018595	0	0	0	0	0	0	0	0	0	0	0	0	0	0.00299464	0	0.014771	0	0	0	0	0	0.0754188	0	0	0	0.0145704	0	0	0	0.0219459		0	0	0	0	0	0	0	0	0	0	0	0	0	0
FungOtu357	0	0	0	0	0	0	0	0	0	0	0	0	0	0	0	0	0	0	0	0	0	0	0	0	0	0	0	0	0	0	0	0	0	0		0	0.475825	0	0	0	0	0	0	0	0	0	0	0	0
FungOtu431	0	0	0	0.026033	0	0	0	0	0	0	0	0	0	0.00720669	0	0	0	0	0	0	0	0	0	0	0	0	0	0	0	0.061924	0	0	0	0.0365764		0	0	0	0	0	0	0	0	0	0	0	0	0	0
FungOtu442	0	0	0	0.11157	0	0	0	0	0	0	0	0	0	0	0	0	0	0	0	0	0	0	0	0	0	0	0	0	0	0	0	0	0	0		0	0	0	0	0	0	0	0	0	0	0	0	0	0
FungOtu512	0	0	0	0.0632229	0	0	0	0	0	0	0	0	0	0	0	0	0	0	0	0.0664697	0	0	0	0	0	0.0107741	0	0.0172206	0	0	0	0	0	0		0	0	0	0	0	0	0	0	0	0	0	0	0	0
FungOtu333	0	0.00278847	0	0	0	0	0	0	0	0	0	0	0	0.0360334	0	0	0	0	0	0	0	0	0	0	0	0	0	0	0	0	0	0	0	0		0	0	0	0	0	0	0	0	0	0	0	0	0	0
FungOtu344	0	0	0	0.00371899	0	0	0	0	0	0	0	0.00403894	0	0	0	0	0	0.00898392	0	0	0	0	0	0	0	0.134677	0	0	0	0	0	0	0	0		0	0	0	0	0	0	0	0	0	0	0	0	0	0
FungOtu459	0	0	0	0	0	0	0	0.0848296	0	0	0	0	0	0	0	0	0	0.00299464	0	0	0	0.00675356	0	0	0	0.0215482	0	0	0	0	0	0.101771	0	0		0	0	0	0	0	0	0	0.0120627	0	0	0	0	0	0
FungOtu488	0	0	0	0	0	0.0114377	0	0	0	0	0	0.00807787	0	0.0864803	0	0.00574526	0	0	0	0	0	0	0	0	0	0	0	0	0	0.0437111	0	0	0	0		0	0	0	0	0	0	0	0	0	0	0	0	0	0
FungOtu568	0	0	0	0	0	0	0	0	0	0	0	0	0	0	0	0	0	0	0	0.0886263	0	0	0	0	0	0	0	0	0	0	0	0	0	0		0	0	0	0	0	0	0	0	0	0	0	0	0	0
FungOtu434	0	0	0	0	0	0.0114377	0	0	0	0	0	0	0	0	0	0.0114905	0	0	0	0.014771	0.022187	0	0	0	0	0.0592577	0	0	0	0.00728518	0	0	0	0		0	0	0	0	0	0	0	0	0	0	0	0	0	0
FungOtu472	0	0	0	0	0	0	0	0	0	0.120115	0	0	0	0	0	0	0	0	0	0	0	0	0	0	0	0.00538706	0	0	0	0	0	0	0	0		0	0	0	0	0	0	0	0	0	0	0	0	0	0
FungOtu477	0	0	0	0	0	0	0	0	0	0	0	0	0	0	0	0	0	0	0	0	0	0	0	0	0	0.156225	0	0	0	0	0	0	0	0		0	0	0	0	0	0	0	0	0	0	0	0	0	0
FungOtu614	0	0	0	0.0446279	0	0	0	0	0	0	0	0	0	0	0	0	0	0	0	0.118168	0	0	0	0	0	0.00538706	0	0	0	0	0	0	0	0		0	0	0	0	0	0	0	0	0	0	0	0	0	0
FungOtu654	0	0	0	0	0	0	0	0	0	0	0	0	0	0	0	0	0	0	0	0	0	0	0	0	0	0	0	0	0.00502563	0	0	0	0	0		0	0	0	0	0	0	0	0	0.00324907	0	0	0	0	0
FungOtu450	0	0	0	0	0	0	0	0	0	0.107246	0	0.0121168	0	0	0	0	0	0	0	0	0	0	0	0	0	0	0	0	0	0	0	0	0	0		0	0	0	0	0	0	0	0	0	0	0	0	0	0
FungOtu456	0	0.00557693	0	0	0	0	0	0.0282765	0	0.00428982	0	0	0.00507924	0	0	0	0	0	0	0	0	0	0.00702116	0	0	0	0	0	0	0	0	0	0	0		0	0	0	0	0	0	0	0	0	0	0	0	0	0.00593261
FungOtu579	0	0	0	0	0	0	0	0	0	0	0	0	0	0	0	0	0	0.0838499	0	0	0	0	0	0	0	0	0	0	0	0	0	0	0	0		0	0	0	0	0	0	0	0	0	0	0	0	0	0
FungOtu665	0	0	0	0.00371899	0	0	0	0	0	0	0	0	0	0	0	0	0	0	0	0	0	0	0	0	0	0	0	0	0	0	0	0	0	0		0	0.214889	0	0	0	0	0	0	0	0	0	0.0606673	0	0
FungOtu670	0	0	0	0.0855368	0	0	0	0	0	0.00857964	0	0	0	0	0	0	0	0.00299464	0	0	0	0	0	0	0	0	0	0	0	0.00364259	0	0	0	0		0	0	0	0	0	0	0	0	0	0	0	0	0	0
FungOtu678	0	0	0	0	0	0	0	0.0141383	0	0	0	0	0	0	0	0	0	0	0	0	0	0.00337678	0	0	0	0	0	0.0057402	0	0	0	0	0.00148368	0		0	0	0.00861178	0	0.011236	0	0	0	0	0	0	0	0	0
FungOtu445	0	0	0	0	0	0	0	0	0	0	0	0	0	0.0144134	0	0	0	0	0	0	0	0	0	0	0	0.134677	0	0	0	0	0	0	0	0		0	0	0	0	0	0	0	0	0	0	0	0	0	0
FungOtu537	0	0	0	0	0	0	0	0	0	0	0	0	0	0.00720669	0	0	0	0.041925	0	0	0	0	0	0	0	0	0	0	0	0	0	0	0	0.0877835		0	0	0	0	0	0	0	0	0	0	0	0	0	0
FungOtu575	0	0	0	0	0	0	0	0.0706914	0	0.00428982	0	0.0201947	0	0.0216201	0	0	0	0	0	0.0369276	0	0	0	0	0	0.0430965	0	0	0	0	0	0	0	0		0	0	0	0	0	0	0	0	0	0	0	0	0	0
FungOtu639	0	0	0	0	0	0	0	0.367595	0	0	0	0	0	0	0	0	0	0	0	0	0	0	0	0	0	0	0	0	0	0	0	0	0	0		0	0	0	0	0	0	0	0	0	0	0	0	0	0
FungOtu332	0	0	0	0	0	0	0	0.127244	0	0	0	0	0	0	0	0	0	0	0	0	0	0.0270143	0	0	0	0.0484835	0	0	0	0	0	0	0	0		0	0	0	0	0	0	0	0	0	0	0	0	0	0
FungOtu367	0	0	0	0	0	0	0	0	0	0	0	0	0	0	0	0.0478771	0	0	0	0	0	0	0	0	0	0.00538706	0	0	0	0	0	0	0	0		0	0	0	0	0	0	0	0	0	0	0	0	0	0
FungOtu390	0	0	0	0	0	0	0	0	0	0	0	0	0	0	0	0	0	0.00299464	0	0	0	0	0	0	0	0	0	0	0	0.0910647	0	0	0	0		0	0	0	0	0	0	0	0	0	0	0	0	0	0
FungOtu432	0	0	0	0	0	0	0	0	0	0	0	0.0242336	0	0	0	0.0383017	0	0	0	0	0	0	0	0	0	0	0	0	0	0	0	0	0	0		0	0	0	0	0	0	0	0	0	0	0	0	0	0
FungOtu437	0	0	0	0.00371899	0	0	0	0	0	0	0	0.00403894	0	0	0	0	0	0.0179678	0	0	0	0	0	0	0	0.0484835	0	0	0	0.0182129	0	0	0	0		0	0	0	0	0	0	0	0	0	0	0	0	0	0
FungOtu550	0	0	0	0	0	0	0	0	0	0	0	0	0	0	0	0.0478771	0	0	0	0	0	0	0	0	0	0	0	0	0	0	0	0	0	0		0	0	0	0	0	0	0	0	0	0	0	0	0	0
FungOtu624	0	0.00278847	0	0	0	0	0	0	0	0	0	0.00403894	0	0.00720669	0	0.044047	0	0	0	0	0	0	0	0	0	0	0	0	0	0	0	0	0	0		0	0	0	0	0	0	0	0	0	0	0	0	0	0
FungOtu376	0	0	0	0.00743799	0	0	0	0	0	0	0	0	0	0	0	0.0344715	0	0	0	0	0	0.0168839	0	0	0	0	0	0	0	0	0	0	0	0		0	0	0	0	0	0	0	0	0	0	0	0	0	0
FungOtu413	0	0.00278847	0	0	0	0	0	0	0	0.047188	0	0	0	0	0	0	0	0	0	0.00738552	0	0	0	0	0	0.0215482	0	0	0	0.0291407	0	0	0	0		0	0	0	0	0	0	0	0	0	0	0	0	0	0
FungOtu430	0	0	0	0	0	0	0	0	0	0	0	0.0727008	0	0	0	0.0134056	0	0	0	0	0	0	0	0	0	0	0	0	0	0	0	0	0	0		0	0	0	0	0	0	0	0	0	0	0	0	0	0
FungOtu542	0	0	0	0	0	0	0	0	0	0.00857964	0	0	0	0	0	0.00191509	0	0	0	0.0369276	0	0	0	0	0	0	0	0	0	0	0	0	0	0		0	0	0	0	0	0	0	0	0	0.114138	0	0	0	0
FungOtu598	0	0	0	0.014876	0	0	0	0	0	0.00857964	0	0.00807787	0	0.0144134	0	0.00383017	0	0.00299464	0	0	0	0	0	0	0	0	0	0	0	0.00364259	0	0	0	0.0146306		0	0	0	0	0	0	0	0	0	0	0	0.182002	0	0
FungOtu362	0	0	0	0	0	0	0	0	0	0	0	0	0	0	0	0	0	0	0	0	0	0	0	0	0	0	0	0	0	0	0	0	0	0		0	0	0	0	0	0	0	0	0	0	0	0	0	0
FungOtu374	0	0	0	0	0	0	0	0	0	0	0	0	0	0	0	0	0	0	0	0	0	0	0	0	0	0	0	0	0	0	0	0	0	0		0	0	0	0	0	0	0	0	0	0.182621	0	0	0	0
FungOtu482	0	0	0	0	0	0	0	0	0	0	0	0	0	0	0	0	0	0.00299464	0	0	0	0	0	0	0	0	0	0	0	0.00364259	0	0	0	0		0	0.276285	0	0	0	0	0	0	0	0	0	0.0404449	0	0
FungOtu548	0	0	0	0	0	0	0	0	0	0	0	0.0767398	0	0	0	0	0	0	0	0	0	0	0	0	0	0	0	0	0	0	0	0	0	0		0	0	0	0	0	0	0	0	0	0	0	0.101112	0	0
FungOtu566	0	0	0	0.0371899	0	0	0	0	0	0.00428982	0	0.00403894	0	0	0	0	0	0.00598928	0	0	0	0	0	0	0	0	0	0	0	0	0	0	0	0		0	0	0	0	0	0	0	0	0	0	0	0	0	0
FungOtu438	0	0	0	0	0	0	0	0	0	0	0	0.0363504	0	0	0	0	0	0.0269518	0	0	0	0	0	0	0	0	0	0	0	0	0	0	0	0		0	0	0	0	0	0	0	0	0	0	0	0.101112	0	0
FungOtu507	0	0	0	0.026033	0	0	0	0	0	0	0	0	0	0	0	0	0	0	0	0	0	0	0	0	0	0	0	0	0	0	0	0.108556	0	0		0	0	0	0	0	0	0	0	0	0	0	0	0	0
FungOtu610	0	0	0	0	0	0	0	0	0	0	0	0	0	0	0	0	0	0	0	0	0	0.0101303	0	0	0	0	0.1108	0	0	0.00364259	0	0	0	0		0	0	0	0	0	0	0	0	0	0	0	0	0	0
FungOtu619	0	0.0474039	0	0	0	0	0	0	0	0	0	0	0	0	0	0	0	0.00299464	0	0	0	0	0	0	0	0.0269353	0	0	0	0	0	0	0	0		0	0	0	0	0	0	0	0	0	0	0	0	0	0
FungOtu425	0	0	0	0	0	0	0	0	0	0	0	0	0	0	0	0	0	0	0	0	0	0	0	0	0	0	0	0	0	0	0	0	0	0		0	0	0	0	0	0	0	0	0	0	0	0	0	0
FungOtu536	0	0	0	0	0	0.114377	0	0	0	0	0	0	0	0	0	0	0	0	0	0.0886263	0	0	0	0	0	0	0	0	0	0	0	0	0	0		0	0	0	0	0	0	0	0	0	0	0	0	0	0
FungOtu543	0	0	0	0.00743799	0	0	0	0	0	0	0	0.0121168	0	0	0	0	0	0	0	0	0.022187	0	0	0	0	0	0	0	0	0	0	0	0	0		0	0.0153492	0	0	0	0	0	0	0	0	0	0	0	0
FungOtu557	0	0	0	0	0	0	0	0	0	0	0	0	0	0	0	0	0	0	0	0	0	0	0	0	0	0	0	0	0	0	0	0	0	0		0	0	0	0	0	0	0	0	0	0	0	0	0	0
FungOtu569	0	0.0111539	0	0	0	0	0	0	0	0.00857964	0	0	0	0	0	0	0	0.00299464	0	0	0	0	0	0	0	0	0	0.0688824	0	0.00364259	0	0	0	0		0	0	0	0	0	0	0	0	0	0.0152184	0	0	0	0
FungOtu603	0	0	0	0	0	0	0	0	0	0.094376	0	0	0	0	0	0	0	0	0	0	0	0	0	0	0	0	0	0	0	0	0	0	0	0		0	0	0	0	0	0	0	0	0	0	0	0	0	0
FungOtu366	0	0	0	0	0	0	0	0	0	0	0	0	0	0	0	0	0	0	0	0	0	0	0	0	0	0	0	0	0	0	0	0	0	0		0	0	0	0	0	0	0	0	0	0	0	0	0	0
FungOtu578	0	0	0	0	0	0	0	0	0	0	0	0.00807787	0	0	0	0	0	0.0299464	0	0.0664697	0	0	0	0	0	0	0	0	0	0	0	0	0	0		0	0	0	0	0	0	0	0	0	0	0	0	0	0
FungOtu633	0	0	0	0	0	0	0	0	0	0	0	0.0848176	0	0	0	0	0	0	0	0	0	0	0	0	0	0	0	0	0	0	0	0	0	0		0	0	0	0	0	0	0	0	0	0	0	0	0	0
FungOtu246	0	0	0	0	0	0	0	0	0	0.0557677	0	0.0282725	0	0	0	0	0	0	0	0	0	0	0	0	0	0	0	0	0	0	0	0	0	0		0	0	0	0	0	0	0	0	0	0	0	0	0	0
FungOtu384	0	0	0	0	0	0	0	0	0	0	0	0.00807787	0	0	0	0	0	0	0	0	0	0	0	0	0	0	0	0	0	0	0	0.0407083	0	0		0	0.18419	0	0	0	0	0	0	0	0	0	0	0	0
FungOtu416	0	0.00278847	0.00243173	0.0557849	0	0	0	0	0	0	0	0.00403894	0	0	0	0	0	0	0	0	0	0	0	0	0	0	0	0	0	0	0	0	0	0.0146306		0	0	0	0	0	0	0	0	0	0	0	0	0	0
FungOtu478	0	0	0	0	0	0	0	0	0	0	0	0	0	0	0	0	0	0	0	0	0.0633914	0	0	0	0	0	0	0	0	0	0	0	0	0		0	0	0	0	0	0	0	0	0	0	0	0	0	0
FungOtu498	0	0	0	0	0	0	0	0	0	0	0	0	0	0	0	0	0	0	0	0	0	0	0	0	0	0	0	0	0	0.0728518	0	0	0	0		0	0	0	0	0	0	0	0	0	0	0	0	0	0
FungOtu570	0	0	0	0	0	0	0	0	0	0	0	0	0	0	0	0	0	0	0	0	0	0	0	0	0	0.0969671	0	0	0	0	0	0	0	0		0	0	0	0.00815827	0	0	0	0	0	0	0	0	0	0
FungOtu588	0	0	0	0.0706609	0	0	0	0	0	0	0	0	0	0	0	0	0	0	0	0.00738552	0	0	0	0	0	0	0	0	0	0	0	0	0	0		0	0	0	0	0	0	0	0	0	0	0	0	0	0
FungOtu645	0	0	0	0	0	0	0	0.0565531	0	0	0	0.060584	0	0	0	0	0	0	0	0	0	0	0	0	0	0.00538706	0	0	0	0	0	0	0	0		0	0	0	0	0	0	0	0	0	0	0	0	0	0
FungOtu514	0	0	0	0	0	0	0	0	0	0	0	0	0	0	0	0	0	0	0	0	0	0	0	0	0	0	0	0	0	0	0	0	0	0		0	0	0	0	0	0	0	0	0	0	0	0	0	0
FungOtu522	0	0	0	0	0	0	0	0	0	0	0	0	0	0	0	0	0	0	0	0	0	0	0	0	0.92091	0	0	0	0	0	0	0	0	0		0	0	0	0	0	0	0	0	0	0	0	0	0	0
FungOtu560	0	0	0	0	0	0.217317	0	0	0	0	0	0	0	0	0	0	0	0	0	0	0	0	0	0	0	0	0	0	0	0	0	0	0	0		0	0	0	0	0	0	0	0	0	0	0	0	0	0
FungOtu577	0	0	0	0	0	0	0	0	0	0	0	0	0	0	0	0	0	0.0568982	0	0	0	0	0	0	0	0	0	0	0	0	0	0	0	0		0	0	0	0	0	0	0	0	0	0	0	0	0	0
FungOtu346	0	0	0	0.014876	0	0	0	0	0	0	0	0	0	0	0	0	0	0	0	0	0	0	0	0	0	0.0430965	0	0.028701	0	0	0	0	0	0		0	0	0	0	0	0	0	0	0	0	0	0	0	0
FungOtu370	0	0	0	0	0	0	0	0	0	0.00857964	0	0	0	0	0	0	0	0	0	0.118168	0	0	0	0	0	0	0	0	0	0	0	0	0	0		0	0	0	0	0	0	0	0	0	0	0	0	0	0
FungOtu495	0	0	0	0	0	0	0	0	0	0	0	0.0727008	0	0	0	0	0	0	0	0	0	0	0	0	0	0	0	0	0	0	0	0	0	0		0	0	0	0	0	0	0	0	0	0	0	0	0	0
FungOtu497	0	0	0	0	0	0	0	0	0	0	0	0	0	0	0	0	0	0	0	0	0	0	0	0	0	0	0	0	0	0.0655666	0	0	0	0		0	0	0	0	0	0	0	0	0	0	0	0	0	0
FungOtu516	0	0	0	0	0	0	0	0	0	0	0	0	0	0	0	0	0	0	0	0	0	0	0	0	0	0	0	0	0	0	0	0	0	0		0	0	0	0	0	0	0	0	0	0	0	0	0	0
FungOtu604	0	0	0	0	0	0	0	0	0	0.0300287	0	0.00807787	0	0.0144134	0	0.00191509	0	0.0119786	0	0.014771	0	0	0	0	0	0	0	0	0	0	0	0	0	0		0	0	0	0	0	0	0	0	0	0	0	0	0	0
FungOtu662	0	0	0	0	0	0	0	0	0	0	0	0	0	0	0	0	0	0.00598928	0	0	0	0	0	0	0	0.0269353	0	0	0	0	0	0.0678472	0	0.00731529		0	0	0	0	0	0	0	0	0	0	0	0	0	0
FungOtu400	0	0	0	0	0	0	0	0	0	0	0	0	0	0	0	0	0	0	0	0	0	0	0	0	0	0	0	0	0	0.061924	0	0	0	0		0	0	0	0	0	0	0	0	0	0	0	0	0	0
FungOtu420	0	0	0	0	0	0	0	0.240351	0	0	0	0	0	0	0	0	0	0	0	0	0	0	0	0	0	0	0	0	0	0	0	0	0	0		0	0	0	0	0	0	0	0	0	0	0	0	0	0
FungOtu443	0	0	0	0	0	0	0	0	0	0.0729269	0	0	0	0	0	0	0	0	0	0	0	0	0	0	0	0	0	0	0	0	0	0	0	0		0	0	0	0	0	0	0	0	0	0	0	0	0	0
FungOtu532	0	0	0	0	0	0	0	0	0	0	0	0	0	0	0	0	0	0	0	0	0	0	0	0	0	0	0	0	0	0	0	0	0	0		0	0	0	0	0	0	0	0	0	0	0	0	0	0
FungOtu565	0	0	0	0	0	0	0	0	0	0.0171593	0	0.0201947	0	0	0	0.0153207	0	0	0	0	0	0	0	0	0	0	0	0	0	0	0	0	0	0		0	0	0	0	0	0	0	0	0	0	0	0	0	0
FungOtu584	0	0	0	0	0	0	0	0	0	0	0	0	0	0	0	0	0	0	0	0	0	0	0	0	0	0	0	0	0	0	0	0	0.00593472	0		0	0	0	0	0	0	0	0	0	0	0	0	0	0
FungOtu592	0	0	0	0	0	0	0	0	0	0.0686371	0	0	0	0	0	0	0	0.00299464	0	0	0	0	0	0	0	0	0	0	0	0	0	0	0	0		0	0	0	0	0	0	0	0	0	0	0	0	0	0
FungOtu613	0	0	0	0	0	0	0	0	0	0.00428982	0	0.00403894	0	0	0	0	0	0.00299464	0	0.0738552	0	0	0	0	0	0.0161612	0	0	0	0	0	0	0	0		0	0	0	0	0	0	0	0	0	0	0	0	0	0.0029663
FungOtu652	0	0	0	0.022314	0	0	0	0	0	0.0257389	0	0	0	0	0	0.00191509	0	0.00598928	0	0	0	0	0	0	0	0	0	0	0	0.00728518	0	0	0	0		0	0	0	0	0	0	0	0	0	0	0	0	0	0
FungOtu372	0	0	0	0	0	0	0	0	0	0	0	0	0	0	0	0	0	0	0	0	0.00316957	0	0	0	0	0	0	0	0	0	0	0	0	0		0	0	0	0	0	0	0	0	0	0	0	0	0	0
FungOtu379	0	0	0	0	0	0	0	0	0	0	0	0	0	0	0	0	0	0.0479142	0	0	0	0	0	0	0	0	0	0	0	0	0	0	0	0		0	0	0	0	0	0	0	0	0	0	0	0	0	0
FungOtu511	0	0	0	0	0	0	0	0	0	0	0	0	0	0	0	0	0	0.0119786	0	0.0221566	0	0	0	0	0	0.0323224	0	0	0	0	0	0	0	0.00731529		0	0	0	0	0	0	0	0	0	0	0	0	0	0
FungOtu571	0	0	0	0	0	0	0	0	0	0	0	0	0	0	0	0	0	0.0149732	0	0	0	0	0	0	0	0	0	0.057402	0	0	0	0	0	0		0	0	0	0	0	0	0	0	0	0	0	0	0	0
FungOtu407	0	0	0	0	0	0	0	0	0	0.0600575	0	0	0	0	0	0	0	0	0	0	0	0	0	0	0	0.00538706	0	0	0	0	0	0	0	0		0	0	0	0	0	0	0	0	0	0	0	0	0	0
FungOtu480	0	0	0	0	0	0	0	0	0	0	0	0	0	0	0	0	0	0	0	0	0	0	0	0.0278668	0	0	0	0	0	0	0	0	0	0		0.661626	0	0	0	0	0	0	0	0	0	0	0	0	0
FungOtu508	0	0	0	0	0	0.0114377	0	0	0	0	0	0	0	0	0	0	0	0	0	0	0	0	0	0	0	0.0754188	0	0	0	0	0	0	0	0		0	0	0	0	0	0	0	0	0	0	0	0	0	0
FungOtu559	0	0	0	0	0	0	0	0	0	0	0	0	0	0	0	0	0	0	0	0	0	0	0	0	0	0	0	0	0	0	0	0	0	0		0.094518	0	0	0	0.011236	0	0	0	0	0	0	0.0202224	0	0
FungOtu617	0	0	0	0	0	0	0	0	0	0	0	0	0	0	0	0	0	0.0449196	0	0	0	0	0	0	0	0	0	0	0	0	0	0	0	0		0	0	0	0	0	0	0	0	0	0	0	0	0	0
FungOtu657	0	0	0	0	0	0	0	0	0	0	0	0.060584	0	0	0	0	0	0	0	0	0	0	0	0	0	0	0	0	0	0	0	0	0	0		0	0	0	0	0	0	0	0	0	0	0	0	0	0
FungOtu658	0	0	0	0.00743799	0	0	0	0	0	0.0428982	0	0.00403894	0	0	0	0	0	0.00299464	0	0	0	0	0	0	0	0	0	0.0057402	0	0	0	0	0	0		0	0	0	0	0	0	0	0	0	0	0	0	0	0
FungOtu353	0	0	0	0	0	0	0	0	0	0	0	0.00403894	0	0	0	0	0	0	0	0	0	0	0	0	0	0	0	0	0	0	0	0	0	0		0	0	0	0	0	0	0	0	0	0	0	0.262892	0	0
FungOtu483	0	0	0	0	0	0	0	0	0	0	0	0	0	0	0	0	0	0.00299464	0	0	0	0	0	0	0	0.00538706	0	0	0	0.0182129	0	0	0	0		0	0	0	0	0	0	0	0.0422195	0	0	0	0	0	0
FungOtu506	0	0	0	0	0	0	0	0	0	0	0	0	0	0	0	0	0	0	0	0	0.044374	0	0	0	0	0	0	0	0	0	0	0	0	0		0	0	0	0	0	0	0	0	0	0	0	0	0	0
FungOtu531	0	0	0	0	0	0	0	0	0	0	0	0	0	0	0	0	0	0	0	0	0	0	0	0	0	0	0	0	0	0	0	0	0	0		0	0	0	0	0	0	0	0	0	0	0	0	0	0
FungOtu583	0	0	0	0	0	0.160128	0	0	0	0	0	0	0	0	0	0	0	0	0	0	0	0	0	0	0	0	0	0	0	0	0	0	0	0		0	0	0	0	0	0	0	0	0	0	0	0	0	0
FungOtu605	0	0	0	0	0	0	0	0	0	0	0	0	0	0	0	0	0	0	0	0	0	0	0	0	0	0	0	0	0	0.0509962	0	0	0	0		0	0	0	0	0	0	0	0	0	0	0	0	0	0
FungOtu607	0	0	0	0	0	0	0	0	0	0	0	0	0	0	0	0	0	0	0	0	0	0	0	0	0.704225	0	0	0	0	0	0	0	0	0		0	0	0	0	0	0	0	0	0	0	0	0	0	0
FungOtu629	0	0	0	0	0	0	0	0	0	0	0	0	0	0	0	0	0	0	0	0	0	0.0236375	0	0	0	0	0	0	0	0	0	0	0	0		0	0	0	0	0	0	0	0	0	0	0	0	0	0
FungOtu659	0	0	0	0	0	0	0	0	0	0	0	0.0565451	0	0	0	0	0	0	0	0	0	0	0	0	0	0	0	0	0	0	0	0	0	0		0	0	0	0	0	0	0	0	0	0	0	0	0	0
FungOtu660	0	0	0	0	0	0	0	0	0	0	0	0.0565451	0	0	0	0	0	0	0	0	0	0	0	0	0	0	0	0	0	0	0	0	0	0		0	0	0	0	0	0	0	0	0	0	0	0	0	0
FungOtu661	0	0	0	0	0	0	0	0	0	0.00857964	0	0	0	0	0	0	0	0.00299464	0	0	0	0	0	0	0	0	0	0	0	0.0400685	0	0	0	0		0	0	0	0	0	0	0	0	0	0	0	0	0	0
FungOtu675	0	0	0	0	0	0	0	0	0	0	0	0	0	0.0648602	0	0	0	0.00299464	0	0.00738552	0	0	0	0	0	0	0	0	0	0	0	0	0	0		0	0	0	0	0	0	0	0	0	0	0	0	0	0
FungOtu401	0	0	0	0	0	0	0	0	0	0	0	0	0	0	0	0	0	0	0	0	0	0	0	0	0	0.0700318	0	0	0	0	0	0	0	0		0	0	0	0	0	0	0	0	0	0	0	0	0	0
FungOtu458	0	0	0	0	0	0	0	0	0	0	0	0	0	0	0	0	0	0.00598928	0	0	0	0	0	0	0	0	0	0	0	0	0	0	0	0		0	0	0	0	0	0	0	0	0	0	0	0	0	0
FungOtu462	0	0	0	0	0	0	0	0	0	0	0	0	0	0	0	0	0	0	0	0	0	0	0	0	0	0	0	0	0	0	0	0	0	0		0	0	0	0	0	0	0	0	0	0	0	0	0	0
FungOtu467	0	0	0	0	0	0	0	0	0	0	0	0	0	0	0	0	0	0	0	0	0	0	0	0	0	0	0	0	0	0	0	0	0	0		0	0	0	0	0	0	0	0	0	0	0	0	0	0
FungOtu474	0	0	0	0	0	0	0	0	0	0	0	0	0	0	0	0	0	0	0	0	0	0	0	0	0	0.0700318	0	0	0	0	0	0	0	0		0	0	0	0	0	0	0	0	0	0	0	0	0	0
FungOtu494	0	0	0	0	0	0	0	0	0	0	0	0	0	0	0	0	0	0	0	0	0	0	0	0	0	0	0	0	0	0	0	0	0	0		0	0	0	0	0	0	0	0	0	0	0	0	0	0
FungOtu562	0	0	0	0	0	0	0	0	0	0	0	0	0	0	0	0	0	0	0	0	0	0	0	0	0	0	0	0	0	0	0	0	0	0		0	0	0	0	0	0	0	0	0	0	0	0	0	0
FungOtu602	0	0	0	0	0	0	0	0	0	0.0557677	0	0	0	0	0	0	0	0	0	0	0	0	0	0	0	0	0	0	0	0	0	0	0	0		0	0	0	0	0	0	0	0	0	0	0	0	0	0
FungOtu655	0	0	0	0.00371899	0	0	0	0	0	0.00428982	0	0.0282725	0	0	0	0.00191509	0	0	0	0	0	0.00337678	0	0	0	0	0	0	0	0.00364259	0	0	0	0		0	0	0	0	0	0	0	0	0	0	0	0	0	0
FungOtu350	0	0	0	0.00371899	0	0	0	0	0	0	0	0	0	0	0	0	0	0	0	0	0	0	0	0	0	0.0592577	0	0	0	0	0	0	0	0		0	0	0	0	0	0	0	0	0	0	0	0	0	0
FungOtu354	0	0	0	0	0	0	0	0	0	0	0	0	0	0	0	0	0	0	0	0	0	0	0	0.0418002	0	0	0	0	0	0	0	0	0	0		0	0	0	0	0	0	0	0	0	0	0	0	0	0
FungOtu389	0	0	0	0	0	0	0	0	0	0	0	0	0	0	0	0	0	0	0	0	0	0	0	0	0	0	0	0.0688824	0	0	0	0	0	0		0	0	0	0	0	0	0	0	0	0	0	0	0	0
FungOtu444	0	0	0	0	0	0	0	0	0	0	0	0	0	0	0	0	0	0	0	0	0	0	0	0	0	0	0	0	0	0	0	0	0	0		0	0	0	0	0	0	0	0	0	0	0	0	0	0
FungOtu479	0	0	0	0	0	0	0	0	0	0	0	0	0	0	0	0	0	0	0	0	0.0380349	0	0	0	0	0	0	0	0	0	0	0	0	0		0	0	0	0	0	0	0	0	0	0	0	0	0	0
FungOtu509	0	0	0	0	0	0	0	0	0	0	0	0	0	0	0	0	0	0	0	0	0	0	0	0	0	0	0	0	0	0	0	0	0	0		0	0	0	0	0	0	0	0	0	0	0	0	0	0
FungOtu523	0	0	0	0	0	0	0	0	0	0	0	0	0	0	0	0.022981	0	0	0	0	0	0	0	0	0	0	0	0	0	0	0	0	0	0		0	0	0	0	0	0	0	0	0	0	0	0	0	0
FungOtu528	0	0	0	0	0	0	0	0	0	0	0	0	0	0	0	0	0	0.0359357	0	0	0	0	0	0	0	0	0	0	0	0	0	0	0	0		0	0	0	0	0	0	0	0	0	0	0	0	0	0
FungOtu580	0	0	0	0	0	0	0	0.0141383	0	0	0	0	0	0	0	0	0	0	0	0	0	0	0	0.0139334	0	0.0269353	0	0	0	0	0	0	0	0		0	0	0	0.00815827	0	0	0	0	0	0	0	0	0	0
FungOtu587	0	0	0	0.0409089	0	0	0	0	0	0	0	0	0	0	0	0	0	0	0	0	0	0	0	0	0	0	0	0	0	0	0	0	0	0		0	0	0	0	0	0	0	0	0	0	0	0	0	0
FungOtu589	0	0	0	0.0446279	0	0	0	0	0	0	0	0	0	0	0	0	0	0	0	0	0	0	0	0	0	0	0	0	0	0	0	0	0	0		0	0	0	0	0	0	0	0	0	0	0	0	0	0
FungOtu625	0	0	0	0	0	0	0	0	0	0	0	0	0	0	0	0.0172358	0	0	0	0	0	0	0	0	0	0	0	0	0	0	0	0	0	0		0	0	0	0	0	0	0	0	0	0	0	0	0	0
FungOtu626	0	0	0	0	0	0	0	0	0	0	0	0	0	0	0	0	0	0	0	0	0	0	0	0	0	0	0	0	0	0.0437111	0	0	0	0		0	0	0	0	0	0	0	0	0	0	0	0	0	0
FungOtu634	0	0.00557693	0	0	0	0	0	0.0989679	0	0	0	0	0	0	0	0	0	0	0	0	0	0	0	0	0	0	0	0.0114804	0	0	0	0	0	0		0	0	0	0	0	0	0	0	0	0	0	0	0	0
FungOtu648	0	0	0	0.0334709	0	0	0	0	0	0	0	0	0	0	0	0	0	0	0	0	0	0	0	0	0	0	0	0	0	0	0	0	0	0		0	0	0	0	0	0	0	0	0	0	0	0	0	0.00889891
FungOtu676	0	0	0	0	0	0	0	0	0	0	0	0	0	0	0	0	0	0	0	0	0	0	0	0	0	0	0	0	0	0	0	0	0	0		0	0	0	0	0	0	0	0	0	0	0	0	0	0
FungOtu424	0	0	0	0	0	0	0	0	0	0	0	0	0	0	0	0	0	0	0	0	0	0	0	0	0	0	0	0	0	0	0	0.0746319	0	0		0	0	0	0	0	0	0	0	0	0	0	0	0	0
FungOtu466	0	0	0	0	0	0	0	0	0	0	0	0	0	0.0360334	0	0	0	0	0	0	0	0	0	0	0	0	0	0	0	0	0	0	0	0.0438917		0	0	0	0	0	0	0	0	0	0	0	0	0	0
FungOtu515	0	0	0	0	0	0	0	0	0	0	0	0	0	0	0	0	0	0	0	0	0	0	0	0	0	0.0592577	0	0	0	0	0	0	0	0		0	0	0	0	0	0	0	0	0	0	0	0	0	0
FungOtu618	0	0	0	0	0	0	0	0	0	0	0	0	0	0	0	0.00191509	0	0.0299464	0	0	0	0	0	0	0	0	0	0	0	0	0	0	0	0		0	0	0	0	0	0	0	0	0	0	0	0	0	0
FungOtu668	0	0	0	0.0409089	0	0	0	0	0	0	0	0	0	0	0	0	0	0	0	0	0	0	0	0	0	0	0	0	0	0	0	0	0	0		0	0	0	0	0	0	0	0	0	0	0	0	0	0
FungOtu674	0	0	0	0	0	0	0	0	0	0	0	0	0	0	0	0	0	0	0	0	0	0.0101303	0	0	0	0	0	0	0	0	0	0	0	0		0	0	0	0	0	0	0	0	0	0	0	0	0	0
FungOtu360	0	0	0	0	0	0	0	0	0	0	0	0	0	0	0	0	0	0	0	0	0	0	0	0	0	0	0	0	0	0	0	0	0	0		0	0	0	0	0	0	0	0	0	0	0	0	0	0
FungOtu510	0	0	0	0	0	0	0	0	0	0	0	0	0	0	0	0	0	0	0	0	0	0	0	0	0	0	0	0	0	0	0	0	0	0		0	0	0	0	0	0	0	0	0	0	0	0	0	0
FungOtu574	0	0	0	0	0	0.114377	0	0	0	0	0	0	0	0	0	0	0	0	0	0	0	0	0	0	0	0	0	0	0	0	0	0	0	0		0	0	0	0	0	0	0	0	0	0	0	0	0	0
FungOtu581	0	0	0	0	0	0	0	0	0	0	0	0	0	0	0	0	0	0.00898392	0	0	0	0	0	0	0	0	0	0	0	0	0	0.047493	0	0		0	0	0	0	0	0	0	0	0	0	0	0	0	0
FungOtu591	0	0	0	0.022314	0	0	0	0	0	0	0	0	0	0	0	0	0	0.00898392	0	0	0	0	0	0	0	0	0	0	0	0.00364259	0	0	0	0		0	0	0	0	0	0	0	0	0	0	0	0	0	0
FungOtu594	0	0	0	0	0	0	0	0	0	0	0	0.0403894	0	0	0	0	0	0	0	0	0	0	0	0	0	0	0	0	0	0	0	0	0	0		0	0	0	0	0	0	0	0	0	0	0	0	0	0
FungOtu601	0	0	0	0	0	0	0	0	0	0.0428982	0	0	0	0	0	0	0	0	0	0	0	0	0	0	0	0	0	0	0	0	0	0	0	0		0	0	0	0	0	0	0	0	0	0	0	0	0	0
FungOtu608	0	0	0	0	0	0	0	0	0	0	0	0	0	0	0	0	0	0	0	0	0	0	0	0	0	0.0538706	0	0	0	0	0	0	0	0		0	0	0	0	0	0	0	0	0	0	0	0	0	0
FungOtu653	0	0	0	0	0	0	0	0	0	0	0	0	0.00338616	0	0	0	0	0	0	0	0	0	0	0	0	0	0	0	0	0	0	0	0	0		0	0	0	0	0	0	0	0	0	0	0	0	0	0
FungOtu470	0	0	0	0	0	0	0	0	0	0.0386084	0	0	0	0	0	0	0	0	0	0	0	0	0	0	0	0	0	0	0	0	0	0	0	0		0	0	0	0	0	0	0	0	0	0	0	0	0	0
FungOtu493	0	0	0	0	0	0	0	0	0	0	0	0	0	0	0	0	0	0	0	0	0	0	0	0	0	0	0	0	0	0	0	0	0	0		0	0	0	0	0	0	0	0	0	0	0	0	0	0
FungOtu646	0	0	0	0	0	0	0	0	0	0	0	0	0	0	0	0	0	0	0	0	0	0	0	0	0	0	0	0	0	0	0	0	0	0		0	0	0	0	0	0	0	0	0	0	0	0	0	0
FungOtu664	0	0	0	0	0	0	0	0	0	0	0	0	0	0.0432401	0	0	0	0	0	0	0	0	0	0	0	0	0	0	0	0.00364259	0	0	0	0		0	0	0	0	0	0	0	0	0	0	0	0	0	0.00593261
FungOtu446	0	0	0	0	0	0	0	0	0	0	0	0.00403894	0	0	0	0	0	0	0	0	0	0	0	0	0	0	0	0	0	0	0	0	0	0		0	0	0	0	0	0	0	0	0	0	0	0	0	0
FungOtu585	0	0	0	0.022314	0	0	0	0	0	0	0	0.00807787	0	0	0	0	0	0	0	0	0	0	0	0	0	0	0	0	0	0	0	0	0	0		0	0	0	0	0	0	0	0	0	0	0	0	0	0
FungOtu595	0	0	0	0	0	0	0	0	0	0	0	0.0121168	0	0	0	0	0	0	0	0	0	0	0	0	0	0.0107741	0	0	0	0	0	0	0	0		0	0	0	0	0	0	0	0	0	0	0	0	0	0
FungOtu647	0	0	0	0.0297519	0	0	0	0	0	0	0	0	0	0	0	0	0	0	0	0	0	0	0	0	0	0	0	0	0	0	0	0	0	0		0	0	0	0	0	0	0	0	0	0	0	0	0	0
FungOtu679	0	0	0	0	0	0	0	0	0	0	0	0	0	0	0	0	0	0	0	0	0	0.0270143	0	0	0	0	0	0	0	0	0	0	0	0		0	0	0	0	0	0	0	0	0	0	0	0	0	0
FungOtu464	0	0.00557693	0	0.00371899	0	0	0	0	0	0	0	0	0	0.00720669	0	0	0	0.00598928	0	0	0	0.00337678	0	0	0	0	0	0	0	0	0	0	0	0		0	0	0	0	0	0	0	0	0	0	0	0	0	0
FungOtu490	0	0	0	0	0	0	0	0	0	0	0	0.0282725	0	0	0	0	0	0	0	0	0	0	0	0	0	0	0	0	0	0	0	0	0	0		0	0	0	0	0	0	0	0	0	0	0	0	0	0
FungOtu517	0	0	0	0	0	0	0	0	0	0	0	0	0	0	0	0	0	0	0	0	0	0	0	0	0	0.0377094	0	0	0	0	0	0	0	0		0	0	0	0	0	0	0	0	0	0	0	0	0	0
FungOtu520	0	0	0	0	0	0	0	0	0	0	0	0	0	0	0	0.0134056	0	0	0	0	0	0	0	0	0	0	0	0	0	0	0	0	0	0		0	0	0	0	0	0	0	0	0	0	0	0	0	0
FungOtu476	0	0	0	0	0	0	0	0	0	0	0	0	0	0	0	0	0	0	0	0	0	0	0	0	0	0.0323224	0	0	0	0	0	0	0	0		0	0	0	0	0	0	0	0	0	0	0	0	0	0
FungOtu540	0	0	0	0	0	0	0	0	0	0	0	0	0	0	0	0	0	0	0	0	0	0	0	0	0	0	0	0	0.0100513	0	0	0	0	0		0	0	0	0	0	0	0	0	0	0	0	0	0	0
FungOtu547	0	0	0	0	0	0	0	0	0	0	0	0	0	0	0	0	0	0	0	0	0	0	0	0	0	0	0	0	0	0	0	0	0	0		0	0	0	0	0	0	0	0	0	0	0	0.121335	0	0
FungOtu620	0	0	0	0	0	0	0	0	0	0	0	0	0	0	0	0	0	0	0	0.0295421	0	0	0	0	0	0	0	0	0	0	0	0	0	0		0	0	0	0	0	0	0	0	0	0	0	0	0	0
FungOtu627	0	0	0	0	0	0	0	0	0	0	0	0	0	0	0	0	0	0	0	0	0	0	0	0	0	0	0	0	0	0.0218555	0	0	0	0		0	0	0	0	0	0	0	0	0	0	0	0	0	0
FungOtu638	0	0	0	0	0	0	0	0	0	0	0	0	0	0	0	0	0	0	0	0	0	0	0	0	0	0	0	0	0	0	0	0	0	0		0	0	0	0	0	0	0	0	0	0	0	0	0	0
FungOtu667	0	0	0	0	0	0	0	0	0	0	0	0	0	0	0	0	0	0.00598928	0	0	0	0	0	0	0	0	0	0.0229608	0	0	0	0	0	0		0	0	0	0	0	0	0	0	0	0	0	0	0	0
FungOtu469	0	0	0	0	0	0	0	0	0	0	0	0	0	0	0	0	0	0	0	0	0	0	0	0	0	0	0	0	0	0	0	0	0	0		0	0	0	0	0	0	0	0	0	0	0	0	0	0
FungOtu484	0	0	0	0	0	0	0	0	0	0	0	0.0201947	0	0	0	0	0	0	0	0	0	0	0	0	0	0	0	0	0	0	0	0	0	0		0	0	0	0	0	0	0	0	0	0	0	0	0	0
FungOtu485	0	0	0	0	0	0	0	0	0	0	0	0.0121168	0	0	0	0	0	0	0	0	0	0	0	0	0	0	0	0	0	0	0	0	0	0		0	0	0	0	0	0	0	0	0	0	0	0	0	0
FungOtu502	0	0	0	0	0	0	0	0	0	0	0	0	0	0	0	0	0	0	0	0	0	0	0	0	0	0	0	0.028701	0	0	0	0	0	0		0	0	0	0	0	0	0	0	0	0	0	0	0	0
FungOtu612	0	0	0	0.00371899	0	0	0	0	0	0	0	0	0	0	0	0	0	0	0	0.0295421	0	0	0	0	0	0	0	0	0	0	0	0	0	0		0	0	0	0	0	0	0	0	0	0	0	0	0	0
FungOtu616	0	0	0	0	0	0	0	0	0	0	0	0	0	0	0	0	0	0.00898392	0	0	0	0	0	0	0	0	0	0	0	0.00364259	0	0	0	0		0	0	0	0	0	0	0	0	0	0	0	0	0	0
FungOtu651	0	0	0	0.018595	0	0	0	0	0	0	0	0	0	0	0	0	0	0	0	0	0	0	0	0	0	0	0	0	0	0	0	0	0	0		0	0	0	0	0	0	0	0	0	0	0	0	0	0
FungOtu672	0	0	0	0	0	0	0	0	0	0	0	0	0	0	0	0	0	0	0	0	0	0	0	0	0	0	0	0	0	0	0	0	0	0		0	0	0	0	0	0	0	0	0	0	0	0	0	0
FungOtu673	0	0	0	0	0	0	0	0	0	0	0	0	0	0	0	0	0	0	0	0	0	0	0	0	0	0	0	0	0	0	0	0	0	0		0	0	0	0	0	0	0	0	0	0	0	0	0	0
FungOtu461	0	0	0	0	0	0	0	0	0	0	0	0	0	0	0	0	0	0	0	0	0	0	0	0	0	0	0	0	0	0	0	0	0	0		0	0	0	0	0	0	0	0	0	0	0	0	0	0
FungOtu524	0	0	0	0	0	0	0	0	0	0	0	0	0	0	0	0.00766034	0	0	0	0	0	0	0	0	0	0	0	0	0	0	0	0	0	0		0	0	0	0	0	0	0	0	0	0	0	0	0	0
FungOtu563	0	0	0	0.011157	0	0	0	0	0	0	0	0	0	0	0	0	0	0	0	0	0	0	0	0	0	0	0	0	0	0	0	0	0	0.00731529		0	0	0	0	0	0	0	0	0	0	0	0	0	0
FungOtu564	0	0	0	0.00371899	0	0	0	0	0	0	0	0	0	0	0	0	0	0.00299464	0	0	0	0	0	0	0	0.0107741	0	0	0	0	0	0	0	0		0	0	0	0	0	0	0	0	0	0	0	0	0	0
FungOtu572	0	0	0	0.00743799	0	0	0	0	0	0	0	0	0	0	0	0	0	0	0	0.014771	0	0	0	0	0	0	0	0	0	0	0	0	0	0		0	0	0	0	0	0	0	0	0	0	0	0	0	0
FungOtu609	0	0	0	0	0	0	0	0	0	0	0	0	0	0	0	0	0	0	0	0	0	0	0	0	0	0.0215482	0	0	0	0	0	0	0	0		0	0	0	0	0	0	0	0	0	0	0	0	0	0
FungOtu491	0	0	0	0	0	0	0	0	0	0	0	0	0	0	0	0	0	0	0	0	0	0	0	0	0	0	0	0	0	0.0109278	0	0	0	0		0	0	0	0	0	0	0	0	0	0	0	0	0	0
FungOtu628	0	0	0	0	0	0	0	0	0	0	0	0	0	0	0	0	0	0	0	0	0	0	0	0	0	0	0	0	0	0	0	0	0	0.0219459		0	0	0	0	0	0	0	0	0	0	0	0	0	0
FungOtu650	0	0	0	0.00743799	0	0.0114377	0	0	0	0	0	0	0	0	0	0	0	0	0	0	0	0	0	0	0	0	0	0	0	0	0	0	0	0		0	0	0	0	0	0	0	0	0	0	0	0	0	0
FungOtu663	0	0	0	0	0	0	0	0	0	0	0	0	0.00507924	0	0	0	0	0	0	0	0	0	0	0	0	0	0	0	0	0	0	0	0	0		0	0	0	0	0	0	0	0	0	0	0	0	0	0
FungOtu666	0	0	0	0	0	0	0	0	0	0	0	0	0	0	0	0	0	0.00898392	0	0	0	0	0	0	0	0	0	0	0	0	0	0	0	0		0	0	0	0	0	0	0	0	0	0	0	0	0	0
FungOtu457	0	0	0	0	0	0	0	0	0	0	0	0	0	0	0	0	0	0	0	0	0	0.00675356	0	0	0	0	0	0	0	0	0	0	0	0		0	0	0	0	0	0	0	0	0	0	0	0	0	0
FungOtu552	0	0	0	0	0	0	0	0	0	0	0	0	0	0	0	0	0	0	0	0	0	0	0	0	0	0	0	0	0	0	0	0	0	0		0	0	0	0	0	0	0	0	0.00649815	0	0	0	0	0
FungOtu597	0	0	0	0	0	0	0	0	0	0	0.00509905	0	0	0	0	0	0	0	0	0	0	0	0	0	0	0	0	0	0	0	0	0	0	0		0	0	0	0	0	0	0	0	0	0	0	0	0	0
FungOtu492	0	0	0	0	0	0	0	0	0	0	0	0	0	0	0	0	0	0	0	0	0	0	0	0	0	0	0	0	0	0	0	0	0	0		0	0	0	0	0	0	0	0	0	0	0	0	0	0
[truncated: 68 more columns]

## Sheet: AHC_HID
14.2188	0.914993	1	0			1	0
7.9375	0.914993	2	0			2	0
7.9375	0.860906	3	0			3	0
4.1875	0.860906	4	0			4	0
4.1875	0.839716	5	0			5	0
1.875	0.839716	6	0
1.875	0.795343	7	0
1	0.795343	8	0
1	0	9	0
1	0.795343	10	0
2.75	0.795343	11	0
2.75	0.677083	12	0
2	0.677083	13	0
2	0	14	0
2	0.677083	15	0
3.5	0.677083	16	0
3.5	0.647059	17	0
3	0.647059	18	0
3	0	19	0
3	0.647059	20	0
4	0.647059	21	0
4	0	22	0
4	0.647059
3.5	0.647059
3.5	0.677083					3.125	0.914993
2.75	0.677083					1.75	0.914993
2.75	0.795343					1.75	0.860906
1.875	0.795343					1	0.860906
1.875	0.839716					1	0
6.5	0.839716					1	0.860906
6.5	0.815437					2.5	0.860906
5.5	0.815437					2.5	0.847432
5.5	0.7					2	0.847432
5	0.7					2	0
5	0					2	0.847432
5	0.7					3	0.847432
6	0.7					3	0
6	0					3	0.847432
6	0.7					2.5	0.847432
5.5	0.7					2.5	0.860906
5.5	0.815437					1.75	0.860906
7.5	0.815437					1.75	0.914993
7.5	0.782609					4.5	0.914993
7	0.782609					4.5	0.893831
7	0					4	0.893831
7	0.782609					4	0
8	0.782609					4	0.893831
8	0					5	0.893831
8	0.782609					5	0
7.5	0.782609					5	0.893831
7.5	0.815437					4.5	0.893831
6.5	0.815437					4.5	0.914993
6.5	0.839716					3.125	0.914993
4.1875	0.839716
4.1875	0.860906
11.6875	0.860906
11.6875	0.847432
9.5	0.847432
9.5	0.636364
9	0.636364
9	0
9	0.636364
10	0.636364
10	0
10	0.636364
9.5	0.636364
9.5	0.847432
13.875	0.847432
13.875	0.813804
11.875	0.813804
11.875	0.707937
11	0.707937
11	0
11	0.707937
12.75	0.707937
12.75	0.625
12	0.625
12	0
12	0.625
13.5	0.625
13.5	0.5
13	0.5
13	0
13	0.5
14	0.5
14	0
14	0.5
13.5	0.5
13.5	0.625
12.75	0.625
12.75	0.707937
11.875	0.707937
11.875	0.813804
15.875	0.813804
15.875	0.775841
15	0.775841
15	0
15	0.775841
16.75	0.775841
16.75	0.732057
16	0.732057
16	0
16	0.732057
17.5	0.732057
17.5	0.666667
17	0.666667
17	0
17	0.666667
18	0.666667
18	0
18	0.666667
17.5	0.666667
17.5	0.732057
16.75	0.732057
16.75	0.775841
15.875	0.775841
15.875	0.813804
13.875	0.813804
13.875	0.847432
11.6875	0.847432
11.6875	0.860906
7.9375	0.860906
7.9375	0.914993
20.5	0.914993
20.5	0.893831
19.5	0.893831
19.5	0.805556
19	0.805556
19	0
19	0.805556
20	0.805556
20	0
20	0.805556
19.5	0.805556
19.5	0.893831
21.5	0.893831
21.5	0.84127
21	0.84127
21	0
21	0.84127
22	0.84127
22	0
22	0.84127
21.5	0.84127
21.5	0.893831
20.5	0.893831
20.5	0.914993
14.2188	0.914993
