# Supplementary material for: Stochastic Inoculum, Biotic Filtering and Species-Specific Seed Transmission Shape the Rare Microbiome of Plants
Source: Life (Basel). 2022 Sep 2;12(9):1372. doi: 10.3390/life12091372 (PMC9506401; doi:10.3390/life12091372)
Supplement: Supplementary file 1 [file life-12-01372-s001.zip › Table S5 (Bacterial Shoot Root and Rhizosphere OTU Counts).xlsx]

## Sheet: Bacteria
Plant	Arabidopsis	Arabidopsis	Barley	Barley	Brachiaria	Brachiaria	Brachypodium	Brachypodium	Cassava	Cassava	Coffee	Coffee	Maize	Maize	Panicum	Panicum	Pea	Pea	Phaseolus	Phaseolus	Rice	Rice	Sorghum	Sorghum	Soy	Soy	SugarCane	SugarCane	Sunflower	Sunflower	Tomato	Tomato	Wheat	Wheat		Arabidopsis	Arabidopsis	Barley	Barley	Brachiaria	Brachiaria	Brachypodium	Brachypodium	Cassava	Cassava	Coffee	Coffee	Maize	Maize
Substrate	Sand	Soil	Sand	Soil	Sand	Soil	Sand	Soil	Sand	Soil	Sand	Soil	Sand	Soil	Sand	Soil	Sand	Soil	Sand	Soil	Sand	Soil	Sand	Soil	Sand	Soil	Sand	Soil	Sand	Soil	Sand	Soil	Sand	Soil		Sand	Soil	Sand	Soil	Sand	Soil	Sand	Soil	Sand	Soil	Sand	Soil	Sand	Soil
Tissue	Rhizo	Rhizo	Rhizo	Rhizo	Rhizo	Rhizo	Rhizo	Rhizo	Rhizo	Rhizo	Rhizo	Rhizo	Rhizo	Rhizo	Rhizo	Rhizo	Rhizo	Rhizo	Rhizo	Rhizo	Rhizo	Rhizo	Rhizo	Rhizo	Rhizo	Rhizo	Rhizo	Rhizo	Rhizo	Rhizo	Rhizo	Rhizo	Rhizo	Rhizo		Root	Root	Root	Root	Root	Root	Root	Root	Root	Root	Root	Root	Root	Root
Repetition	Bact	Bact	Bact	Bact	Bact	Bact	Bact	Bact	Bact	Bact	Bact	Bact	Bact	Bact	Bact	Bact	Bact	Bact	Bact	Bact	Bact	Bact	Bact	Bact	Bact	Bact	Bact	Bact	Bact	Bact	Bact	Bact	Bact	Bact		Bact	Bact	Bact	Bact	Bact	Bact	Bact	Bact	Bact	Bact	Bact	Bact	Bact	Bact
NonTarget Reads (removed)	64	178	28	529	108	310	106	243	148	459	126	777	5504	48	106	296	8	502	314	146	176	293	94	213	23	123	75	298	50	227	104	249	62	346		1043	23	10	53	13	31	96	201	896	1577	31752	5041	47655	67
Target Reads (shown below)	113954	30121	53850	50105	52912	43189	13864	34400	70068	53748	29075	36493	12818	63421	36622	39320	97850	29821	43665	68744	40315	53312	51835	64057	62683	53914	36253	39695	61663	42611	19590	40682	74679	63566		35930	14147	51969	826	36216	559	13769	17067	35587	26178	9312	17998	4594	1505
Number of OTUs Observed	286	506	121	643	293	632	283	545	258	660	279	671	273	455	327	640	173	646	348	540	174	566	252	618	211	590	309	612	180	574	310	584	202	623		297	293	116	78	128	82	203	313	238	332	206	398	180	53
#OTU ID	ArabidopsisSandRhizoBact	ArabidopsisSoilRhizoBact	BarleySandRhizoBact	BarleySoilRhizoBact	BrachiariaSandRhizoBact	BrachiariaSoilRhizoBact	BrachypodiumSandRhizoBact	BrachypodiumSoilRhizoBact	CassavaSandRhizoBact	CassavaSoilRhizoBact	CoffeeSandRhizoBact	CoffeeSoilRhizoBact	MaizeSandRhizoBact	MaizeSoilRhizoBact	PanicumSandRhizoBact	PanicumSoilRhizoBact	PeaSandRhizoBact	PeaSoilRhizoBact	PhaseolusSandRhizoBact	PhaseolusSoilRhizoBact	RiceSandRhizoBact	RiceSoilRhizoBact	SorghumSandRhizoBact	SorghumSoilRhizoBact	SoySandRhizoBact	SoySoilRhizoBact	SugarCaneSandRhizoBact	SugarCaneSoilRhizoBact	SunflowerSandRhizoBact	SunflowerSoilRhizoBact	TomatoSandRhizoBact	TomatoSoilRhizoBact	WheatSandRhizoBact	WheatSoilRhizoBact		ArabidopsisSandRootBact	ArabidopsisSoilRootBact	BarleySandRootBact	BarleySoilRootBact	BrachiariaSandRootBact	BrachiariaSoilRootBact	BrachypodiumSandRootBact	BrachypodiumSoilRootBact	CassavaSandRootBact	CassavaSoilRootBact	CoffeeSandRootBact	CoffeeSoilRootBact	MaizeSandRootBact	MaizeSoilRootBact
BactOtu1	30.4687	11.3065	6.28949	2.0408	2.7602	16.0715	11.1391	14.7176	4.28187	12.8414	3.37406	5.52386	17.476	18.8549	7.96406	12.3219	17.9146	2.51144	10.9642	2.43705	2.02251	4.03881	16.8784	2.86568	33.8882	1.87985	7.95899	12.5346	43.882	10.8934	12.2993	15.3108	86.238	2.9304		22.6412	1.64949	5.59439	6.08664	4.54875	10.2789	9.85457	1.90345	7.85992	1.08882	9.53408	2.52818	11.3396	79.6019
BactOtu2	2.45059	5.0393	24.547	2.11987	1.63529	5.4541	4.70228	7.65768	75.4041	5.00113	1.34224	2.23302	7.18714	21.416	3.11514	5.32733	0.196218	1.18761	5.00255	11.3931	0.449823	8.55438	5.62043	1.14236	21.7618	2.29908	9.02605	5.93756	18.4526	4.41281	4.72036	5.97498	0.801125	2.7743		6.45322	0.87133	24.8817	3.54833	8.24379	5.35984	7.17363	1.55549	50.9389	1.17435	4.86462	2.78582	11.31	1.6877
BactOtu4	1.95571	3.37856	52.9372	2.36786	0.756096	4.67457	3.77411	8.12908	0.23552	3.99354	1.17822	2.11426	5.9041	4.94083	3.15602	4.18315	6.37715	1.19426	3.63115	17.3758	0.530048	8.39407	0.736604	8.23462	0.142908	7.66355	16.1189	4.74654	12.9102	13.5682	4.40142	5.37871	0.237979	6.09599		8.09933	1.86944	50.3748	18.0941	0.0926919	12.6256	10.2189	2.76684	6.57105	1.28532	5.24931	2.61745	13.5791	4.40172
BactOtu3	9.16019	19.2684	2.01528	3.12026	4.63695	26.4288	21.8632	20.7821	1.17501	21.8477	6.17214	10.0266	32.0422	0.734583	16.2068	23.5361	3.29369	4.62017	19.5477	1.44953	2.62643	6.83842	4.23442	3.74147	0.65699	4.11463	12.3241	27.4689	1.03177	4.7667	25.7402	29.7202	1.04995	5.77973		8.81566	1.2057	1.65839	0.786627	0.0438134	0.69808	13.1977	2.31093	7.03113	0.835067	5.57937	1.80132	11.4365	0.60968
BactOtu10	2.08498	3.20214	4.67281	4.24223	0.837844	5.45803	3.84187	5.55755	0.275722	3.93105	1.36481	2.03263	6.31959	0.955936	2.86699	4.43555	68.4047	1.21787	3.76175	8.16025	0.609415	5.05149	0.738103	6.73999	0.132323	7.76602	3.52079	5.2784	0.66756	7.05694	4.85328	4.74721	0.211956	3.89023		2.59159	0.598738	4.43463	15.3446	0.0119608	11.8269	4.42745	1.07527	1.61985	0.609791	1.81765	0.70481	3.62601	2.32715
BactOtu55	0.603255	1.15244	0.59167	1.35018	0.212172	1.69956	1.43167	2.15498	0.447577	1.2387	0.360949	0.525356	1.6578	15.6183	0.749834	1.10511	0.0646073	0.276325	1.15071	9.04029	0.170697	6.06932	0.907747	0.533441	12.2593	1.47412	0.892523	1.38431	1.87602	0.666133	1.21623	1.60004	0.45239	0.823689		1.76072	0.193678	0.526382	1.53528	0.110046	3.51801	1.5553	0.506313	1.84383	0.4564	2.04528	0.492718	2.68124	0.806506
BactOtu7	33.2266	0.568517	1.55959	0.59877	23.1624	0.997766	0.529252	1.47788	1.3321	0.860072	0.14005	0.543709	0.837278	0.735656	12.6651	0.781944	0.0331585	2.57751	0.371332	4.12536	0.106824	7.9039	0.0567935	13.4776	0.0573809	18.7001	6.8895	0.719625	5.85711	11.3499	0.548516	1.00422	0.0249221	19.0941		10.4153	1.25113	3.96691	0.60619	16.4907	2.09424	6.7461	1.49846	4.07565	1.99317	3.40082	2.09949	4.83918	0.148368
BactOtu6	0.0405998	0.0284318	0.00218093	0.0561402	0.0295907	0.114209	0.0506642	0.239498	0.0140642	0.153546	0.0276819	0.164393	0.180021	0.0234459	0.0648678	0.0931583	0	0.0731117	0.138628	0.178043	0.0049985	0.0118919	0.0219213	0.0322067	0.0174299	0.0333958	0.0438836	0.117042	0	0.0594728	0.0768498	0.190894	0.00135921	0.0734673		0.206053	0.0184162	0	0	0.0159386	0	0	0.745893	0	0.00668003	0	0.00507511	0.186788	0
BactOtu20	0.982284	2.36625	0.116138	2.07524	0.59056	3.05509	1.98896	2.77887	0.124844	2.68418	0.654934	1.22521	3.84418	0.418806	1.80175	2.8071	0.29523	0.7106	2.31199	5.08168	0.310225	3.03609	0.449246	3.6707	0.0447821	3.88581	1.4033	2.93101	0.173353	3.75606	2.51987	2.90756	0.180499	2.2223		3.07279	0.475141	0.0763259	6.26036	0.0135513	4.80867	3.28918	0.568201	1.05453	0.442366	1.36768	0.467019	2.99034	1.11739
BactOtu9	0.415898	0.858289	0.0150035	0.226819	0.331475	0.959895	0.937364	1.47095	0.302073	0.99733	0.315692	0.613157	1.26225	1.61309	0.803229	1.09883	0.028319	0.235777	1.05824	0.217749	0.444077	1.73458	1.32928	11.3649	8.87693	0.869469	0.506944	1.34305	1.47511	0.688187	0.8239	0.894609	0.0347165	0.451756		0.681751	0.199929	0.00267244	0.170068	1.26666	0.17452	0.3111	0.254463	0.446792	0.0440054	1.50352	0.332059	1.99686	0.049456
BactOtu11	0.169159	0.0523648	0.0196284	0.0728737	0.00563231	0.0668762	0.670756	0.177399	0.0136511	0.105641	0.0280333	0.0342692	0.0642706	0.0193303	0.0447729	0.0833196	0.00208784	0.127959	0.105654	0.210672	0.0186371	0.0470049	0.0157604	0.067805	0.026639	0.0714368	0.0104754	0.0902157	0.00285095	0.0378673	0.117782	0.219755	0.00119384	0.0512226		0.112978	0	0.00415559	0	0.00395319	0	0.512531	0.125239	0.0318117	0	0	0.0152253	0.0451467	0
BactOtu442	0.118611	0.303276	0.0105102	0.459032	0.0366072	0.424235	0.364201	0.62279	0.0389262	0.330882	0.0975897	0.127316	0.446953	6.23974	0.184404	0.235115	0.0162525	0.0860491	0.33992	3.84017	0.0315971	2.62741	0.202338	0.172528	4.32839	0.517368	0.175515	0.414115	0.536541	0.16333	0.334011	0.348248	0.0396827	0.271192		0.32132	0.0524803	0.00415559	1.12575	0.0221532	0.362844	0.534993	0.153166	0.313482	0.117497	0.508642	0.127998	0.750715	0.0703235
BactOtu24	0.224603	0.481472	0.0128226	0.304145	25.8273	0.849379	0.515353	0.575764	0.504499	0.674785	0.170076	0.294478	0.696079	0.215223	0.45471	0.66	0.0452251	1.11264	0.356158	0.556382	0.0575173	1.32236	0.0473865	3.57795	0.0308496	2.41458	1.09877	0.906802	4.93479	1.73846	0.398546	0.559374	0.0354397	3.79351		0.565435	0.132704	0.0151392	1.40686	49.4835	0.188324	1.09336	0.408337	1.16998	0.252242	0.422807	0.0343339	1.21432	0.163694
BactOtu19	0.307734	13.5406	0.00641129	1.97913	0.538255	1.68298	0.896803	1.94761	1.95803	2.25464	0.307797	3.99223	1.04047	0.22124	0.527117	2.42196	0.0120666	2.28925	0.710623	1.41911	36.1667	1.22351	2.68952	1.33402	0.0272117	1.42124	1.33556	1.70295	0.0282756	2.50875	0.835982	1.96492	0.0778176	1.34598		1.28218	0.845711	0.0176281	0.0983284	0.188813	0.376648	1.51939	2.38981	1.31096	3.15504	0.619084	2.00756	1.47855	0.239559
BactOtu8	2.30681	0.302016	0.014346	0.0966035	0.0406573	0.296222	0.917152	0.346492	0.0417533	0.380235	0.164891	0.195673	0.306665	0.0166779	0.0936103	0.165267	0.0111369	1.01843	1.20387	0.322111	0	0.164088	0.0114621	0.16117	0.0156879	0.13449	0.0505629	0.293779	0.0198787	0.0797451	0.66016	0.314853	0.0140991	0.143834		2.95778	0.0603291	0.0105377	0	0.0111395	0	0.290767	9.71267	0.122326	0.0243635	0.0581738	0.00507511	0.476009	0.0933707
BactOtu12	0.0380062	0.106233	0	0.0166593	0.0344696	0.10488	0.167858	0.0404185	0.61833	0.151916	0.0481873	0.0483578	0.130999	0.00975742	0.0851956	0.13129	0.00502855	0.0117661	0.0990259	0.00981165	0.0049985	0.0344681	0.0281539	0.0248935	0.00157448	0.046245	0.0275521	0.157427	0.00450694	0.0314706	0.0462971	0.0789044	0.00421763	0.0356393		0.00401171	0	0	0	0	0.17452	0	0	0.225099	0	0.00680411	0.0108762	0.300978	0
BactOtu18	0.19379	1.17917	0.00641129	0.71094	0.166694	1.5006	1.10456	2.20218	0.0961366	1.41181	0.467898	0.486594	1.3859	1.78681	0.796286	1.23977	0.0285542	0.337898	1.15535	1.39042	0.226608	0.475684	0.366746	0.676476	0.0395036	3.151	5.18569	1.46991	0.0439914	1.5444	1.26618	1.1988	0.0911153	0.519147		0.835746	0.777701	0.0013852	3.99834	0.00790639	4.21609	1.38493	10.0746	0.408016	0.279518	1.32801	0.360565	2.42697	0.450529
BactOtu15	0	0.00320266	0	0.313178	0.0078301	0.0173905	0	0.0199112	0	0.0175074	0	0.00307929	0.0125408	0	0.00889363	0.0194607	0.00123498	0.0156817	0.0473957	0	0	0.00547413	0	0.0128107	0.00157448	0.00591869	0.0104754	0.0171697	0	0	0.00665668	0.0117275	0	0.022707		0	0	0	0	0	0	0	0	0	0	0	0.0234577	0	0
BactOtu314	0.934546	0.315637	0.0856047	0.056084	0.0576144	0.32898	0.18923	0.370788	0.0399049	0.287657	0.0733496	0.158728	0.321061	1.10233	0.175206	0.302917	0.12619	0.0599734	0.260183	0.200868	0.0611589	0.147463	0.499789	0.0610448	1.71101	0.0502154	0.202301	0.31773	1.15073	0.21057	0.226219	0.426904	0.775665	0.0768639		0.604953	0.0496425	0.115029	0.399163	0.0697173	0	0.289249	0.0879542	0.343162	0.0441962	0.177682	0.0554237	0.340186	2.39529
BactOtu26	0.113826	0.255443	0.0166585	0.906527	0.0627828	0.718689	1.20902	0.475899	0.0652354	0.907105	0.079267	1.24316	0.107814	0.356846	0.101575	0.424549	0.0444214	6.21191	2.75099	3.73864	0.014317	0.850041	0.0286553	0.938917	0.0147389	0.952503	0.0789592	0.404395	0.0112479	0.447728	4.87533	1.0656	0.0144045	1.81166		0.108798	0.0488783	0.00267244	0	0	0	0.897288	1.85527	0.119536	0.0469638	0.188727	0.0458729	0.159599	0
BactOtu21	0.061558	3.27253	0.00204943	0.0878258	0.0331845	0.160783	0.221255	0.628881	0.0059903	0.135153	0.0950855	0.0879611	0.188884	0.0218406	0.221749	0.157323	0.00713688	0.0156817	0.016817	0.049428	9.26378	0.0420647	0.15242	0.0644984	0.00810602	0.0753557	0.165293	0.233315	0.00450694	0.0313602	0.0818145	0.181428	0.00796453	0.033721		0.4467	0.0672945	0.00959841	0	0.00479905	0.17452	0.2333	0.105952	0.409246	0.0868074	0.75589	0.134864	1.25088	0
BactOtu34	0.0703339	0.680108	0.00218093	0.813683	0.0525451	0.523757	0.180514	0.494511	0.0260448	0.774349	0.0959933	0.706216	0.24402	1.2778	0.142786	0.579035	0.00208784	1.07703	0.125035	0.706136	0.0697989	0.487136	0.0682557	0.469636	0.0048909	0.686127	0.11716	0.428336	0.0100529	1.18103	0.152059	0.723847	0.0227868	0.70922		0.298999	0.50521	0.0013852	1.71821	0.00238726	0.711884	0.433114	1.82427	0.0844065	4.88841	0.0604742	2.94686	0.697526	0.280112
BactOtu25	0.0719032	0.381175	0	0.720997	0.0429811	0.3952	0.151917	0.592334	0.0254792	0.428626	0.125521	0.183961	0.348541	0.208787	0.426046	0.25253	0.0126259	0.129026	0.415696	0.861479	0.0609097	3.6044	0.106394	1.11349	0.0141486	0.815173	0.30928	0.48241	0.0369386	0.336458	0.300734	0.517065	0.0140991	3.40784		0.238416	0.130274	0.0013852	2.99181	0.00241179	8.70333	0.455575	6.03262	0.18841	0.114511	0.0413372	0.0972306	0.0300978	0.285653
BactOtu193	0.6698	0.0622631	0.104181	0.120991	12.8445	0.259979	0.15396	0.145588	0.0529077	0.187551	0.026686	0.116131	0.156331	0.117172	10.3532	0.160993	0.00208784	0.430553	0.0630443	0.251889	0.0179586	1.79327	0.0122614	1.68414	0.0113387	0.967488	4.86757	0.192976	0.246723	1.08471	0.0904116	0.13678	0.0156237	1.29313		1.228	0.118704	0.265917	0.170068	2.82018	0.69808	0.730152	0.105035	0.55699	0.149459	0.322356	0.190115	0.554133	0.0703235
BactOtu283	0.614727	0.325212	0.236846	0.0327802	0.0297694	0.368885	0.236718	0.293967	0.111341	0.346819	0.0586591	0.140961	0.338307	0.418852	0.206798	0.315013	0.5509	0.0599347	0.265125	0.0290301	0	0.0805868	0.37656	0.065473	0.689153	0.0289015	0.166923	0.354745	0.883119	0.198665	0.298697	0.425636	1.05369	0.0603117		0.78337	0.0440363	0.276959	0.114548	0.0664842	0.52356	0.16329	0.024573	0.250473	0.0151214	0.255755	0.0960316	0.243007	1.04152
BactOtu43	0.118537	0.298073	0.00627979	0.985039	0.099093	0.471991	0.291106	1.19705	0.0301605	0.577082	0.153393	0.151271	0.649924	3.58453	0.274066	0.511012	0.00875397	0.143544	0.471856	0.199971	0.130459	0.152736	0.116842	0.249582	0.00788583	2.34917	0.264344	0.494364	0.0156768	0.221319	0.432131	0.465448	0.0378803	0.265637		0.25508	0.0789839	0.00277039	6.1781	0	2.09424	0.685839	1.2571	0.166067	0.190587	0.323034	0.186072	0.520502	0.119779
BactOtu22	0.0387634	0.15379	0	0.625414	1.49994	0.229083	0.126678	0.160833	0.0205637	0.103105	0.0276236	0.0302696	0.119774	10.7834	0.0680619	0.159848	0.00208784	0.582043	0.0221048	5.20215	0.0049985	0.124554	0.00759367	0.127448	0.00468829	1.07563	0.0999862	0.171284	0.00285095	3.81249	0.0907051	0.156642	0.00391227	0.0794019		0.0670084	0	0	3.05654	0.999453	0.52356	0.024888	0.0878405	0.210137	0.0347569	0.476977	0.0233311	0.542406	0.0703235
BactOtu17	0.0196317	0.0814791	0	0.0227882	0.0153943	0.0797558	0.0372053	0.130201	0.00518565	0.142844	0.0348883	0.0505467	0.115862	0.00456283	0.0403744	0.054114	0	0.0235322	0.138304	0.022449	0.0149955	0.132867	33.4457	0.0137457	0	0.00678496	0.315971	0.165226	0.00111699	0.0201134	0.0609021	0.111717	0.0112937	0.0608343		0	0.0141693	0.00267244	0.0983284	0	0.188324	0.012444	0.00659152	0	0.00432339	0.0418498	0	0.40783	0
BactOtu1089	0.0570439	0.084936	0	0.0349492	0.0674637	0.145687	0.155017	0.185416	0.0720878	0.11238	0.0378321	0.0733994	0.109711	0.253466	0.114949	0.139782	0.00665589	0.0482551	0.160843	0.0117199	0.0965776	0.241762	0.213847	1.50214	1.84755	0.122432	0.0636682	0.231027	0.318707	0.179561	0.137595	0.117953	0.00494075	0.0470996		0.0719715	0.0233774	0	0.170068	0.291079	0	0.024888	0.0179814	0.0825612	0.0082505	0.190777	0.0554237	0.320476	0
BactOtu29	0.110406	1.26937	0	0.0245744	1.00116	0.11926	0.0670411	0.148965	0.109339	0.108132	0.00711824	0.16537	0.0674632	0.0217519	0.283991	0.104433	0.000852864	0.134238	0.0361104	0.0433117	5.15424	0.103222	6.97233	0.380522	0.489583	0.0448147	0.535178	0.0864368	0.450454	0.0474715	0.0725234	0.145863	6.95366	0.0595029		0.0699597	0.0439171	0.0013852	0	0.291621	0	0.354505	0.0738325	0.307088	0.134954	0.181007	0.383378	0.0271887	0.0703235
BactOtu41	2.52768	0.1071	0	0.457699	0.00563231	0.23931	0.105741	0.12263	0.0079262	0.294673	0.0509845	0.161996	0.475716	0.239469	0.00868554	0.119619	0.00295095	1.95796	0.573661	3.10313	0.0249925	0.424606	0.00236407	1.88101	0.00313139	0.967302	0.0301113	0.112475	0.00111699	0.229073	0.1076	0.0938879	0.00149921	0.624011		1.33649	0	0	0	0	0	0.125958	0.0377181	0	0.0245543	0.0136082	0.00586441	0.466516	0
BactOtu59	0.0268982	0.0448373	0	0.216265	0.0272745	0.241757	0.0585804	0.167791	0.0100447	0.132303	0.0357522	0.0516325	0.22664	0.0481968	0.134449	0.17856	0.00104904	0.0390518	0.0668202	0.047616	0.0049985	0.378418	7.28404	0.0429725	0.00323269	0.729374	0.0439121	0.170105	0.00450694	0.0170188	0.0806237	0.146988	0.00149921	0.989158		0.25809	0	0	4.20801	0.00479905	1.47898	0.136884	0.0444233	0.00397646	0.0389105	0.202763	0.0174034	0	0.0933707
BactOtu30	0.0103552	0.287451	0.00218093	0.676069	0.0128198	0.203548	0.0780204	0.134195	0.0104578	0.226224	22.258	0.396282	0.0681613	0.0934634	0.0356712	0.269787	0.00190191	0.553148	0.0922192	0.272422	0.175197	0.31997	0.0561062	0.668745	0.00468829	0.31625	0.0507382	0.196297	0.0784483	0.394503	0.0785825	0.158171	0.00810453	0.382156		0.0745268	0.580542	0.00405763	0.776258	0.0111886	0.362844	0.0295421	0.791869	0.0391495	1.23283	21.1258	2.95498	0.0543774	0
BactOtu101	0.0221363	0.672598	0.00204943	0.789919	0.540331	0.291475	0.162057	0.40659	3.04774	0.579193	0.0537674	1.13942	0.302854	0.0838369	0.101768	0.387392	0.003519	0.850512	0.142552	0.357177	1.7301	0.58947	4.74942	0.390267	0.00654911	0.375144	1.31904	0.346124	0.00331197	0.506404	0.0736178	0.336435	0.00915838	0.58035		0.110892	0.116988	0.00216001	0.114548	0.330978	0.34904	0.286922	1.14459	1.10918	1.24364	0.0599616	0.434667	0.631632	0.049456
BactOtu337	0.0765114	0.0318198	0.00819773	0.0778364	9.48275	0.105328	0.0640495	0.0934462	0.0265889	0.130055	0.0174733	0.0496358	0.0578645	0.0597121	7.48634	0.0870184	0.00246996	0.255661	0.0201027	0.115186	0.0136386	1.23748	0.0052296	1.07945	0.00477202	0.693369	2.53441	0.08008	0.202746	0.527599	0.0276699	0.0542266	0.00826989	0.858717		0.396246	0.0242609	0.0145288	0	2.77541	0	0.150846	0.080424	0.228789	0.0883861	0.166374	0.108203	0.0543774	0.257065
BactOtu250	0.0597913	0.118386	0.705758	0.019905	0.0281151	0.0940052	0.107418	0.144422	2.96709	0.0976424	0.0333945	0.0558046	0.148165	0.132241	0.0533325	0.13389	0.00104904	0.0325825	0.115438	0.0294732	0.00931853	0.0459216	0.165449	0.0191088	0.236642	0.0325295	0.266882	0.106552	0.486476	0.107499	0.118872	0.106641	0.0074938	0.037954		0.116499	0.0277436	0.840749	0	0.182846	0.188324	0.139211	0.0520292	1.77657	0.0300519	0.0685536	0.088905	0.250547	0.140647
BactOtu669	0.073422	0.233892	0.113825	0.687564	0.0400943	0.288037	0.225486	0.306906	0.0213383	0.173044	0.0728815	0.127412	0.223079	0.234175	0.153804	0.19301	0.165265	0.109476	0.179078	1.18067	0.0595527	0.645067	0.0784776	0.887177	0.0113036	0.963146	0.48862	0.290738	0.400418	0.784448	0.241618	0.279818	0.00810453	0.447739		0.23153	0.0767412	0.127256	1.36405	0.00395319	1.24925	0.594886	0.195797	0.125401	0.0689496	0.28706	0.0393457	0.310592	0
BactOtu1010	0.0885303	0.0817333	1.64153	0.058929	0.0233234	0.163392	0.0946509	0.145999	0.00578136	0.135439	0.0404245	0.0432356	0.125445	0.179778	0.071439	0.121517	0.716716	0.0260853	0.105512	0.156895	0.00931853	0.123691	0.0541205	0.0628529	0.0161283	0.0883554	0.304756	0.173452	0.562694	0.187607	0.210277	0.192809	0.0328359	0.0754858		0.418006	0.0171762	2.31128	0	0	0.537364	0.648507	0.201639	0.222967	0.0121776	0.0667658	0.033418	0.447189	0.612044
BactOtu27	0.0190476	0.0332178	0	0.296637	0.010424	0.0343077	0.0438068	0.117256	0.00619925	0.031423	0.0238887	0.0283624	0.0865063	0.378793	0.0852295	0.0092584	0.000852864	0.011728	0.0524988	0.00840452	0.00931853	0.672742	0.023531	0.0113517	0.00311381	4.95001	0.00561026	0.0563761	0.00111699	0.0734429	0.0197216	0.0566065	0	3.4157		0.247583	0.0644567	0	2.74416	0.00395319	1.04712	0	0.408703	0.00397646	0.0274898	0.0763829	0	0.150992	0
BactOtu210	0.129808	0.186706	0.00627979	0.58919	0.0576068	0.323616	0.186239	0.443279	0.0207727	0.281562	0.102204	0.130531	0.361278	0.229417	0.189731	0.297775	0.0380043	0.156445	0.255568	0.974678	0.0452357	0.785238	0.0782291	1.69463	0.063681	1.18376	0.228384	0.301439	0.130181	0.819722	0.22826	0.298434	0.0129053	0.432993		0.192269	0.0532445	0.00216001	1.00535	0.00477452	0.753296	0.321927	0.118218	0.124171	0.0441899	0.156757	0.0828507	0.373696	0.449348
BactOtu40	0.0469409	0.767233	0	0.0624426	0.0358656	0.690834	0.246169	0.327886	0.0253014	0.227977	0.115766	0.341054	0.179051	0.0154464	0.0948101	0.941734	0.00732282	0.0938706	0.177684	0.016429	0.0049985	0.0595324	0.0227922	0.058211	0.00818974	0.0400818	0.0670698	0.432025	0.00111699	0.0601218	0.209926	0.241977	0.0267266	0.119441		0.192086	39.2313	0.00621765	0	0	0	0	1.57134	0.0152907	0.0719016	0.00680411	1.84673	0.0832875	0
BactOtu45	0.0520441	3.78543	0.00218093	0.0735855	8.09412	0.335579	0.205575	0.207442	0.00619925	0.133498	0.0462538	0.127412	0.213385	0.0194829	0.844092	0.37691	0	0.127893	0.137259	0.0973411	0.252597	0.227294	0.0559719	0.245486	0.012693	0.486591	0.0714376	0.246924	0.0157548	0.354813	0.22439	0.3781	0.0246951	0.356804		0.113548	0.0739034	0.00405763	0.438464	6.23587	0	0.273768	0.168454	0.0394352	0.0408645	0.253039	0.0464653	0.157878	0
BactOtu52	0.069081	0.207265	0.00218093	0.155461	0.0930584	0.313471	0.136451	0.157397	0.0141254	1.58175	0.0492858	0.916512	0.207346	0.179457	0.172549	0.210542	0	0.685736	0.0915809	0.093012	0.0495557	0.814924	0.012333	1.1027	0.0414552	0.747991	0.188571	0.313226	0.00885793	0.960231	0.177636	0.591557	0.0132614	3.05263		0.480016	0.0546037	0	0	0.0399338	0.17452	0.0272151	0.166152	0	11.9986	0.110471	0.792591	0.285929	0
BactOtu32	0.0187107	0.226855	0.00204943	0.0709036	0.0257989	0.154857	0.0833095	0.318361	0.0089398	0.103207	0.0478942	0.0739226	0.0933763	0.00317873	0.0567537	0.16209	0	0.0248088	0.0585903	0.0294464	8.26606	1.07603	3.24002	0.45251	0.00323269	0.0320645	0.063548	0.12033	0.00442897	0.122121	0.108096	0.0722431	0.00810453	0.0383503		0.64789	0.0185355	0.00405763	0.229095	0.00482358	0	0.244127	0.0461407	0.431874	0.13297	0.221803	0.110665	0.697706	0
BactOtu39	0.00133635	0.0661122	0.00204943	0.00887696	0	0.00824419	0.0666029	0.00933228	0	0.0339892	0	0.00964506	0.0749141	0.0166092	0.0288581	0.0545721	0	0.0234367	0.0525439	0.00181199	1.21963	0.00837198	0.0548145	0.537494	0.0015569	0.032274	7.25777	0.0408507	0	0.0365123	0.0391949	0.0775525	0.0102122	0.0110737		0.151086	0.102003	0	0.0983284	0	0	0	0	0.178941	0	0	0	0.703817	0
BactOtu33	0.0356698	0.0337623	0.00218093	13.7556	0.00886879	1.09922	0.0418739	0.27563	0.0039631	0.202577	0.0132406	0.0853847	0.00508984	0.0406869	0.0345679	0.0849106	0.00370494	0.161981	0.0942072	0.12798	0.0229571	0.13218	0.0479484	0.314107	0.00165821	0.487648	0.018666	0.0923285	0.00285095	0.0253625	0	0.183558	0.0112407	0.0995618		0	0.0114508	0.00267244	0.327423	0	0.17452	0.024888	0.224284	0	0.332209	0	0.0108762	0	0
BactOtu54	0.274913	0.559445	0.0570441	0.0606769	0.043418	0.504647	0.487629	0.465384	0.0289078	0.387857	0.135729	0.186805	0.78994	0.0174303	0.330418	0.554031	0.0274646	0.0756358	0.447429	0.0766327	1.38197	2.54069	0.0563078	0.0650429	0.00323269	0.0973444	0.190157	0.406155	0.345649	0.077695	0.47117	0.50547	0.0320851	0.108377		0.195386	0.0114508	0.102092	0.170068	0.00238726	0.376648	0.014771	0.0340099	0.0471024	0.121817	0.19154	0.00586441	0.20077	0
BactOtu28	0.186364	0.0981071	0.00218093	0.0468984	0.118034	0.196645	0.0598191	0.395591	0.0369855	0.171344	8.84986	0.118582	4.63007	0.0173416	0.484588	0.196439	0.00170573	0.0626215	0.187361	0.0390323	0.666434	0.205513	0.594618	0.0439694	0.314743	0.0447507	0.248853	0.181785	0.00554596	0.0471537	0.097711	0.0751369	0.0149876	0.059236		0.491059	0.00572541	0.00216001	0.196657	0.0245895	0	0.0715282	1.11978	0.0403361	0.247724	19.2747	0.337225	1.86316	0.049456
BactOtu63	4.732	0.108615	0.0061483	0.0560253	0.0451637	0.203597	0.231651	0.231671	0.0114714	0.335425	0.0368362	0.0712403	0.314019	0.0105098	0.110357	0.161572	0.00123498	0.247868	0.141716	0.14218	0.0049985	0.0488846	0.0301933	0.0560308	0.00974665	0.0565418	0.0548298	0.25207	0.00508494	0.0636095	0.681627	0.305746	0.0125129	0.080971		6.97915	0.0092081	0.00216001	0	0	0	0.562917	4.10349	0.00672269	0.00334001	0.0118203	0.0203004	0.043959	0
BactOtu31	0.00601419	0.10464	0.00218093	0.0135464	0.0413719	0.066986	0.0505905	0.217461	0.00721285	0.105078	0.0437496	0.0219622	0.089816	0.00478407	0.0684971	0.0828946	0.00379357	0.026095	0.075812	0.00271798	0.688643	0.0639747	0.277767	0.0598984	0.00165821	0.0164885	0.0464429	0.110918	0.00223399	0.0119419	0.0971646	0.123733	0.00269305	0.0190337		0.0625299	0	0	0	0	0	0.1555	0.00756802	0	0	0	0	0	0
BactOtu37	0.0152852	4.56748	0	0.0231735	0.00838544	0.173611	0.163445	0.344812	0.00858313	0.0614471	0.0776846	0.0302995	0.230413	0.00415231	0.122164	0.0953905	0.00209809	0.0444157	0.0694709	0.00543596	12.8301	0.161539	0.012333	0.0089066	0.00808844	0.0266749	0.0564686	0.140468	0.0057019	0.051129	0.11679	0.135359	0.00527148	0.0389634		0.24246	0.0400779	0.00216001	0	0.00238726	0	0.656396	0.00756802	0.428842	0.228992	0.340065	0.215781	0.0815661	0
BactOtu88	0.0907234	0.336156	0	1.31917	0.0362111	0.463891	0.101619	0.42567	0.214404	1.07042	0.0490511	3.17407	0.151107	0.0453703	0.116294	0.65658	0.00170573	2.19264	0.114929	0.133309	0.0136386	0.736725	0.0204169	0.237212	0.0048909	0.22951	0.0613127	0.574882	0.00396795	0.378763	0.118127	0.442854	0.00269305	0.526147		0.238929	0.140485	0	0	0.00395319	0.17452	0.129094	1.21433	0.0320974	4.94709	0.0209249	0.853057	0.289101	0.0703235
BactOtu623	0.199358	0.133521	0.528609	0.0336428	0.0199083	0.193601	0.10811	0.183162	0.0699693	0.132227	0.0455067	0.0598042	0.138449	0.0813715	0.0721116	0.131103	0.315771	0.0286959	0.142841	0.0292227	0.00432003	0.112036	0.102163	0.0302856	0.189593	0.0138082	0.142105	0.108407	0.23477	0.0573099	0.128608	0.231257	0.169707	0.0310131		0.473287	0.0184162	0.626136	0	0.0237192	0	0.237954	0.01892	0.303683	0.0194447	0.104112	0.0276802	0.338968	0.0703235
BactOtu78	0.0125284	0.0964866	0.00423036	0.0164272	0.0209276	0.129583	14.9213	0.14432	0.0636825	0.0572628	5.51431	0.0160453	0.129703	0.00953618	0.0292743	0.111221	0.0115395	0.0130046	0.115588	0.00412512	0.00864006	0.0341753	0.00379683	0.0195709	0.00644781	0.0193609	0.048179	0.139324	0.0191838	0.0109993	0.248371	0.0762082	0.00119384	0.030151		0.165189	0.0229016	0	0	0.00634046	0	3.01097	0.0311266	0.106991	0.0233801	0.45357	0	0.165538	0
BactOtu885	0	0.00960799	0	0.096067	0	0	0.00448632	0.00311076	0	0.00447097	0	0	0.00923105	0	0	0.00834028	0.00209809	0.00391558	0.00200731	0.000905994	0	0.00136853	0	0.00285608	0.00157448	0	0.00561026	0.00343395	0	0.00331543	0.00332834	0.00195458	0	0.00158195		0	0	0	0	0	0	0	0	0	0	0.0118203	0	0	0
BactOtu60	0.0404261	0.185457	0	0.166632	0.0201742	0.230693	0.0228698	0.384996	0.0179709	0.440657	0.0733794	0.500764	0.101312	0.0357822	0.0263614	0.417242	0.00333307	0.234663	0.151129	0.144789	0.0629451	0.182607	0.0319507	0.0964255	0.00157448	0.0426346	0.0629497	0.272635	0.00735789	0.10702	0.0720779	0.308511	0.0109883	0.109004		0.00713419	0.668238	0.0049304	0	0.00479905	0.17452	0.0272151	7.94356	0.0743225	4.44587	0.139157	2.05107	0.279457	0.257065
BactOtu70	0.0613998	0.182312	0	0.407533	0.0139187	0.128789	0.14094	0.319361	0.0116239	0.209311	0.0533278	0.0747731	0.242607	0.534493	0.0910169	0.144543	0.00208784	0.0443964	0.125874	0.0624722	0.0186371	0.0436381	0.0620388	0.0630278	0.00331642	0.561741	0.0687793	0.166349	0.00562393	0.059758	0.0954771	0.0997946	0.0076338	0.0746787		0.15625	0.0114508	0	3.74249	0.00395319	0.52356	0.318791	0.117304	0.0146756	0.0365475	0.00680411	0.0291322	0.0867303	0
BactOtu61	0.0357538	0.0242923	0.116269	0.0256104	0.137081	0.0353256	1.98473	0.167727	0.653038	0.0600621	12.9806	0.0286637	0.0268616	0.00456283	0.0381341	0.0795956	0.138443	0.00784084	0.576809	0.0576782	0	0.018683	0.00716384	0.0250462	0.0015569	0.0151747	0.712656	0.0821671	0.00508494	0.0284705	2.5892	0.314463	0.00149921	0.010954		0.0629525	0	0	0	0.00790639	0	5.63886	0.796597	0.203526	0.0129702	0.355876	0.0174034	0.0271887	0
BactOtu44	0.0238886	0.0852593	0	0.0200964	0.0662505	0.0980767	0.0228698	0.209162	0.135811	0.0980312	0.0239471	0.0342692	0.0823651	0.00968872	0.196705	0.164407	0.0241961	0.0286766	13.1342	0.0136148	0.0486281	0.0428113	0.0219168	0.0148556	0.593964	0.0281516	0.0345268	0.0996141	0.096139	0.0310641	0.0654212	0.0827045	0.00405226	0.0262575		0.0240703	0.0092081	0	0	0.00238726	0	0	0	0.188366	0.00785423	0	0.0108762	0.11564	0
BactOtu49	0.00952381	0.0117359	0.00204943	0.013008	0.00479168	0.0675499	0.00448632	0.0718679	0.0079262	0.0149706	0.127894	0.0386563	0.0227204	0.00538387	6.96671	0.0291798	0.00104904	0.062584	0.054342	0.558104	0	0.0195614	0	0.239021	1.86742	0.0580299	0.0200305	0.0332056	0.00165599	0.260366	0.0392913	0.00711946	0.00255306	0.262991		0.282441	0.0448005	0	0	0.00395319	0	0.59883	0.0668917	0.129048	0.0795631	0.25534	0.234536	0.783662	0.0933707
BactOtu56	0.230732	0.379015	0	0.268784	0.00838544	0.0968187	0.0339576	0.0750311	0	0.145798	0.0435149	0.111291	0.0397701	0.222792	0.0207147	0.0858227	0.00123498	0.237436	0.0344137	0.363503	0.1607	0.660148	1.07348	1.22313	0.00477202	0.42099	0.0533681	0.0844034	0.00111699	0.758686	0.0742154	0.121447	0.00541148	0.443339		0.270918	0.406162	0	0	0.00395319	0.17452	0.273669	0.775197	0.00672269	0.587036	0.0955198	0.389708	0	0
BactOtu57	0.0172903	0.0738466	0.00218093	0.0303563	0.00922607	0.210952	0.123504	0.226713	0.0132032	0.24623	0.0207102	0.19813	0.237614	0.0150726	0.0805407	0.103151	0.00417569	0.0521991	0.0370349	0.0272296	0.0222786	0.0692365	0.0181245	0.0446278	0.00165821	0.0271224	0.00767028	0.234415	0.00442897	0.0730924	0.107347	0.118523	0.0214805	0.154511		0	0.0171762	0.0013852	0.114548	0.00238726	0	0	0.116151	0.0914586	19.8665	0.0118203	1.62319	0.0815661	0
BactOtu62	0.00517728	0.316137	0.00204943	0.0245744	0.00443439	0.150735	0.0696682	0.176366	0.00238388	0.397826	0.0210033	7.50793	0.115265	0.0243508	0.050197	1.66819	0.00246996	0.0600115	0.0525091	0.110813	0.0049985	0.0184781	0.0257898	0.0181623	0.0015569	0.0521284	0.0232072	0.424443	0	0.0203342	0.0715811	0.308224	0.00674531	0.0548865		0.279207	1.24196	0	0	0.00238726	0	0	0.0937207	0.0119294	0	0.207711	0.639749	0	0.142827
BactOtu46	0	0	0	10.7235	0.0022172	0.12559	0.032719	0.0169335	0.00655592	0.0246949	0.0186741	0.022717	0.0521937	0.0250512	0	0.0292703	0	0.0261234	0.00415937	0.00659253	0	0.106339	0.0042983	0.0753319	0	0.0187678	0.0138008	0.0292724	0	0.0132617	0.0377513	0.00945635	0.00555147	0.0268803		0	0	0	0.553012	0	0.753296	0	0.0179814	0	0.0557721	0.0136082	0.0524001	0	0
BactOtu81	0.0221363	1.33776	0	0.203109	0.00239584	0.106118	0.0628108	0.0657202	0.0127552	0.0812435	0.0164774	0.0563672	0.0828498	0.0525976	0.00737421	0.158781	0.00123498	0.120051	0.0212311	0.0748921	5.83596	0.192959	0.723363	0.201969	0.00331642	0.0757397	0.60897	0.0575211	0	0.089279	0.0480855	0.0270146	0	0.108995		0.385055	0.186763	0	0.229095	0	0	0.492297	0.249307	0.0510789	0.142831	0.355431	0.208544	0.507708	0.049456
BactOtu67	0	0.0318198	0.00218093	0.0314152	0.00119792	0.0585803	0.00448632	0.256044	0.00274055	0.0837996	0.00323687	0.011688	0	0.0085626	10.7504	0.0744281	0.00246996	0.0430339	0.00645619	0.070445	0	0.0309194	0.0052296	0.067838	0	0.194236	0.0160857	0.00830141	0.0114038	0.138792	0.0340782	0.0573054	0.00149921	0.115015		0.812766	0.00708466	0.00267244	0	0.00636498	0	0.327389	0.239508	0.148645	0.198248	0.179982	0.138408	0.506851	0
BactOtu58	0.093139	0.197864	0	0.0311652	0.0389954	0.269384	0.203386	0.161237	0.0207679	0.273751	0.0621307	0.127054	0.0785915	0.00160534	0.122231	0.804342	0.000852864	0.130274	0.125126	0.044898	0.009997	0.0427597	0.015259	0.0398506	0.0047896	0.047367	0.0495224	0.456608	0.00285095	0.0202857	0.0882228	0.234409	0.00435762	0.0481058		0.0831677	0.167396	0	0	0	0.376648	0.206085	0.213808	0.0397646	0.0151214	0.121199	0.118763	0.110476	0.0933707
BactOtu74	0.015538	0.00320266	0	0.0200964	0.014375	0.0135874	1.924	0.0147441	0.0761986	0.0403727	0.0502374	0.0243825	0.0352612	0	0.0133404	0.0123445	0.0114201	0.0273238	8.38736	0	0	0.0112698	0	0.00583592	0.00331642	0.00359312	0.0269556	0.0137693	0.00111699	0	2.8454	0.141266	0	0.00135551		0.0200586	0	0	0	0	0	1.56451	0.0922813	0.0134454	0.016501	0	0	0.115107	0
BactOtu134	0	0.0168812	0	0.121219	0.119226	0.0411927	0	0	0	0.0493146	0	0.0320906	0.0184621	0.075264	0.0209711	0.0216934	0	0.863093	0.00430413	0.159737	0.00864006	0.963323	0	0.409063	0.58369	0.33078	0.0605887	0.0169142	0.00450694	3.97286	0.011525	0.0694708	0.00269305	2.55206		0.00237806	0.0128101	0.0013852	0	0.0887425	0	0	0.0416536	0.00795292	0.480901	0.151906	0.0820614	0.216352	0
BactOtu51	0.0192108	0.170761	0.00204943	0.101642	0.0259444	0.154097	0.103734	0.187263	0.00756952	0.3258	0.0283848	0.196398	0.204032	0.0154831	0.0497032	0.149019	0.00426432	0.117394	0.111638	0.117406	0.0136386	0.190826	0.0252883	0.411496	0.0062452	0.252174	0.0166555	0.123595	0.0068189	0.187688	0.0726755	0.200908	0.0149006	0.226422		0.0236419	0.374407	0.00277039	0.212876	0.00241179	0.34904	0.276095	0.110498	0.00397646	0.595393	0.0836995	0.925423	0.326264	0
BactOtu53	0.036838	0.207625	0	0.0608682	0.0153943	0.0570726	0.0188218	0.139441	0.00518565	0.0668895	0.0295272	0.050626	0.0227204	0.00497335	0.0167323	0.241402	0.00104904	0.0716253	0.132836	0.0290415	0.009997	0.0212956	0	0.357296	0.00314896	0.0119014	0.00613053	0.122818	0.00496796	0.0150365	0.0496255	0.0304656	0.00135921	0.0899708		0.195153	0.0255009	0	0	0	0.362844	0.0738552	0.0718416	0.101785	0.0726694	0.027729	0.0117288	0.156811	0
BactOtu65	0	0.205054	0	2.36114	0.010424	0.331567	0.0504082	0.307552	0.0039631	1.00758	0.00746965	1.29765	0.00508984	0.166294	0.0164759	0.304219	0	3.41715	0.0107603	0.13157	0.00432003	0.302164	0.00716384	0.187898	0	0.265411	0.00486516	0.255389	0.00285095	0.279965	0.00486831	0.339369	0.00405226	0.373544		0.0240703	0.0384302	0	0	0	0	0.074664	0	0.0140605	0.00668003	0	0.0362518	0.150489	0
BactOtu99	0	0.0146843	0	0	0	0.00206105	0	0.0259784	0.0010136	0	0	0	0.0553863	0	0.00444682	0.00308613	0.00123498	0.0117758	0.00503308	0	0	0.00476404	0	0	0.00622762	0	0	0	0	0	0.0341746	0.00355973	0	0		0	0	0	0	0	0	0	0	0	0	0	0	0	0
BactOtu176	0.016038	0.420071	0	0.991205	0	0.136164	0.0461042	0.143591	0.00137028	0.192809	0.0129475	0.425422	0.0176306	0.111103	0.0222824	0.118549	0.000852864	0.306249	0.00631144	0.211206	0.0149955	1.40261	0.00716384	0.852707	0	0.502963	0.0627534	0.161091	0.00165599	0.30982	0.0194732	0.113028	0.00494075	0.36474		0	0.552766	0	0.284616	0.00238726	0.362844	0	0.0859716	0	0.281537	0	0.28565	0.0271887	0
BactOtu219	0.178098	0.0323973	0.0505014	0.00760885	0.0173338	0.0631148	0.0269179	0.0662211	0.0334666	0.045791	0.0178248	0.0255546	0.108278	0.0689146	0.0290179	0.0601283	0.0185365	0.014367	0.0363355	0.00709367	0.00864006	0.0100257	0.0958162	0.0210299	0.134639	0.00712222	0.031897	0.0600544	0.177953	0.0338786	0.0204156	0.0543584	0.0863575	0.0110074		0.143388	0.0092081	0.0499335	0.170068	0.024565	0	0.0715282	0.0235965	0.0492335	0.00432339	0	0.00507511	0.0694263	0.049456
BactOtu245	0.803242	0.0105448	0.0477944	0.00605238	0.0283014	0.0193418	0.0204987	0.0985919	0.0111496	0.011124	0	0.012966	0.0101797	0.040266	0.0105097	0.0197991	0	0.0821723	0.0123334	0.238701	0	0.476667	0.00143277	0.711515	0.00165821	1.60835	0.0341818	0.0231369	0.00735789	0.937047	0.00973662	0.0473908	0	1.60011		0.239837	0.0269794	0.0897438	0	0.0271762	0	0.242608	0.0700485	0.105519	0.0740427	0.0322327	0.0800803	0.0289101	0.0703235
BactOtu75	0.000584109	0.00734214	0.00409886	0	0.00571193	0	0.287348	0	0.153959	0	8.54894	0	0	0	0	0	0.00314713	0	0.00288101	0	0	0.00563491	0	0	0.00331642	0	0.40732	0	0	0	0.169292	0.0142389	0.00149921	0		0	0	0.0013852	0	0	0	0	0	0.0394352	0	0.251752	0	0	0
BactOtu85	0.0285714	0.00320266	0.0485834	0.00293945	0.0184327	0.0279243	0.590501	0.048611	0.0230953	0.011605	0.124832	0.00629431	0	0	0.00889363	0.00201666	0.0345979	0.0143477	4.51235	0.00346969	0	0.00136853	0.0042983	0.00279419	0.0242829	0	0.0664944	0.0180028	0.00388997	0.00663086	2.04714	0.21423	0	0.00429297		0.00401171	0.00572541	0.0013852	0	0	0	0.642235	2.30157	0	0	0.0118203	0	0	0.049456
BactOtu686	0.0415963	0.0467109	0.00204943	1.01383	0.167698	0.0565963	0	0.012443	0.00766084	0.0702992	0.00323687	0.0140024	0.0490011	0.253463	0.0606873	0.0446401	0.00123498	0.0783226	0.0186744	0.0311041	0.00864006	0.131512	0.00472813	0.315154	0.00331642	0.131852	0.326532	0.0852812	0.00442897	0.136107	0.0652692	0.0951538	0.00299841	1.8881		0.0637914	0	0.00277039	1.54113	0.0963791	1.46518	0.0567571	0.0974668	0.238588	0.148123	0.0418498	0	0.300978	0
BactOtu410	0.00593012	0.0181412	0.0715762	0.0136612	0.0106026	0.0483967	8.54853	0.0616667	0.0470566	0.0540768	0.239383	0.0201609	0	0.0013841	0.0133404	0.0209909	0.0476674	0.00392526	1.84563	0.00452997	0.00931853	0.0101578	0.0104592	0.00943063	0.0372798	0.00538967	0.0750144	0.0165916	0	0	2.07283	0.199434	0	0.0385541		0.0464124	0	0	0	0	0	0.750287	0.589857	0.00336134	0.00432339	0	0	0.0578202	0
BactOtu69	0.0303238	0.0860108	0	0.00293945	0.0224032	0.0735756	0.0320247	0.0698426	0.00137028	0.0262959	0.0474546	0.0400504	0.0629543	0.0359867	0.11191	0.0430194	0.00170573	0.0104514	0.0321169	0.159465	0	0.0491699	0.0042983	0.577164	0.0015569	0.129189	0.0102506	0.0970954	0.00285095	0.0718963	0.0276699	0.2285	0.00707605	0.0355664		0	0	0.00216001	0.857353	0	3.4904	0	0.0329576	0.010084	0.00864678	0	0.0742088	0.0271887	0.262606
BactOtu76	0.0619048	0.172312	0	0.0226531	0.014375	0.182891	0.036767	0.0831167	0	0.108031	0.03978	0.075356	0.131116	0.00478407	0.0829701	0.561304	0	0.0900222	0.0572424	0.0369698	0.0229571	0.0212152	0.00660192	0.0245115	0.00472344	0.04578	0.0216959	0.187256	0.00450694	0.0259739	0.0638812	0.117264	0.00782454	0.0380042		0.0753274	12.8645	0	0	0	0	0	0.124961	0.00336134	0.0110034	0.256365	0.381162	0.202371	0.0933707
BactOtu177	0	0.0873872	0	0.355534	0.00571193	0.114548	0	0.0821216	0.00137028	0.0433007	0	0.285273	0.00508984	0.0596802	0.131609	0.0896789	0	0.481283	0	0.641993	0	0.591509	0.00373638	1.09915	0.00497463	0.800697	0	0.0309503	0	0.727539	0	0.0710532	0.00119384	1.77291		0.0149686	0.0198947	0	0	0.00241179	0	0	0.0416536	0	0.124126	0	0.0637193	0	0
BactOtu68	0.0149539	0.0626553	0	0.0361587	0.0367782	0.202079	0.0179453	0.429966	0.00274055	0.350265	0.0304208	0.376717	0.0439113	0.0114833	0.031176	1.58952	0.00123498	0.119699	0.0308334	0.0138653	0.009997	0.0284159	0.0100294	0.0140551	0	0.01657	0.00412006	0.262813	0	0	0.0427716	0.148777	0.00796453	0.0672557		0.0464448	0.311588	0	0.170068	0	0	0.111996	1.55819	0.0675998	0.168866	0.0690662	1.83651	0.318011	0
BactOtu71	0.000668177	0.0210896	0	0	0.00443439	0.0233482	0.0555151	0.0208112	0	0.00416965	0	0	0.00923105	0.0406765	0	0.0406068	0.00123498	0.0430249	0.0144051	0.118308	0	0.953262	0	1.78471	0	0.0401345	2.16808	0.0223822	0.00165599	0.123341	0.00332834	0.00355973	0.00119384	0.0357995		0.025181	0.063336	0	0	0	0	0.111996	0.011352	0.0795292	0.00785423	0.0408247	0.0116656	0.150489	0
BactOtu66	0.00183639	0.0457741	0	0.0175218	0.0022172	0.0876899	0.0851687	0.0643784	0.00238388	0.0578577	0.0140899	0.285329	0.0559882	0.0013841	0.0386807	0.544062	0.00123498	0.143516	0.0246667	0.00296855	0.00432003	0.00563491	0.00716384	0.0139825	0.0048909	0.00412213	0.0257664	0.229732	0	0.0152088	0.0219556	0.0607561	0.00419226	0.0301607		0.0566572	0.826187	0.0013852	0	0	0	0.310192	0.648401	0.0556704	0.00432339	0.167399	0.884279	0.464141	0
BactOtu116	0	0.103967	0.0283521	0.963869	0.0107813	0.226405	0.0505905	0.149509	0.00518565	0.435107	0.121918	0.420794	0.0439113	0.0837898	0.0265694	0.175164	0.00104904	0.992672	0.052769	0.284425	0	0.150913	0	0.216454	0.0191232	0.689827	0.00561026	0.167418	0	0.969366	0.00819665	0.192173	0.00135921	0.276843		0.0997137	0.060974	0.00216001	0	0	0.188324	0	1.28211	0.0134454	0.271094	0.0345331	0.0159514	0.20537	0
BactOtu89	0.00133635	0.0585056	0	0.23567	0.00571193	0.0155357	0.036511	0.0262444	0.0563702	0.0232099	1.08841	0.0608704	0	0.0628933	0.19155	0.0275306	0.00104904	0.147546	0.0152144	0.0461726	0.243389	0.208079	0.291599	0.225681	0.0062452	0.171915	0.0630222	0.01598	0	0.0795535	0.0366569	0.016467	0	0.0247921		0.00629525	0.00572541	0	0	0	0.725688	0.164099	0.015136	0	0.0506855	0.137785	0.051674	0	0.0703235
BactOtu120	0.0115283	0.108891	0.00204943	0.589114	0.00683023	0.156755	0.0837454	0.124378	0	0.205862	0.0308021	0.636571	0.0101797	0.0593384	0.0235161	0.174799	0	1.03483	0.0418029	0.2536	0.0136386	0.279659	0.00946745	0.473677	0.00798713	1.09001	0.041774	0.155573	0	0.409655	0.120311	0.285535	0.0110753	0.649116		0.0606689	0.0343525	0.0013852	0	0	0	0.0544301	0.0652584	0.0994115	0.0275044	0.165861	0.0558262	0	0
BactOtu102	0.00408876	0.0297608	0.00436186	0.03833	0.00581096	0.024369	0.0275384	0.0349427	0.0192848	0.056004	2.33725	0.00307929	0.030539	0.0518548	0.0987678	0.0303722	0	0.0469301	0.0166723	0.0197062	0.0586251	0.0300772	0.0293829	0.0186872	1.51922	0.0125119	0.0278265	0.0120244	0.0150209	0.00674126	0.00486831	0.0367774	0.0918924	0.0308272		0.042439	0.0162928	0.00908599	0	0.00872772	0	0.103397	0.378874	0.0626789	0.0302637	2.93726	0	0	0
BactOtu117	0.00952381	0.123335	0	0.225147	0.010424	0.160291	0.0621166	0.0621084	0.0059903	0.129899	0.0107065	0.225303	0.0591808	0.0363453	0.00627097	0.065631	0	0.256642	0.0499176	0.0622911	0.0665866	0.105953	0.00143277	0.489795	0.00946031	0.0140352	0.00687563	0.0395743	0.00285095	0.0469195	0.0343266	0.0400965	0.00407764	0.135262		0.0773333	0.217226	0	0	0.00395319	0.34904	0.0738552	1.05751	0	0.645677	0.0955198	3.97854	0	0
BactOtu90	0.00116822	0.184509	0	0.237551	0.0205509	0.154337	0.0508465	0.0849333	0	0.21774	0.0166823	1.13325	0.0949058	0.014357	0.0972875	0.187595	0.00123498	0.431875	0.0611225	0.0397592	0.0279556	0.0455406	0.0233541	0.108333	0.00165821	0.0889261	0.0591746	0.329614	0.00285095	0.0926756	0.0363634	0.0707925	0.00405226	0.0881285		0.137668	0.108087	0	0	0	0	0.113514	0.371697	0.107364	0.454808	0.0934696	4.63086	0.0578202	0
BactOtu108	0.0268982	0.173812	0	0.0128345	0.00341512	0.194492	0.0670411	0.0505178	0.00613803	0.0801203	0.0318563	0.835127	0.0837775	0.0186251	0.0194516	0.696954	0.00123498	0.0182348	0.0565534	0.0249164	0.0049985	0.0158655	0.0195573	0.0267933	0.00331642	0.031326	0.0242267	0.375687	0.00165599	0.0165772	0.0525083	0.0671769	0.00119384	0.0228672		0.139169	0.371044	0	0	0	0	0.101879	0.0104134	0.00336134	0.0106071	0.0617495	1.02442	0.208279	0
BactOtu515	0.0352538	0.0943587	0	1.32169	0	0.120477	0.0275384	0.172633	0.0010136	0.179192	0.016624	0.604271	0.063903	0.0129361	0.0489823	0.134618	0.00104904	0.743243	0.0132071	0.167418	0.0229571	0.556569	0.00759367	0.133885	0.00331642	0.0960193	0.0130557	0.0896158	0	0.100497	0.0228016	0.155145	0.00119384	0.372732		0.0325485	0.116105	0	0.212876	0.00241179	0.17452	0.278323	0.241937	0.00397646	0.648383	0	0.275113	0.112198	0.0703235
BactOtu98	0.0249777	0.0970168	0.00218093	0.0240539	0.0186114	0.142259	0.134082	0.059019	0.0534046	1.96421	0.0625404	0.0873217	0.0578645	0.0264673	0.0584181	0.133426	0.00228402	0.189029	0.052863	0.00387455	0.00931853	0.0324563	0.0252167	0.0147937	0.00644781	0.194881	0.0199313	0.0151917	0	0.049575	0.0933395	0.092827	0.00135921	0.0147972		0	0.101289	0	0	0	0	0	0	0.035173	4.1876	0	0	0	0
BactOtu153	0.00367279	0.0490242	0	0.0148707	0.0176115	0.204334	0.0805738	0.0890887	0.00274055	0.190546	0.0169754	1.15179	0.0143209	0.00968872	0.0425326	0.550615	0	0.0651088	0.0952416	0.000905994	0.00864006	0.00845237	0	0.0260836	0.00157448	0.0123664	0.00613053	0.195865	0	0.0127741	0.107499	0.107165	0.00524611	0.0179482		0.0745889	2.38345	0.00216001	0	0	0	0.178061	0	0.010084	0.0082505	0.0748452	2.45861	0.237873	0
BactOtu185	0.0108602	0.0457741	0	0.0435941	0.0082068	0.115812	0.00448632	0.0208326	0.00304081	0.22367	0.0105016	0.601129	0.0521937	0.00676797	0.0131324	0.0471426	0.00123498	0.110973	0.0122182	0.00956108	0	0.0122651	0.00691085	0.0457155	0.00313139	0.0268666	0.00692519	0.174297	0.00111699	0.0276868	0.0243416	0.0713596	0	0.054144		0	0.0986912	0	0.114548	0.00634046	0	0.012444	0.353193	0.0477175	2.39205	0	6.4936	0.0150489	0
BactOtu95	0	0.00734214	0	2.39859	0	0.00502721	0.0209369	0	0	0.00670646	0	0.00321502	0	0.00317873	0	0.00604997	0	0.028734	0.0100365	0.00181199	0	3.03022	0	0.356872	0	0.00359312	0	0.0125349	0	0.0298389	0.0310946	0.0183887	0.00135921	0.0183477		0	0.0171762	0	0	0	0	0	0.0937207	0	0.0561684	0	0	0.14455	0
BactOtu83	0.136338	0.122569	0	0.115549	0.0022172	0.113482	0.366074	0.0440089	0.010967	0.152769	1.00755	0.218671	0.173013	0.0131254	0.254992	0.139908	0.00123498	0.226984	0.102451	0.0299475	0	0.0466164	0.0115785	0.071247	0.00323269	0.0558848	0.0457473	0.201097	0	0.0734563	0.0498739	0.121295	0.109905	0.0599558		0.76252	0.0652903	0	0	0	0	0.128285	0.207102	0	0.689361	1.16279	1.3398	0.0543774	0
BactOtu72	0.0339174	0.0824848	0	0.694131	0.00359376	0.0998947	0.0230521	0.0839809	0.0039631	0.0560326	0.027477	0.0170518	0.0572836	0.0408291	0.0941231	0.0681949	0	0.0234463	0.0225146	0.391344	0.0049985	0.0272386	0	0.47935	0.00321511	0.361622	0.324514	0.0840132	0.00442897	0.17866	0.0244379	0.0550244	0.00405226	0.126967		0.13835	0.143847	0	1.23445	0	0.188324	0	0.166615	0	0.0860505	0.230645	0.0101502	0.312847	0
BactOtu112	0.0142857	0.0563189	0.00218093	0.0109132	0.00479168	0.0921727	0.0623725	0.298989	0.0115326	0.159523	0.0138851	0.385904	0.0513622	0.00692051	0.0765922	1.92844	0.00123498	0.0924797	0.0473557	0.0138653	0	0.0349217	0.0180641	0.0269384	0.0015569	0.0592044	0.0354472	0.140724	0.00111699	0.0658695	0.0556846	0.16032	0.00119384	0.0573177		0.178397	1.01311	0	0	0	0	0.037332	0.0104134	0.00397646	0	0	0.0855983	0.0902935	0.0933707
BactOtu97	0.000668177	0	0.0102472	0.0221326	0.00784951	0.00846973	0.0634289	0.0279328	0.142707	0.00386832	0.0260415	0.00629431	0.00508984	0.00160534	0.00423872	0.0123445	0.0203037	0.0508941	1.90838	0.0174065	0	0.00389317	0.00716384	0.00914346	0	0.0146745	0.0424219	0.032249	0.00111699	0.00502835	1.88591	0.0814161	0	0.0111804		0.00237806	0	0	0	0	0	0	0.210929	0.0186521	0	0	0	0	0
BactOtu84	0.00601419	0.00860221	0	0.0150442	0.00119792	0.0391287	0.0585804	0.261615	0.00375415	0.539972	0.0108531	0.19064	0.0245006	0.0093469	0.034776	0.0387733	0	0.043072	0.0215606	0.00503111	0.0049985	0.0332392	0.0100294	0.0462106	0	0.0125759	0	0.0324173	0.00223399	0.0265234	0.0871284	0.045502	0.0037469	0.0319691		0.0329207	0.0220182	0	0	0	0.362844	0	0.783918	0	3.41004	0.0118203	3.41948	0	0.049456
BactOtu564	0.0142857	0.1905	0	1.33857	0.00563231	0.0829981	0.0204987	0.223167	0.00339748	0.17176	0	0.586553	0.0227204	0.00953618	0.031176	0.108189	0.00123498	0.525728	0.0171065	0.148259	0.0172801	0.553759	0.0131926	0.0869245	0.00165821	0.0851585	0.0252672	0.064644	0	0.080308	0.00998502	0.194523	0.00119384	0.307179		0.0808542	0.0321097	0	0	0	0.17452	0.226319	0.0548367	0.0119294	0.165615	0.0209249	0.249737	0	0
BactOtu195	0.0244777	0.0617874	0	0.00780024	0.00581096	0.0268588	0.297195	0.0531441	0.0102537	0.0134129	0.45624	0	0	0.00179462	0.0259307	0	0.0199369	0.00785053	0.499812	0.00115656	0.00432003	0.00547413	0.00143277	0.00523933	0.00313139	0	0.0968214	0.0292836	0	0.00834378	1.80418	0.193505	0	0.00474586		0	0	0	0	0	0	0.012444	0.127558	0	0	0.0927069	0	0	0
BactOtu327	0.00509321	0.0862321	0	0.487057	0	0.105419	0.00448632	0.160361	0.00518565	0.134605	0.00985716	0.858199	0.0582322	0.0663276	0	0.1099	0	1.28433	0.0443055	0.213686	0.0049985	0.244013	0.00660192	0.228439	0.0015569	0.648064	0.0143211	0.0641	0	0.296774	0.00665668	0.108934	0.00646533	0.466958		0.0566572	0.00572541	0	0	0	0	0	0.115305	0	0.141038	0	0.0413269	0.0451467	0
BactOtu149	0.0142857	0.0566422	0.104104	0.00933881	0.055112	0.0518422	0.282424	0.0293765	0.0486009	0.0111774	0.0797505	0.0210318	0.0184621	0	0.0129243	0.0401494	0.0702859	0	0.0254253	0	0	0	0.00143277	0	0.00314896	0.00538967	0.702247	0.0274716	0.00165599	0.00674126	2.42969	0.131242	0.0100469	0.00344373		0	0.0092081	0.00415559	0	0.0111395	0	0.111187	0	0.0119294	0.0119868	0	0	0.600497	0
BactOtu135	0.0142857	0.00734214	0.0191024	0.00587889	0.0411136	0.0120027	0.439374	0.0630677	0.170211	0.0135175	4.85889	0.00321502	0.0411825	0	0.00156774	0.0163779	0.0255489	0	0.0842436	0.026979	0	0.0052617	0	0.00192112	0	0	0.223877	0.0270925	0.00674093	0	0.65817	0.0824211	0.00269305	0.00666103		0.0188857	0	0	0	0.00241179	0	1.98619	0.675509	0.0369748	0	0.116445	0	0.0578202	0
BactOtu126	0.000668177	0.0232865	0.556304	0.00972158	0.00958336	0.0265428	0.0269179	0.00155538	0.0010136	0.0260799	0.0207102	0.00217865	0.0268616	0.00538387	0.00313548	0.0286001	0	0.0117661	0.0123334	0.30183	0	0.0149218	0	0.0120721	1.89936	0.0189709	0.00841538	0.051332	0.30491	0.0136063	0.012219	0.0129832	0	0.0119665		0.0226198	0	0.344912	0	0.00241179	0	0.014771	0.0170049	0.0348437	0	0.0680411	0.00507511	0	0
BactOtu124	0.000668177	0.00640533	0	1.27899	0	0.0355317	0	0.0651454	0.0010136	0.0217669	0.00971062	0.0434773	0.0370413	0.0837578	0	0.00895236	0	0.289599	0.0117839	0.0806864	0.014317	0.176563	0.00230362	0.225776	0.00157448	0.474789	0	0.0336714	0	0.324254	0.0438148	0.00977288	0.0037469	0.189665		0.00629525	0.0277436	0	0.114548	0	0	0.0590842	0.711176	0.0727629	0.353941	0	0.0842395	0	0
BactOtu150	0.0309079	0.135855	0	2.24761	0.0089484	0.076321	0.0409974	0.061422	0	0.0860444	0.00746965	0.206725	0.0461553	0.00975742	0.00444682	0.0358095	0.00190191	0.239979	0.0616861	0.023093	0.0049985	0.275056	0	0.0560829	0	0.0286457	0.0233063	0.0709567	0	0.0294131	0	0.062035	0	0.425909		0.139515	0.134063	0	0	0	1.12994	0.0940892	0.0482452	0	0.0518807	0	0.0117288	0	0
BactOtu200	0.00116822	0.0224187	0	0.0734707	0.00838544	0.0965902	0.131965	0.0644308	0	0.100862	0.0300694	0.0756573	0.0152695	0.0125624	0.0100452	0.0582663	0	0.667322	0.227946	0.751535	0	0.0827111	0.00716384	0.22427	0.00165821	0.111803	0	0.0255047	0	0.0907711	0.119617	0.0728559	0.00421763	0.344378		0.0517178	0.00572541	0	0	0	0	0	0.260853	0.00397646	0.00432339	0.0236407	0	0.142829	0
BactOtu104	0.00116822	0.205769	0.00204943	0.544601	0	0.224362	0	0.114241	0	0.152424	0.00323687	0.198994	0	0.194277	0	0.0598513	0	0.476423	0	0.341256	0	0.046448	0.00143277	0.0719162	0.0187004	1.09906	0	0.057487	0.00111699	0.301943	0.0163933	0.20664	0	0.290614		0.0180527	0.0378351	0	0	0.011164	0	0	0	0.00397646	0.0121776	0	0.00507511	0.146926	0
BactOtu103	0.00543008	0.0512426	0	0.0127196	0.00700888	0.0194516	0.00448632	0.0847575	0.0010136	0.0409141	0	0.0687902	0.0684118	0.00179462	0.0230033	0.264974	0	0.0639078	0.058531	0.000905994	0.009997	0.00468365	0.00286553	0.00868132	0.00313139	0.00505242	0.008141	0.145981	0	0.00685166	0.0830504	0.0152872	0.00238769	0.0294619		0.0461347	0.718232	0	0.170068	0	0	0	0.218682	0.00397646	0	0.0209249	0.520189	0.0578202	0
BactOtu77	0.0113602	0.019216	0	0.026802	0.00663218	0.0452896	0.0224316	0.0779137	0	0.385332	0	0.0857165	0.0705224	0.0099467	0.0100452	0.0518171	0.000852864	0.0352215	0.0668549	0.0181447	0	0.067868	0	0.0464581	0	0.0487913	0.00819056	0.155701	0	0.166347	0.0408312	0.115266	0.00119384	0.132048		0	0.0658854	0	0	0	0	0.149328	0.19522	0	3.94044	0	1.58044	0	0
BactOtu622	0.103629	0.147951	0.0233327	0.0170421	0.0198093	0.19403	0.0833071	0.131882	0.0713755	0.169793	0.0269791	0.0577314	0.214062	0.0256463	0.0643212	0.16221	0.0352613	0.0117183	0.142222	0.0117199	0.00432003	0.0346593	0.0512438	0.0129345	0.0320364	0.00412213	0.114603	0.156283	0.0157158	0.0205065	0.15528	0.208653	0.0569224	0.014291		0.300045	0.0724943	0.0496974	0	0.00238726	0	0.387183	0	0.27253	0.00432339	0.0905036	0.0117288	0.128434	0
BactOtu837	0	0	0	0	0	0	0	0	0	0	0	0	0	0	0	0	0	0	0.00200731	0	0	0	0	0	0	0	0	0	0	0	0.00486831	0.00195458	0	0		0	0	0	0	0	0	0	0	0	0	0	0	0	0
BactOtu257	0	0.0828081	0	0.217929	0.00359376	0.0636387	0	0.0894354	0	0.0176871	0	0.126853	0.00923105	0.0370186	0.491005	0.0241384	0.00123498	0.340481	0	0.199675	0	0.375512	0	0.513451	0.00331642	0.701492	0	0.0306388	0	0.444895	0.00332834	0.114993	0	0.827402		0.0422942	0.00708466	0	0	0.00241179	0	0	0.0728939	0.00397646	0.0691468	0.0254286	0.00586441	0	0
BactOtu530	0.0125284	0.0245466	0.0380733	0.0841004	0.0118006	0.0738041	0.036511	0.0379418	0.0049767	0.0422922	0.00323687	0.0234819	0.0152695	0.0240457	0.0276727	0.0374592	0.0090183	0.0169679	0.0292951	0.0366829	0.00931853	0.150227	0.0237235	0.199793	0.00944273	0.06871	0.026161	0.0906485	0.00997492	0.106793	0.0312466	0.0492264	0	0.0647906		0.032132	0.00572541	0.0711207	0	0.00238726	0	0.0668741	0.0283948	0.0675998	0.00726713	0.0413372	0	0.096615	0
BactOtu432	0.0242996	0.0474522	0.0481889	0.00449592	0.0206499	0.0330419	0.0800618	0.0301222	0.769415	0.0412836	0.00647375	0.0189888	0.0429627	0.0121471	0.0075823	0.0301236	0.00123498	0.0156533	0.0117839	0	0.0049985	0	0.18484	0.00331822	0.0113211	0.0113084	0.0625496	0.0231817	0.0576615	0.0231001	0.00486831	0.0230296	0.00255306	0.00564848		0.0332103	0	0.0518311	0	0.102933	0	0.0272151	0.0367795	0.271741	0	0	0.0168039	0.043959	0
BactOtu96	0.0238095	0.00960799	0.0239902	0.0204613	0	0	0.419495	0.00311076	0.0826407	0.00541132	0.0200657	0.00643004	0	0	0	0.0318052	0.0589323	0.00912709	0.863471	0.00206256	0.00931853	0.0041056	0	0.0112387	0.0015569	0	0.0439121	0.00656766	0.00223399	0.00342583	0.730106	0.130151	0	0		0	0	0	0	0	0	0.244127	0.204337	0.159015	0.0082505	0	0	0	0
BactOtu109	0.0278983	0.119043	0	0.00449592	0.0102259	0.222006	0.0779467	0.0970724	0.00259282	0.056592	0.00647375	0.0905767	0	0.0013841	0	0.0940116	0.00228402	0.00784084	0.0598042	0.000905994	0	0.00700345	0.00666237	0.0103037	0.00165821	0.0253083	0.00613053	0.0531418	0.00285095	0.00840565	0.00665668	0.0476972	0.00149921	0.00790977		0.00200586	6.30207	0	0	0	0	0	0.499844	0	0.0380969	0.0118203	0.615787	0	0
BactOtu128	0.0547174	0.122108	0	0.00972158	0.0293401	0.131687	0.225926	0.285302	0.00634698	0.0500505	0.0346536	0.0168102	0.232193	0.00538387	0.0870829	0.0820373	0.00123498	0.0378702	0.119793	0.00296855	0.0329541	0.0190562	0.0123934	0.0129857	0.00646538	0.0029186	0.0405867	0.0675675	0.00901388	0.00254511	0.172772	0.0760435	0.0171229	0.0286322		0.27456	0.312077	0.0013852	0	0	0	0.651643	0.0822172	0.120766	0.0852598	0.359867	0.068478	0.757932	0
BactOtu340	0.0270608	0.0268124	0.0124281	0	0.0929559	0.0523808	0.00897263	0.0124217	0.0752897	0.0237693	0.00323687	0.00615858	0.0360927	0.0487304	0.0194033	0.0264288	0.003519	0.0065165	0.0296998	0.0343946	0.00432003	0.0424457	0.00143277	0.0430567	0.00663284	0.0514542	0.0308775	0.0366172	0.479183	0.0697394	0.00973662	0.0317542	0.00405226	0.029085		0.114065	0.00572541	0.0356356	0.170068	0.858349	0	0.014771	0	0.12081	0	0.071782	0.00507511	0.0300978	0
BactOtu264	0.0131125	0.0274949	0.00204943	0.274792	0.00673121	0.0993901	0.0228698	0.0779185	0.00938779	0.255405	0.00373483	0.275443	0.0319515	0.0867369	0.0307115	0.107707	0	0.105494	0.0126577	0.116951	0.0149955	0.0465208	0.0485104	0.020619	0.0015569	0.261452	0.00280513	0.0886028	0	0.0666338	0.00486831	0.067058	0	0.32693		0.00237806	0.0299863	0	0	0	0.17452	0	0.335031	0.0073378	1.93225	0	0.331853	0.0289101	0
BactOtu758	0	0.0962323	0	0.0108953	0.00451401	0.0248453	0.011526	0.0783652	0.00360643	0.0479537	0.00323687	0.0043573	0.0203593	0.0299926	0.00737421	0.0479094	0	0.0351743	0.0342986	0.0359561	0.0049985	0.115267	0.0238511	0.112167	0.0173193	0.0759137	0.147597	0.0471069	0.00165599	0.270867	0.0389465	0.00195458	0.00269305	0.0527351		0	0.0184162	0	0	0	0.69808	0	0.140097	0	0.0235627	0.0209249	0.00580114	0	0
BactOtu602	0.111411	0.0210896	0	0.0681457	0.00119792	0.0505929	0.126858	0.0208112	0.00506801	0.0367809	0.0163309	0.00964506	0.0458085	0.0458392	0	0.0357195	0	0.374953	0.173936	0.693145	0	0.133266	0	0.152673	0.0015569	0.229554	0	0.0324061	0	0.0527315	0.00486831	0.0243941	0	0.427533		0.0445011	0	0	0	0	0	0	0.0499247	0	0.00334001	0	0.00580114	0.0451467	0
BactOtu184	0.00952381	0.0297608	0	0.0083386	0	0.0409672	0.024985	0.0380321	0	0.0202239	0.025441	0.0552547	0.0176306	0	0.00470323	0.526798	0	0.0743876	0.0291156	0	0.00432003	0.0238278	0.0143277	0.0123486	0.00313139	0.00266283	0.00486516	0.0788371	0	0	0.0148533	0.0492366	0.00285842	0.0198732		0.0240703	0.059734	0	0.0983284	0	0.551168	0.0272151	0.16451	0.0198823	0.0278943	0.00680411	0.791371	0.231281	0
BactOtu218	0.0047619	0.00640533	0	0.691233	0.00479168	0.0912188	0.032463	0.0872771	0.00137028	0.249187	0.0134455	0.569923	0.0369242	0.0553338	0.0141097	0.0327848	0	2.4242	0.0136413	0.0720084	0.00864006	0.0434697	0.00236407	0.0623066	0	0.16191	0.0040705	0.111453	0	0.142738	0	0.203759	0	0.0881916		0.0997758	0.00572541	0	0	0	0	0.012444	0.013183	0	0.0188576	0	0.00586441	0	0
BactOtu926	0.0119443	0.0306976	0.0419091	0.0192518	0.00571193	0.0348745	0.0179453	0.0334086	0.0010136	0.0667756	0.0144414	0.0179525	0.0596446	0.0946349	0.0169888	0.0371532	0.00104904	0.0117183	0.0492531	0.0132813	0.0186371	0.134748	0.015259	0.397778	0.0252847	0.061687	0.0372328	0.0352172	0.161573	0.090531	0.00665668	0.0555054	0	0.0276664		0.0376829	0	0.0245226	0	0	0	0.012444	0.0208268	0.0198823	0.00785423	0.0690662	0	0.0844752	0
BactOtu510	0	0	0	0	0	0	0	0	0	0	0	0	0	0	0	0	0	0	0	0	0	0	0	0	0	0	0	0	0	0	0	0	0	0		0	0	0	0	0	0	0	0	0	0	0	0	0	0
BactOtu655	0.00534601	0.00734214	0	0	0.00571193	0.00640869	0	0.00466614	0	0.00734548	0	0.00629431	0.0217718	0.00317873	0.00156774	0.00556019	0	0	0.00616668	0	0	0.00583976	0.0109607	0.0625795	0.0221006	0.00864553	0	0.00343395	0.00905289	0.00254511	0	0.00662835	0	0		0	0	0	0	0.0634781	0	0	0	0	0	0	0	0	0
BactOtu86	0.00116822	0.00960799	0	0.459181	0.00119792	0.0897986	0.00941088	0.102501	0.148714	0.222183	0	0.754636	0.0184621	0.0442562	0.00889363	0.0252079	0	2.50765	0.0200975	0.0475083	0	0.0231542	0	0.0638283	0	0.115892	0	0.135134	0	0.116118	0.0194732	0.186395	0.00435762	0.047766		0.0335825	0	0	0	0	0	0	0	0	0.0145343	0	0	0	0
BactOtu160	0	0.0371029	0	0.518147	0.0022172	0.106367	0.0228698	0.142905	0.0049767	0.0902149	0	0.155506	0.0704053	0.0734326	0.0265211	0.0520008	0.00209809	0.297465	0.0467819	0.0561634	0.0049985	0.0494627	0.00472813	0.427617	0.00165821	0.157741	0.00206003	0.0530769	0	0.235483	0	0.05627	0	0.113087		0.0862519	0.198094	0	0.340136	0	0.376648	0	0.160675	0.0477175	0.144605	0.0891311	0.0261016	0	0
BactOtu155	0	0.0128107	0	0	0	0.0129078	0.00897263	0.0147441	0.00202721	0.0136608	0.0129475	0.00539367	0.00923105	0	0.00156774	0.00201666	0	0	0.00616668	0	0	0.00136853	0.00286553	0	0.00157448	0	0.0117408	0	0	0	0.0521078	0.0129073	0	0.00813306		0.0416001	0.0198947	0	0	0	0	0.10107	0.0208268	0.00397646	0.0110034	0.0340205	0.0218158	0.16435	0
BactOtu198	0.00543008	0.0998272	0	0.342606	0.00451401	0.145548	0.0209369	0.144864	0	0.228712	0.00662028	0.274486	0.0254492	0.0336458	0.00423872	0.179719	0.00123498	1.17658	0.0129124	0.0528728	0	0.0261113	0.00236407	0.0823	0.0015569	0.141189	0.023432	0.213835	0	0.111434	0.00998502	0.0686302	0	0.0616009		0.0123128	0.00708466	0	0	0.00477452	0	0	0.00659152	0	0	0	0	0.142829	0
BactOtu1080	0.00233643	0.0352293	0	0.00768536	0	0.0406494	0.0273561	0.00466614	0.0010136	0.00840747	0.00985716	0.00615858	0.0227204	0.109778	0.0173711	0.0207139	0.00332282	0	0.00200731	0.0479783	0	0.041634	0.00143277	0.00419129	0.0596223	0.0087558	0.0170767	0.00656766	0.00959188	0.00254511	0.00332834	0.0394536	0.00238769	0.00632781		0.0197247	0	0.0013852	0	0	0	0	0	0.00397646	0	0.027729	0	0	0
BactOtu747	0.00943477	0.0146843	0.0586991	0.00449592	0.0078301	0.0171427	0.011526	0.0077769	0.276639	0.0118846	0.00662028	0	0	0.0117365	0.00313548	0.0199828	0	0.00392526	0.0155039	0.00115656	0	0.00613257	0.0286397	0.00285608	0.0318865	0	0.0117408	0.0179916	0.0788064	0.00685166	0.0155473	0.00945635	0	0.00158195		0.00601757	0.0092081	0.0783143	0	0.00395319	0	0.0295421	0	0.223408	0.00334001	0	0.00507511	0.0850089	0
BactOtu141	0.00116822	0.0256213	0	0.00899183	0.00838544	0.00903654	0	0.121666	0	0.0322882	0	0.453556	0	0.0013841	0.00423872	0.19914	0	0.00260092	0.00430413	0.0319387	0	0.00273706	0.00236407	0.00576336	0	0.0104421	0	1.74576	0	0.0116592	0.0243416	0.0160189	0	0.00186178		0.0334821	0.258613	0	0	0	0	0	0.0527322	0.010084	0	0.122474	0.460728	0	0
BactOtu873	0.000584109	0.0105448	0.571965	0.00539915	0.0022172	0.0100544	0	0.0261114	0.00274055	0.00447097	0	0.00307929	0.0125408	0.010731	0	0	0.00228402	0	0.0101813	0.0590293	0.00432003	0.0259505	0.00286553	0.0100165	0.00157448	0.023093	0.0138504	0.00859046	0.00496796	0.00597094	0.00332834	0.00785119	0	0.00615475		0.0111459	0	1.03885	0.114548	0	0	0.0272151	0	0.0789141	0	0	0	0.0572865	0
BactOtu190	0	0.0341546	0	0.287332	0	0.0169395	0	0.140715	0.00274055	0.189087	0.00373483	0.0508378	0.00923105	0.0429655	0.0127162	0.0175987	0.00123498	0.550347	0	0.544125	0	0.0259716	0.0115785	0.145713	0.0727557	0.402071	0.015291	0.0250697	0	0.222976	0.0146049	0.0385801	0.00269305	0.149989		0	0.0092081	0	0.229095	0	0	0.012444	0.29027	0	0.341436	0.0209249	0.0319027	0.326264	0
BactOtu127	0.0154539	0.00320266	0	0.00449592	0.00119792	0.00570679	0.0376435	0.0449992	0	0.031423	4.722	0	0.0376223	0	0.0156774	0.00201666	0	0.0143767	0	0	0.00432003	0.0052617	0	0.00331822	0	0.0115816	0	0.0376046	0	0.00171292	0.0439112	0	0	0		0	0	0	0	0.00395319	0	0.177253	0.00378401	0	0.0381116	2.3175	0	0	0
BactOtu258	0.00709337	0.337129	0	0.0182337	0.034926	0.0204501	0	0.0223666	0.0136511	0.0114253	0.00323687	0.0314417	0.0448599	0.00497335	0.00889363	0.0211746	0.00123498	0.0313253	0.00488832	0	1.89331	0.0513669	0.362452	0.0267421	0.0425998	0.00625595	0.045818	0.0258385	0.0445236	0.00757346	0.00665668	0.0180393	0.280138	0.00530552		0.0354436	0.0114508	0	0	0.00634046	0	0.118168	0.0520671	0.0425108	0.0202373	0.0345331	0.0641922	0.0150489	0
BactOtu890	0.0047619	0.00734214	0.474535	0.0163123	0.00451401	0.00926208	0.00448632	0.0162995	0.0089398	0.0139621	0.022409	0.0107873	0.00508984	0.0272564	0.00423872	0.0122222	0.003519	0.00520183	0.0100365	0.0808115	0	0.0383476	0.0052296	0.0157287	0.00165821	0.0319303	0.0103001	0.016903	0.0211838	0.0229412	0.0304006	0.0159759	0.00135921	0.0105011		0.0363711	0	0.54938	0.114548	0.00634046	0.17452	0.121304	0	0.0510789	0.016501	0.0204123	0.0335446	0.145738	0
BactOtu336	0.00317275	0.0681928	0	0.217601	0	0.189171	0.0390645	0.206493	0	0.287797	0.00662028	0.899359	0.0276932	0.017499	0.0149565	0.304289	0.00123498	0.482529	0.0109102	0.0343232	0	0.0515412	0.024357	0.11429	0	0.0415588	0.008141	0.174252	0.00165599	0.122433	0.012219	0.191497	0.00269305	0.0579841		0.00629525	0	0	0	0	0	0	0	0	0.00864678	0.0748452	0.0276802	0	0
BactOtu114	0.00952381	0.0559267	0	0.00743536	0.00341512	0.131208	0.0230521	0.0295095	0.0010136	0.0419443	0.0370995	0.0436428	0.0254492	0.00415231	0.00868554	0.258004	0.00123498	0.0548478	0.047476	0.0124582	0	0.0212956	0.00143277	0.0382069	0	0	0.0145459	0.109773	0.00165599	0.0212768	0.0279183	0.0236624	0.0066307	0.0239397		0.00629525	4.4771	0	0	0	0	0	0.0471929	0.00397646	0.0392711	0.0136082	0.422952	0	0
BactOtu225	0.010192	0.0622631	0	0.00192134	0.0124431	0.0215126	0.0576302	0.0640318	0.00512443	0.0847004	0.0275354	0.172452	0.0152695	0.00179462	0.00889363	0.055947	0	0.0391183	0.00430413	0.0127088	0.0049985	0.0121044	0.00460723	0.0464764	0.00165821	0.0175003	0	0.139542	0	0.013434	0.00332834	0.0208344	0.00951449	0.0254051		0	0.088192	0	0	0	0	0	0.173758	0	1.07424	0.0118203	3.38031	0.353453	0
BactOtu197	0.00952381	0.849638	0	0.0108953	0	0.014267	0	0.00762253	0.00137028	0.00223549	0	0.00321502	0.0125408	0.0013841	0.00580647	0.0185168	0.00123498	0	0.00864304	0.000905994	0.58553	0.0294627	0	0.00617429	0	0.00909306	0.323681	0.0203146	0	0.00663086	0.0301522	0.0078183	0.00149921	0		0	0.00708466	0.00267244	0	0	0	0.213875	0.0624805	0.228174	0.0117813	0.0680411	0	0	0
BactOtu100	0	0.0236098	0	0	0	0.00206105	0	0.0306231	0.0010136	0.100069	0.00373483	0.11438	0.00923105	0	0.00889363	0.00278009	0	0.0495414	0.00645619	0.000905994	0	0.0052617	0.00236407	0.0081573	0	0.00179656	0	0	0	0.0133721	0	0.00662835	0	0.0235465		0	0.0114508	0.00267244	0	0	0.17452	0	1.82279	0.00397646	0.539544	0	1.40051	0	0
BactOtu209	0	0.0256213	0	0.144538	0	0.0997314	0	0.101111	0.0010136	0.096809	0.00971062	0.405884	0.00923105	0.00717849	0.00470323	0.0915052	0	0.573019	0	0.0240819	0	0.202	0	0.249044	0	0.0656349	0.395523	0.0495311	0	0.0624461	0	0.257798	0	0.342776		0.075543	0.00708466	0	0	0.00241179	0	0	0.0312402	0.226658	0.0328048	0.0836995	0.0159514	0	0.0933707
BactOtu110	0	0	0	0.00311294	0.00119792	0.00824419	0.0224316	0	0	0.00347716	0.746165	0	0	0.0103572	0	0.00586623	0	0.00392526	0	0.0307707	0	0.0697951	0	0.181651	1.63891	0.0131337	0.0168308	0.0068679	0.122543	0.0295235	0	0.00467377	0	0.031466		0.0240703	0	0	0	0	0	0	0	0	0	0.0486539	0	0	0
BactOtu125	0	0.0149386	0	0.069725	0.0059896	0.0144273	0	0.0108877	0	0.689232	0	0.201331	0.0658002	0	0.0189871	0.0336996	0.000852864	0.0286669	0.00864304	0.0133642	0	0.0222985	0.0128949	0.0150809	0.00165821	0.0162968	0.0112205	0.0200032	0	0.0278106	0.00973662	0.0247005	0.00135921	0.00949172		0	0	0	0	0	0	0	0.291151	0	3.00898	0	0.0203004	0	0
BactOtu752	0.00593012	0.0380398	0.126253	0.00347781	0.00119792	0.0179574	0.0294713	0.023789	0.0039631	0.0152038	0.00323687	0.0170518	0.0614248	0.0013841	0.0218662	0.0154597	0.382391	0.00392526	0.0121886	0.0327369	0.00432003	0.0260596	0	0.0177117	0	0.0320933	0.0355178	0.00172256	0.00562393	0.0512528	0.0441596	0.0270045	0.00135921	0.00564848		0.0498509	0.021254	0.35329	0	0.00241179	0	0.0567571	0.0340099	0.0397646	0.0153268	0	0.0109395	0.140574	0
BactOtu468	0.000668177	0.0396705	0	0.0527594	0.00359376	0.0400145	0	0.0466566	0.00137028	0.0519413	0.00373483	0.033243	0.0217718	0.0877144	0	0.0392307	0	0.0599734	0.00616668	0.121864	0.0688713	0.0150826	0.00660192	0.00704737	0	0.0424827	0	0.0231481	0	0.100184	0.013065	0.0755192	0.00269305	0.0235531		0	0.00572541	0	0	0	0	0.014771	0.0832315	0	0.191359	0.0209249	0.146183	0	0
BactOtu132	0.000584109	0.046642	0	0.327125	0.0022172	0.0508214	0.00448632	0.0422992	0.00518565	0.160248	0.00746965	0.371704	0.0125408	0.0176883	0.00444682	0.0524616	0	0.720137	0.0972837	0.024583	0	0.0140069	0.0143277	0.15301	0.00165821	0.0761582	0	0.0611765	0	0.080308	0.0440632	0.0453932	0	0.0663339		0.0802343	0	0	0	0	0	0	0	0.111341	0	0	0	0	0
BactOtu151	0.00567732	0.0495214	0	0.661801	0.00119792	0.0439586	0	0.0295309	0.0010136	0.189406	0.00971062	0.331094	0	0.0145415	0.0222341	0.0459218	0	1.3795	0.0157986	0.0551145	0.0129601	0.0100257	0.00379683	0.084539	0.00165821	0.142229	0.00280513	0.0300607	0	0.105587	0.00332834	0.052938	0.00149921	0.0492412		0	0.0092081	0	0	0	0	0	0.0416536	0.0134454	0	0.0418498	0.0410509	0.163132	0
BactOtu189	0	0.0201528	0	0	0	0.00824419	0.011526	0	0.0183013	0	0	0	0	0	0	0.0141166	0	0.00911741	0.00718514	0.000905994	0	0.00281746	0	0	0	0.0133142	0.00968076	0.00626743	0	0	0.00973662	0	0	0		0	0	0	0	0	0	0.0295421	0	0.00336134	0	0	0	0.0902935	0
BactOtu123	0.0142857	0	0	0	0.00119792	0.0301633	0	0.00762253	0	0.0177553	0.00647375	0.00217865	0.0125408	0.0013841	0	0.00834028	0	0.00520183	0	0.0115522	0.00432003	0.964646	0	0.00955439	0	0	0	0.00313372	0	0	0	0.00195458	0	0.00158195		0	0	0	0	0	0.17452	0	0	0	0	0	0.0175932	0.0150489	0.0933707
BactOtu139	0	0.0667948	0	0.372793	0	0.134453	0.013459	0.15849	0	0.268144	0	0.541607	0.00923105	0.0411342	0	0.114639	0	0.983719	0.00802923	0.183822	0	0.0226354	0.0042983	0.0551363	0	0.243557	0	0.111563	0.00165599	0.172434	0.00973662	0.0844086	0	0.0673464		0	0	0	0	0	0	0	0.00378401	0	0.0172936	0.0136082	0.0108762	0.0867303	0
BactOtu597	0.0047619	0.0242923	0	0.0152356	0.00802815	0.0473788	0.0224316	0.0701892	0.00259282	0.0136608	0	0.0179525	0.0295904	0.0338031	0.0138533	0.0250532	0.00123498	0.0117467	0.028976	0.00181199	0.0265986	0.00700345	0.0114621	0.00949251	0	0.119076	0.0321924	0.0306836	0.00285095	0.0119904	0.0350206	0.0537355	0.00299841	0.0106208		0.0131518	0	0	0.0983284	0	0.34904	0.0396591	0.015136	0.0293512	0.00334001	0.0882032	0.0101502	0.296197	0.142827
BactOtu915	0.0269531	0.00640533	0.0376788	0	0.00571193	0.00434764	0	0.00155538	0.0185102	0.00773664	0	0.00307929	0.00923105	0.0105417	0.00601456	0	0.00255859	0.00391558	0.00415937	0	0	0	0.0164992	0.00285608	0.0395388	0	0.00973031	0.00343395	0.0863591	0.00939677	0.00332834	0.0171987	0.00135921	0.00316391		0.127423	0.0092081	0.0654872	0	0.108379	0	0.0272151	0	0.0311966	0	0.0345331	0.00586441	0	0
BactOtu203	0.000584109	0.0128107	0	0.554784	0	0.0859437	0	0.0576772	0.00259282	0.122432	0.0195678	0.421608	0	0.014099	0.00444682	0.0620227	0	0.840264	0	0.0232473	0.0349895	0.0506188	0	0.0842007	0	0.149596	0	0.0953387	0.00111699	0.2411	0.0194732	0.0447374	0.00135921	0.0609847		0.118428	0.0383109	0	0	0.00238726	0	0	0.00756802	0.0357881	0.0343753	0.061237	0.0261016	0	0
BactOtu170	0	0.0545977	0	0.223076	0	0.0754382	0.00448632	0.152209	0.0010136	0.111594	0.00647375	0.467406	0	0.0127149	0.0342632	0.0774857	0	0.223049	0.0100662	0.0117199	0	0.0747911	0	0.159663	0	0.0572161	0.00280513	0.190131	0	0.0499523	0	0.0767421	0	0.187934		0	0.0871211	0	0	0	0	0.192024	0.217448	0.0235294	0.0889732	0.0418498	0.189672	0	0
BactOtu144	0	0.0659269	0	0.0403663	0.00443439	0.0936416	0.0230521	0.0155324	0.00137028	0.0725123	0.00676682	0.495047	0.00923105	0	0	0.366765	0	0.0130427	0.0535624	0.0267284	0	0.00742071	0.00286553	0.00977968	0.00165821	0.0143085	0.010201	0.101918	0.00774094	0.0292894	0.00973662	0.055123	0	0.0135485		0.0951848	0.183807	0	0	0	0	0.087108	0.00659152	0.010084	0.0188576	0.0345331	0.381792	0.0995241	0
BactOtu82	0.036417	0.0645979	0	0.00503428	0.0022172	0.0978747	0.0230521	0.0745728	0.00807393	0.0853348	0.013094	0.0184758	0.0286418	0	0.0874169	0.0404515	0.00104904	0.0143192	0.0846904	0.00271798	0	0.0184494	0.00809514	0.00558839	0.00480717	0.0212852	0.0171262	0.127863	0.0057019	0.0110612	0.14485	0.0612702	0.00527148	0.0134386		0	0	0	0	0	0	0.037332	0.0937207	0	0.00864678	0.0418498	0	0	0
BactOtu734	0.000584109	0.105227	0.00204943	0.120328	0.0117015	0.162628	0.061496	0.134242	0.00137028	0.207271	0.00373483	0.0939675	0	0.0118939	0	0.125821	0.00123498	0.489496	0.0135314	0.339119	0.00432003	0.032998	0.00286553	0.0830823	0	0.0640414	0	0.0799592	0.00111699	0.100139	0.0441596	0.0994982	0.00119384	0.10564		0.0692918	0	0	0	0	0	0.014771	0.0782438	0.00795292	0.0274898	0	0	0.0867303	0
BactOtu282	0.00175233	0.00320266	0	0.0614629	0.00718752	0.626671	0	0.147548	0	0.298926	0.0186741	0.317708	0.0630715	0.0229667	0	0.171805	0	0.239825	0	0.0125296	0	0.0122651	0.00286553	0.0220886	0	0.126909	0.0040705	0.367253	0	0.118528	0.0366569	0.19685	0.00391227	0.0304939		0.00237806	0	0	0	0	0	0.049776	0	0	0.00392711	0.0680411	0.0152253	0	0
BactOtu221	0	0.00640533	0.0260397	0	0.0022172	0	0.100561	0	0.00274055	0	0.0918768	0	0	0	0.0177873	0	0.00524521	0	0.00288101	0	0	0	0	0	0	0.00532566	0.0225612	0	0	0	0.241914	0.033501	0	0		0.025181	0	0	0	0	0	0	0	0.00336134	0	0	0.0101502	0	0
BactOtu178	0.0065983	0.0128107	0.0609345	0.0107983	0.0022172	0.0131586	0.0294713	0.0590617	0.00274055	0.0352015	0.0298786	0.00321502	0	0.00298944	0.0120774	0	0	0	0.0654563	0.0068431	0	0.0380108	0.0109002	0.0103037	0.0160931	0.00325586	0.00561026	0.0176914	0	0.00254511	0.0490279	0.026731	0	0.0218515		0.00237806	0	0.0942283	0.0983284	0	0	0.176543	0.150788	0.0168067	0	0	0	0	0
BactOtu93	0	0.0274949	0	0.183019	0.0022172	0.0881175	0.0640495	0.0605744	0	0.14588	0.0851546	0.473433	0.0458085	0.0234826	0.0409355	0.115252	0	0.417661	0.00718514	0.0715436	0	0.0196055	0.0085966	0.0594514	0.0015569	0.127502	0.00841538	0.175141	0	0.13928	0.0179333	0.08989	0	0.0478096		0	0.051121	0	0.114548	0	0	0	0.030188	0.0159058	0.0432129	0.035461	0.112899	0	0
BactOtu140	0	0.00640533	0	0.243517	0	0.102539	0.0160124	0.0559675	0	0.0622078	0	0.273585	0	0.0175357	0.00156774	0.0292703	0.00246996	0.485447	0.0240877	0.0868741	0	0.111146	0.00230362	0.143017	0	0.507724	0.0040705	0.0580651	0	0.164123	0	0.0912978	0	0.273302		0.0083011	0.00572541	0.00216001	0	0	0	0.177253	0	0	0	0	0	0	0
BactOtu131	0	0.00219688	0	0.00916532	0	0.129081	0.0224316	0.0426555	0	0.0204354	0	0.0201311	0	0.0013841	0	0.03303	0.00123498	0.0156339	0.0236727	0.00387455	0	0.00994535	0.00691085	0.330517	0	0.0379367	0	0.0553748	0	0.0117696	0	0.125981	0	0.148845		0	0.19089	0	0	0	0	0	0.124961	0	0.00392711	0	0.0218791	0.489396	0
BactOtu347	0	0	0.00409886	0.00778234	0.0370635	0.0180731	0.0640495	0.00466614	0.0587584	0	0.15004	0	0	0	0	0.0685664	0.00104904	0.00391558	0	0	0	0	0.0128949	0	0	0.0029186	0.493667	0.0361291	0	0.00513875	0.94621	0.0189127	0	0		0	0	0	0	0	0	0.174216	0	0	0.0133601	0.0118203	0	0	0
BactOtu387	0	0.00320266	0.00423036	0.00192134	0	0	0.00448632	0	0	0.00640513	0	0	0	0.00358925	0.00423872	0	0.00313689	0	0.00200731	0.00206256	0	0.0041056	0	0.00437694	0.037925	0.0014593	0	0.00172256	0.00223399	0	0	0.00355973	0	0.00158195		0.00200586	0	0.0171698	0	0	0	0.014771	0	0	0	0	0.00507511	0	0
BactOtu220	0.0190476	0.0412424	0	0.239128	0.0133032	0.0830204	0	0.0555995	0	0.0450768	0	0.13363	0.0194107	0.021688	0	0.0688361	0.000852864	0.318387	0	0.0469357	0.0049985	0.121633	0	0.105218	0	0.0866003	0.00206003	0.0747803	0	0.0901924	0	0.0759344	0	0.176857		0.0629525	0.120421	0	0	0	0	0	0.169346	0	0.191527	0	0.624276	0.0289101	0
BactOtu881	0.00668237	0.00860221	0	0	0	0.0328358	0.011526	0.0564995	0	0.0628933	0.0102086	0.0178466	0	0.0334613	0.0151646	0.00864632	0	0	0.0249562	0.0170979	0	0.00547413	0.00143277	0	0.00165821	0.0223257	0.0422943	0	0.00111699	0.00597094	0.02151	0.0292096	0.00149921	0.00768332		0.0151576	0	0	0	0	0	0.0886263	0.00378401	0.00795292	0.00392711	0.0209249	0.0116656	0	0
BactOtu143	0.00793465	0.04804	0	0.0616185	0.0078301	0.14104	0.0204987	0.0659435	0.0039631	0.191381	0.0246499	0.0924478	0.0931257	0.0154831	0.0757599	0.173388	0.00332282	0.174757	0.0598983	0.0312584	0.009997	0.0227082	0.0219213	0.0210918	0.00470587	0.05603	0.00687563	0.100627	0.00165599	0.0393594	0.00665668	0.0698734	0.0115461	0.0665261		0	0.00572541	0	0	0.00479905	0.17452	0	0.0179435	0	0.0775964	0	0.141235	0.0740568	0
BactOtu711	0.00133635	0.00439377	0	0	0.575929	0.00217382	0.00448632	0	0	0	0	0	0.00508984	0	0.0370453	0.0174473	0.00104904	0.00260092	0.00860826	0.00452997	0	0.00389317	0	0.0187811	0.00157448	0.0412568	0	0.00516769	0	0.0316622	0	0.00233689	0	0.0325724		0.0173466	0.0092081	0	0	2.05367	0	0	0	0	0	0.0186244	0	0	0
BactOtu281	0.0181914	0.00860221	0.00423036	0.00293945	0	0.0085825	0.00897263	0.0170878	0	0.0139621	0	0.00217865	0.0217718	0.00692051	0.00156774	0.00989954	0.0129194	0.00391558	0.0230988	0.00115656	0	0.00555452	0.018626	0.00285608	0.00472344	0.00325586	0.0138008	0.0272273	0.0246517	0.00768386	0.0593621	0.0230954	0.0114061	0.00542204		0.0693098	0.0092081	0.0309779	0	0	0	0	0	0.00795292	0	0.0345331	0	0	0.0703235
BactOtu111	0.00116822	0.0224187	0	0.0176953	0.00331609	0.0336087	0.0619343	0.10232	0.00259282	0.0561427	0.013094	0.190355	0.0101797	0	0.00889363	0.493014	0	0.0429958	0.0322617	0.0106462	0	0.00671063	0.00379683	0.0106131	0.00157448	0.00179656	0.0040705	0.0509199	0.00165599	0.00171292	0.0299551	0.0228219	0.00271843	0.0259745		0.00713419	0.294055	0	0	0	0	0.024888	0.926794	0.0311966	0.00668003	0.0136082	0.777091	0	0
BactOtu263	0.00200453	0.028824	0	0.120543	0.00571193	0.125394	0	0.0387088	0	0.0651133	0.00647375	0.159185	0	0.0135359	0.0661601	0.125943	0	0.163105	0.0109102	0.0343232	0	0.0525077	0	0.0688638	0	0.0288727	0	0.10644	0	0.0101186	0.00486831	0.0101881	0.00407764	0.145694		0	0.0313456	0	0	0	0	0	0.243292	0	0.270098	0.0209249	0.131431	0	0
BactOtu638	0.0047619	0.00734214	0	0.373284	0.0059896	0.0676481	0	0.0518548	0.00634698	0.158028	0	0.549246	0	0.0210882	0	0.00864632	0	1.20706	0	0.0329875	0	0.0154195	0.00143277	0.0601602	0	0.117479	0	0.0590105	0	0.0524974	0	0.140524	0.00299841	0.0732245		0.0297982	0.0114508	0	0	0	0	0	0.00378401	0	0.0449824	0	0.0175932	0	0
BactOtu162	0.0101079	0.0809345	0	0.0498021	0.0059896	0.155127	0.011526	0.127232	0	0.0288862	0.0139434	0.120383	0	0	0	0.442845	0	0.126348	0.00215206	0	0	0.00194659	0	0.00955439	0	0.00617446	0.00841538	0.106674	0	0	0.00332834	0.0555583	0.00119384	0.0440588		0.0523174	0.807406	0	0	0	0	0	0.0529678	0.00672269	0.0286786	0	0.296563	0	0
BactOtu211	0	0.00878754	0.553421	0	0.107345	0.0220571	0	0.0206782	0.00339748	0.0119063	0	0	0	0.0013841	0.00313548	0.0275273	0	0.0208738	0.0115241	0.0115522	0.0586251	0.0286283	0.00373638	0.0113517	0.218206	0	0.0444324	0.00515651	0	0.0132617	0	0	0.00271843	0.0135485		0.0850169	0	0.0729379	0	0.0118596	0	0.111996	0.0179814	0.129664	0.0129702	0.0418498	0.00507511	0.0867303	0
BactOtu423	0.00593012	0.0472555	0	0.00641726	0.00479168	0.0482557	0.0322807	0.00311076	0.00259282	0.0405548	0.040278	0.018118	0.0125408	0	0.0109742	0.327295	0.00104904	0.0521616	0.0140511	0.00296855	0.014317	0.00476404	0	0.00145898	0	0.00532566	0.00412006	0.0535846	0.00111699	0.00768386	0	0	0.00299841	0.0174517		0.00629525	0.0455149	0	0.0983284	0	0	0.12444	0.0104134	0	0	0	0.0362518	0.0289101	0
BactOtu142	0.0047619	0.0399134	0	0.0650734	0.00958336	0.0938749	0.00448632	0.126582	0.00462003	0.326934	0.0200074	0.174085	0	0.00830461	0.0120774	0.0997014	0	0.165715	0.00288101	0.0240104	0.0149955	0.121128	0.00143277	0.0483258	0.00313139	0.0837981	0.0122115	0.148837	0	0.109683	0	0.165878	0.00419226	0.182215		0	0.00572541	0	0	0	0	0	0.322985	0	0.00334001	0	0.0152253	0	0
BactOtu779	0.00334088	0.0495214	0	0.0974481	0.0176911	0.0147656	0.0851687	0.06269	0.0010136	0.0833496	0	0.250947	0	0.0145095	0	0.200677	0	0.280471	0.00602192	0.0426563	0.0649805	0.0487237	0	0.0673941	0.0694446	0.0770597	0.00687563	0.0395519	0	0.0608411	0	0.0923025	0.00149921	0.0438128		0.038049	0.0765026	0	0	0	0.17452	0.024888	0.0794854	0.0235294	0.134756	0.146474	0.741024	0	0
BactOtu191	0	0.142943	0	0.248793	0	0.160339	0.0806823	0.112856	0	0.236507	0	0.159331	0.0143209	0.0242302	0.00783871	0.140423	0	0.221812	0.00200731	0.0625882	0	0.0309997	0.0100294	0.0810267	0.0015569	0.0975714	0.0137513	0.0953169	0.00111699	0.162881	0.0194732	0.120333	0	0.0611512		0	0	0	0	0	0	0.0443131	0	0	0	0	0	0.0289101	0
BactOtu586	0.0047619	0.00320266	0.0102472	0.00743536	0.00792913	0.015104	0.162677	0.0178762	0.00745189	0.00541132	0.0174733	0.00321502	0	0	0	0.010969	0.00456804	0.0195973	0.465891	0.0140911	0	0.00136853	0.00143277	0.0104894	0.00165821	0.0043779	0.0102506	0.0100128	0.0113258	0.00331543	0.828918	0.0721343	0	0.00293746		0	0	0	0	0	0	0.0590842	0.0988728	0.00397646	0	0	0	0.135943	0
BactOtu269	0	0.0169501	0	0.0275139	0.00665159	0.027062	0	0.0336009	0	0.0262309	0	0.0441363	0	0.0117413	0.0222341	0.00788289	0	0.0560675	0.00503308	0.00840452	0	0.265718	0.00143277	0.25962	0	0.0888973	0.00968076	0.00172256	0.00165599	0.0523276	0	0.0503175	0	0.270717		0.0509795	0.207659	0	0	0	0.94162	0.099552	0.00378401	0	0.0335827	0	0.0336079	0.0289101	0
BactOtu165	0	0.0320266	0	0.00293945	0.010424	0.00285339	0.0435508	0.0139984	0	0.0280822	0.00711824	0	0.0286418	0	0.0129243	0.0145126	0	0	0	0	0	0.00194659	0	0.00768448	0	0	0	0.00344513	0	0	0.00665668	0	0	0.00372356		0.038049	0	0	0	0	0	0.136884	0.00378401	0	0	0	0	0	0
BactOtu295	0.000584109	0.0421103	0	0.215528	0	0.0624798	0	0.0955025	0	0.0342759	0.00323687	0.213122	0.0448599	0.0553706	0.0105097	0.062847	0	0.688748	0	0.0440635	0	0.0893972	0	0.0838102	0	0.0622685	0	0.0362834	0	0.0768203	0	0.0859907	0.00149921	0.0896975		0.0501464	0.0092081	0	0	0	0.17452	0	0.167553	0	0.0153268	0	0.397972	0.0289101	0
BactOtu326	0.0047619	0.047971	0	0.266402	0	0.112625	0	0.0852634	0.073558	0.0753092	0.0181762	0.153539	0.0184621	0.00676797	0.00444682	0.036206	0	0.298934	0.0298497	0.0533025	0	0.023579	0	0.080317	0	0.163823	0	0.0804696	0	0.0951588	0	0.133655	0	0.425611		0	0	0	0	0	0	0	0	0.0152907	0.0200318	0	0	0	0
BactOtu398	0.000668177	0.0519839	0	0.00192134	0.00563231	0.0514786	0.00448632	0.024423	0.0049767	0.0375415	0.00373483	0.0105159	0.00923105	0	0.0266809	0.0112751	0	0.00912709	0.0240877	0.0106462	1.014	0.0359475	0.230693	0.0348878	0.00165821	0.00704073	0.0168308	0.0173911	0.0057019	0.00994629	0.0261299	0.00390915	0.00119384	0.00135551		0.0526514	0	0.00216001	0	0	0	0.0715282	0	0.0226285	0.027299	0.0254286	0.00586441	0.113385	0
BactOtu1045	0.0047619	0	0	0.00192134	0.00119792	0	0	0	0.0481663	0	0.00373483	0.00217865	0.00923105	0.0678171	0	0.00201666	0	0	0	0.0180039	0	0.00281746	0	0	0.00311381	0.0014593	0	0	0	0.00254511	0	0	0	0		0	0	0	0	0	0	0	0	0.028121	0	0	0	0	0
BactOtu192	0	0.0201528	0	0.035332	0.00810777	0.0272447	0.0204987	0.0365407	0.00259282	0.290702	0	0.0961265	0.0152695	0.00953618	0.011821	0.036908	0	0.0939565	0.0212311	0.00543596	0	0.0328143	0	0.0272661	0	0.0239945	0.00561026	0.0689674	0	0.0336578	0.013065	0.0357393	0	0.0334314		0	0.0357117	0	0	0.00395319	0	0	0.123719	0.0235294	1.10872	0	0.651144	0	0
BactOtu152	0	0	0.00204943	0.00192134	0	0	0	0.0116547	0	0.0156484	0	0	0	0.0027682	0.0109742	0	0.00123498	0	0	0.00181199	0	0.215013	0.00236407	0.00750951	0	0.0657045	0	0.0240376	0	0.0126018	0.012219	0.0249181	0	0.0239865		0.0125905	0	0.0013852	0	0	0	0	0	0.00397646	0	0	0	0.489396	0
BactOtu180	0	0	0	0.00192134	0	0	0	0	0.0418972	0.00223549	0	0	0	0	0	0	0	0.00260092	0	0.00206256	0	0.0408783	0	0.00565027	0	0.0529659	0	0	0	0.0308325	0	0	0	1.52056		0	0	0	0	0	0	0	0	0.00336134	0	0	0	0	0
BactOtu753	0	0.00320266	0	0	0.0022172	0	0	0	0.020416	0	0	0	0	0	0	0.00308613	0	0.00520183	0.00200731	0	0	0.00194659	0	0	0	0.00266283	0	0.00172256	0	0	0.00486831	0	0	0		0	0	0	0	0	0	0	0	0	0	0	0	0.0451467	0
BactOtu393	0.0047619	0	0	0.0156005	0.00331609	0.0078806	0.0345781	0.00155538	0	0.0585261	1.46739	0.110781	0	0.00160534	0.0185565	0.00617227	0.00208784	0.812114	0.00802923	0.0329161	0	0.00468365	0.00143277	0.0225401	0	0.0969496	0.00206003	0.00689026	0	0.0165772	0	0.0177987	0	0.00372356		0.0567013	0	0	0	0	0.188324	0	0	0	0.137914	0.217231	0.120208	0	0
BactOtu1159	0.0101079	0.336875	0	0.00293945	0.71278	0.0226463	0.0461042	0.0107333	0.00360643	0.0122758	0.0102086	0	0.0101797	0.0013841	0.00444682	0.0539594	0	0.00391558	0.0123334	0.0118028	0.0604804	0.0152071	0	0.00914346	0	0.00830827	0.00206003	0.00971256	0	0.0178024	0.0255323	0.0338505	0.00119384	0.0127526		0.00237806	0	0	0	0.521429	0	0.012444	0	0.0134454	0	0.0345331	0.00507511	0	0
BactOtu570	0	0.00734214	0.00423036	0.00293945	0	0.0152197	0	0.00311076	0.0540413	0.0784519	0	0.0152505	0.0125408	0	0	0.0100833	0	0.00392526	0.00488832	0.0113151	0	0.00778634	0	0	0.994026	0.10361	0.00280513	0.0268935	0.00781891	0.00331543	0.00486831	0.0332278	0	0.00474586		0	0	0	0	0	0	0	0	0.0571429	0	0.0204123	0.0152253	0	0
BactOtu364	0.000584109	0.0201528	0	0.299262	0	0.049891	0	0.0665299	0	0.11903	0	0.196275	0.00923105	0.0280455	0	0.072995	0	0.827433	0.00430413	0.0274553	0	0.034066	0	0.0843854	0	0.0995134	0	0.104684	0	0.0779351	0.034423	0.0365697	0.00119384	0.0526155		0	0.0327048	0	0	0	0	0.024888	0	0.00397646	0	0	0.00507511	0.0543774	0
BactOtu376	0	0.0572557	0	0.0523154	0.00239584	0.293219	0.011526	0.0341543	0	0.170013	0.00662028	0.705118	0.0430798	0.00459479	0	0.102323	0	0.118651	0.00430413	0.00815395	0.009997	0.0123972	0	0.00419129	0.00314896	0.0337796	0.00692519	0.130934	0.00165599	0.0311127	0	0.0811424	0	0.0101679		0	0	0	0	0	0	0	0	0.095435	0.00392711	0	0	0	0
BactOtu234	0	0.0367107	0.00204943	0.00486079	0.00838544	0.0228271	0	0	0	0.00925797	0	0.0124529	0	0.00179462	0	0	0	0	0	0	0	0.0280138	1.27141	0.0177843	0	0.00712222	0.00767028	0	0	0.00342583	0.00332834	0.00233689	0.00119384	0.00818959		0.13555	0	0	0	0	0	0	0	0	0.0200401	0.0836995	0	0	0
BactOtu167	0.00534601	0.109844	0	0	0	0.0144273	0	0	0.310299	0.0253874	0.00338341	0	0	0	0	0.0302499	0	0	0.0178059	0.00412512	0.342321	0.00547413	0.0684773	0.0327124	0.00477202	0.00558143	0.0656291	0.0503083	0	0	0.00665668	0.030225	0.00119384	0.0353061		0	0	0	0	0.00395319	0	0	0	0.0293512	0.0157085	0.0209249	0.00586441	0.204212	0
BactOtu457	0.000668177	0	0.0543918	0.00155647	0.00443439	0.00423487	0.148598	0	0.0282246	0.00193416	0.022409	0.00307929	0	0	0	0.00308613	0.00962732	0	0.691894	0	0.00432003	0.00281746	0	0.0033801	0	0	0.0143706	0.00940115	0.00111699	0	0.253833	0.0215661	0	0		0	0	0	0	0	0	0.024888	0.00659152	0.0134454	0	0.0945626	0	0	0
BactOtu148	0	0	0	0.227704	0	0.0144273	0	0.0232666	0	0.0218204	0.00323687	0.0205085	0	0.17981	0	0.0166806	0	0.315207	0	0.0144959	0	0.146397	0.00379683	0.108446	0	0.213568	0.0140256	0.0322379	0	0.210428	0	0.0144466	0	0.0814273		0	0.0515287	0	0	0.00395319	0	0	0.0405256	0.103388	0.115104	0	0.0116023	0	0
BactOtu235	0.0575048	0.00960799	0.0360238	0	0.00359376	0.0235514	0.013459	0.0441206	0	0.0186809	0	0.0178466	0.0176306	0.0117365	0.00313548	0.0146963	0.000852864	0.00391558	0.0152144	0.00271798	0	0.00468365	0.0247264	0.00279419	0.00628035	0.00179656	0.0153406	0.0165916	0.0770334	0.0136548	0.011525	0.0234119	0	0.00429297		0.0769108	0.00572541	0.0640968	0	0	0	0	0	0.078299	0	0.00680411	0	0	0
BactOtu188	0	0	0	0	0	0.0158963	0.0275384	0	0	0.00386832	0.00338341	0	0	0.00358925	0.00156774	0.0175987	0.00123498	0	0	0	0	0.16664	0	0.117418	0	0	0.00206003	0	0	0	0	0	0.00135921	0.00723043		0.014041	0	0	0.114548	0	0.725688	0.0443131	0	0	0	0.0204123	0.0116023	0	0
BactOtu164	0.0047619	0.00439377	0	0	0	0.00856018	0	0	0	0	0	1.97058	0.0101797	0	0	0.0540208	0	0	0	0.0212925	0	0	0	0	0	0	0	0.153791	0	0.00171292	0	0.00355973	0	0.00186178		0	0.0276243	0	0	0	0	0.177253	0	0	0	0.027729	0.561215	0	0
BactOtu975	0.000668177	0.0210896	0	0.160416	0	0.00994165	0	0.0192559	0	0.0207514	0.0100037	0.0256605	0.0356288	0.0171252	0	0.00864632	0	0.15779	0.00401461	0.0208627	0	0.121928	0	0.082093	0	0.159748	0	0.0100128	0	0.0787406	0.00486831	0.00551431	0	0.0808642		0.025181	0.0796288	0	0	0	0.551168	0.14771	0.0962252	0	0.104904	0	0.00507511	0	0
BactOtu360	0	0	0	0	0	0	0	0	0.00202721	0	0	0	0	0	0	0	0	0	0	0	0	0	0	0	0	0	0	0	0	0	0	0	0	0		0	0	0	0	0	0	0	0	0	0.00392711	0	0	0	0
BactOtu212	0	0.0435083	0	0.146533	0.00119792	0.0545769	0.0209369	0.19029	0	0.119506	0	0.586746	0.0276932	0.00815207	0	0.0728403	0	0.343234	0.00430413	0.00749852	0	0.0179001	0.00230362	0.0327819	0	0.0733851	0.00206003	0.129067	0	0.0951722	0.00486831	0.032977	0	0.0319028		0	0.00708466	0	0	0	0	0	0.0104134	0.00795292	0.00334001	0	0.0234577	0	0
BactOtu424	0.00534601	0.0137475	0	0.108114	0.00479168	0.0213999	0	0.00775555	0.0010136	0.0174393	0	0.665806	0	0.00456283	0	0.17104	0	0.120061	0.00215206	0.0240104	0	0.0415443	0	0.0713601	0	0.016041	0.0262371	0.00830141	0.00285095	0.0628986	0	0.00624604	0.00238769	0.0949726		0.00475613	0	0	0.114548	0	0	0	0.562855	0	0.00668003	0	0.00586441	0	0
BactOtu118	0	0.102176	0	0.159533	0	0.0235514	0	0.0168004	0.00462003	0.00462899	0	0.00975097	0.0184621	0.00358925	0.00156774	0.0233136	0	0.0652321	0.0124781	0.00659253	0.0249925	0.0395173	0	0.118512	0	0.0657513	0.010201	0.0134579	0	0.0132617	0.0244379	0.0219155	0	0.0430801		0.0566572	0.0852349	0	0	0	0.537364	0	0.0312402	0.0119294	0.01002	0	0.0175932	0	0
BactOtu740	0.000584109	0.0137475	0	0	0	0.00570679	0.818414	0.062189	0.012933	0.0358654	0.453837	0.00743659	0.00923105	0.0013841	0.00470323	0.00604997	0	0.00520183	0.0341242	0	0.0049985	0.00273706	0	0	0	0.00179656	0.0199313	0.0206596	0.00855286	0	0.734405	0.0732711	0	0.00186178		0.0206139	0.0092081	0	0	0	0	0.251917	0.0593237	0.0106991	0.00334001	0.0136082	0	0	0
BactOtu163	0.0190476	0.0118049	0	0.00622587	0.00718752	0.110307	0.013459	0.0388845	0.00339748	0.0260946	0.0139434	0.467199	0.0435436	0.0027682	0.00423872	0.26256	0.00208784	0.00260092	0.0220804	0.000905994	0.0049985	0.00915487	0.00286553	0.00145898	0	0.00824426	0.00412006	0.0134579	0	0.00342583	0.0309982	0.013682	0.00135921	0.00186178		0.00237806	0.00572541	0	0	0	0	0.0886263	0	0	0.00432339	0.0859028	0.33225	0	0
BactOtu172	0	0.0265581	0	0	0	0.00776783	0.011526	0.0171092	0	0.520256	0	0.49422	0.030539	0.00830461	0.00423872	0.0092584	0.00209809	0.469785	0	0.0659865	0.00432003	0	0	0.0354959	0	0.0938683	0.00206003	0.0156686	0	0.0722335	0.00486831	0.0206497	0.00238769	0.0182912		0.00951226	0	0	0	0	0	0	0	0	0.0298611	0	0.0409243	0	0
BactOtu300	0.000584109	0.0380398	0	0.00466941	0.00461304	0.0286009	0.0230521	0.0426555	0.00259282	0.0111774	0.00676682	0.00321502	0.0143209	0.00519459	0.0133404	0.0234649	0	0.00391558	0.0242621	0.0212925	0	0.00886964	0	0.0901924	0	0.0206284	0.00280513	0.0416725	0	0.00856458	0	0.00355973	0.00149921	0.0160865		0	0	0	0.229095	0	1.22164	0.132939	0.0444233	0	0	0.00680411	0.0371044	0.0271887	0
BactOtu524	0	0	0	0.574866	0	0.0129301	0	0	0	0.0299118	0.00373483	0.0146315	0	0.0013841	0.00889363	0.0154307	0	0.00783116	0	0.000905994	0	0.0123455	0	0.0126358	0	0.00266283	0.00280513	0.00344513	0	0	0.0146049	0	0	0.00321729		0	0	0	0	0	0.376648	0	0	0	0.00785423	0	0	0	0
BactOtu270	0	0.0210896	0	0.0206934	0	0.0314096	0.011526	0.0100993	0	0.0192518	0	0.042772	0	0.0013841	0	0	0	0.0404046	0	0.0243324	0	0.132136	0.00236407	0.0860323	0	0.227325	0	0.00343395	0	0.070585	0	0.0423347	0	0.582415		0.0381113	0	0	0	0	0	0	0	0.131223	0	0	0	0	0
BactOtu121	0.00534601	0.00219688	0	0.0126431	0.0022172	0.00206105	0.0230521	0.0307562	0	0.273267	0.0295715	0.106622	0	0.00339997	0	0.0120385	0.00123498	0.0130427	0.0169322	0	0	0	0.00379683	0.0252212	0.0015569	0.00325586	0	0.0360844	0	0.0100567	0.0228016	0.0234777	0.00269305	0.00694085		0.00629525	0.0092081	0	0	0	0	0	0.0548071	0	0.837191	0.0209249	1.1098	0	0
BactOtu309	0	0.00219688	0	0.0083386	0	0	0.0621166	0.00762253	0	0.00447097	0	0.00321502	0.0369242	0.00676797	0.00444682	0.0120385	0	0.0418245	0	0.0240104	0	0.0755512	0.00759367	0.0230129	0	0.00712222	0.0103001	0	0	0.0270403	0	0	0	0.0123095		0.0220644	0.0710157	0	0	0	0	0	0.0937207	0.0397646	0.677385	0	1.15437	0	0
BactOtu166	0.000668177	0.0146843	0	0.0191932	0.00700888	0.0443427	0.0160124	0.0660881	0	0.125756	0.00746965	0.278939	0.0125408	0	0.00580647	0.235764	0	0.0274	0.025101	0.00362398	0	0.0216249	0.0042983	0.0139207	0	0.0202271	0	0.0407383	0	0.00502835	0.00998502	0.0719926	0.00285842	0.0123095		0	0.021254	0	0	0	0	0	0	0	0.0463685	0	0.705284	0	0
BactOtu307	0	0	0	0	0	0	0	0	0	0	0	0	0	0	0	0	0	0	0	0	0	0	0	0	0	0	0	0	0	0	0.00486831	0	0	0		0	0	0	0	0	0	0	0.0169671	0	0	0	0	0	0
BactOtu240	0	0.115601	0	0.176628	0	0.0431868	0	0.0339999	0	0.0320257	0	0.0405635	0.0152695	0	0.0133404	0.013137	0	0.0312394	0	0	0	0.209612	0	0.014495	0	0.00179656	0	0.0429182	0	0.0198926	0.0146049	0.0302907	0	0.0156433		0	0.10141	0	0.114548	0	0	0	0.0208268	0	0.0212207	0	0.0234577	0	0
BactOtu174	0	0.430033	0	0	0	0.00629592	0.00941088	0.00466614	0	0.00541132	0.00323687	0	0.0125408	0	0	0.00617227	0.00123498	0.00783116	0.00576203	0	0.0502342	0.592357	0	0	0	0	0	0.00687908	0	0.00171292	0	0.013682	0	0.0119665		0.00237806	0	0	0	0	0	0.012444	0	0.0119294	0	0	0	0.0289101	0
BactOtu1055	0.000668177	0.19558	0.00218093	0	0.0398243	0.0129078	0	0.0398011	0.0307911	0.0149923	0	0.0631549	0	0.00358925	0.0075823	0.0095935	0	0.0273619	0	0.000905994	0.732633	0.0225837	0.0669169	0.0266802	0.0851645	0.02289	0.040383	0.010313	0.0226838	0.00674126	0.0219556	0.0256499	0.0679606	0.0116867		0	0	0	0	0	0	0	0.0104134	0.0198823	0.0438146	0.0418498	0.159434	0.0271887	0
BactOtu465	0.0047619	0.00960799	0	0.0903392	0	0.0471474	0	0.0321785	0.0010136	0.28051	0.016917	0.0576452	0.0203593	0.0150726	0	0.00201666	0	1.39415	0	0.0114694	0	0.0109483	0	0.00617429	0	0.00951181	0	0.0120579	0	0.0292894	0	0.0806841	0.00271843	0.0237066		0	0	0	0	0	0	0	0	0	0.00432339	0	0	0	0
BactOtu138	0.000668177	0	0	0.00192134	0.0421073	0	0.261925	0.00466614	0.154238	0	0.00373483	0	0.042014	0	0	0.0216029	0.00246996	0.00391558	0.0141959	0	0.00931853	0.00136853	0	0.0013971	0.00323269	0	0	0	0	0	0.721942	0.0450537	0.00135921	0.00344373		0.0223421	0	0	0	0.00636498	0	0.485316	0.00659152	0	0	0.00680411	0	0.0451467	0
BactOtu763	0	0.0224187	0	0.134625	0	0.0751844	0.0230521	0.0791438	0.00533338	0.104353	0	0.486088	0	0.00179462	0	0.0821926	0	0.259691	0.00576203	0.0464594	0	0.00389317	0	0.038844	0	0.040245	0	0.0448963	0	0.0726726	0	0.0459273	0	0.0168823		0.0261587	0	0	0	0	0	0	0	0	0	0	0	0.0289101	0
BactOtu323	0	0.00320266	0.0208888	0	0.0281151	0.0041221	0.243431	0	0.0334666	0.00925797	1.03968	0	0	0	0	0	0.0134414	0.00911741	0.159809	0.00115656	0	0	0	0	0	0.00591869	0.302867	0	0.00223399	0	0.114145	0.0106792	0.00299841	0		0	0	0	0.0983284	0	0	0.138402	0.105464	0.0238588	0	0.0118203	0	0	0
BactOtu418	0.0047619	0.0549899	0	0.00605238	0.00359376	0.0226715	0.475885	0	0.765789	0.00894194	0	0	0	0	0	0.0376714	0	0	0	0	0	0.00547413	0	0	0	0	0.0391406	0	0	0	0.219016	0.160669	0	0.00271102		0	0	0	0	0	0	0.362394	0	0.00397646	0	0	0	0	0
BactOtu422	0	0.0255524	0.00218093	0.12694	0.00443439	0.0558233	0.00941088	0.0772797	0	0.092063	0	0.472675	0	0.0105785	0	0.0524325	0.000852864	0.362793	0.00645619	0.00634196	0	0.00583976	0.00759367	0.07028	0	0.0455707	0	0.0597542	0	0.0617352	0.00486831	0.0145883	0	0.025342		0	0	0	0	0	0	0	0	0	0	0	0	0	0
BactOtu672	0.000668177	0	0	0.0154091	0.00239584	0.00618314	0	0.00917791	0	0.00502015	0	0	0.0125408	0.00317873	0.178443	0.00308613	0	0.0639465	0	0.0251421	0	0.0555512	0	0.201376	0	0.286053	0.00280513	0.00343395	0	0.167048	0	0.00586373	0	0.275733		0.0253198	0	0	0	0.00241179	0	0.024888	0.0208268	0.00795292	0.00726713	0.0418498	0	0.0543774	0
BactOtu864	0	0	0	0	0	0	0	0	0	0	0	0	0	0	0	0	0	0	0	0	0	0	0	0	0	0	0	0	0	0	0	0	0	0		0	0	0	0	0	0	0	0	0	0	0	0	0	0
BactOtu243	0	0.0201528	0	0.011278	0.0022172	0.0314572	0.0376435	0.022521	0	0.0200806	0	0.0146315	0	0.00298944	0.00847745	0.0361769	0	0.0313156	0.00645619	0.00346969	0	0.0170292	0	0.0230641	0	0.00179656	0.0140256	0.0609098	0	0.00502835	0.00998502	0.283068	0	0.0101581		0.0581699	0	0	0	0	1.06092	0	0.0179435	0	0.0235773	0	0	0	0
BactOtu154	0.00192046	0.0146843	0	0.129014	0.00359376	0.0168267	0.00897263	0.0584656	0.00137028	0.0645184	0	0.314847	0	0.0085626	0	0.0864672	0	0.275382	0	0.00503111	0	0.0144166	0	0.0334297	0	0.030861	0	0.073557	0	0.0210075	0.00819665	0.0201027	0	0.024446		0	0.0277436	0	0	0	0	0	0.0208268	0	0.0410617	0	0.364404	0	0
BactOtu183	0	0.0169501	0	0.0191932	0	0.00720103	0.011526	0.049112	0.00259282	0.0327909	0	0.0446792	0	0	0.00889363	0.0290542	0.00123498	0.0547426	0.0100365	0.00271798	0	0.0103186	0.00143277	0.0047772	0	0.00830827	0	0.151824	0	0.00254511	0	0.00233689	0.00135921	0.0136116		0	0.0313456	0	0	0	0	0	0.677642	0	0.149486	0	0.395871	0	0
BactOtu169	0	0	0	0.0254369	0	0.00640869	0	0.0116547	0	0.0353231	0	0.0345407	0	0.0013841	0.00423872	0.0174764	0	0.0169776	0	0.0741653	0	0.0355818	0	0.578386	0	0.0287449	0	0.00313372	0	0.030073	0	0.0109198	0	0.254227		0	0	0	0	0	0	0	0	0	0	0	0	0	0
BactOtu271	0.00233643	0.0160133	0	0.155433	0	0.0629368	0	0.0177218	0	0.185711	0.00711824	0.205123	0	0.0137572	0.0177873	0.0391084	0	0.413753	0	0.0111225	0	0.0103186	0.00286553	0.0281285	0	0.0596697	0	0.0810477	0	0.0493542	0.00665668	0.0291767	0	0.0241661		0	0	0	0	0	0	0	0	0	0	0	0.0174667	0	0
BactOtu438	0.00709834	0	0	0.00881834	0.00119792	0.0323371	0.0505905	0.0271871	0.00518565	0.0301961	0.0137385	0.0150089	0.0152695	0.00358925	0.0214356	0.0311356	0	0.00652618	0.0464872	0.000905994	0	0.00974051	0.00236407	0.00663643	0	0	0.0209013	0.0335059	0	0.00171292	0.0619965	0.0230625	0.00285842	0.00158195		0.108709	0.0277436	0	0.170068	0	0	0.143056	0	0.0247596	0.00392711	0.0667658	0.0226684	0.449565	0
BactOtu944	0.000668177	0.0367107	0	0.0328723	0.0022172	0.163705	0	0.0775982	0	0.00909996	0.00338341	0	0	0.0013841	0	0.0548451	0	0.0169583	0.00645619	0.00659253	0	0.0989768	0	0.0786038	0	0.0133782	0.00206003	0.126042	0	0	0.0243416	0.00551431	0	0.360829		0	0	0	0	0	0	0	0.0255116	0	0	0.00680411	0	0.0150489	0
BactOtu453	0.000668177	0.0274949	0	0.10125	0	0.0927841	0.00448632	0.060788	0	0.131826	0.00323687	0.309053	0	0.00317873	0.00783871	0.0902877	0	0.174899	0.00602192	0.0274801	0.009997	0.0153678	0.00236407	0.0168279	0	0.0277332	0.00561026	0.103929	0.00450694	0.0250932	0.0292099	0.058594	0	0.0123629		0	0	0	0	0	0	0	0.013183	0	0.00392711	0	0.00586441	0	0
BactOtu204	0	0.0329635	0	0.161986	0	0.0451797	0	0.0430448	0	0.111031	0	0.123773	0	0.0264721	0	0.0574097	0	0.400407	0	0.0444683	0	0.0202639	0	0.0427365	0.00165821	0.0968856	0.00206003	0.0915598	0	0.0627263	0.00973662	0.0624374	0	0.0193037		0	0	0	0	0	0	0	0	0.0238588	0	0	0.00507511	0	0
BactOtu891	0	0.019216	0	0.114314	0	0.0837252	0	0.0592326	0	0.19225	0.00323687	0.282019	0	0.00638941	0.00444682	0.105232	0	0.160322	0	0.0364686	0	0.0108966	0	0.00471531	0	0.0374717	0	0.137357	0	0.0359821	0.00973662	0.0607232	0.00238769	0.014904		0	0	0	0	0	0	0	0.00659152	0	0.00334001	0.0209249	0.00586441	0	0
BactOtu230	0	0.0160133	0	0.127381	0	0.0716544	0.013459	0.0828672	0	0.0697298	0	0.190299	0.0125408	0.00717849	0.00783871	0.0414311	0.00208784	0.126683	0.00718514	0.00931051	0.00931853	0.0464843	0	0.106202	0	0.0403263	0.00486516	0.0151917	0	0.0337063	0.00332834	0.0310225	0	0.0399194		0.00237806	0.0114508	0	0	0	0	0	0.100274	0	0.0153268	0	0.00586441	0	0
BactOtu298	0.00651423	0.0242923	0	0.0873209	0.00359376	0.117263	0	0.095054	0	0.197554	0.00338341	0.230386	0	0.0085626	0	0.0824048	0	0.195705	0	0.00709367	0	0.0329827	0	0.00915414	0	0.0317913	0.008141	0.0843693	0	0.0336578	0.0365605	0.0491705	0.00135921	0.0145676		0	0	0	0	0	0	0	0	0	0.0133601	0	0.0109395	0	0
BactOtu279	0	0.0220264	0	0.00155647	0	0.0168044	0.0179453	0.00775555	0	0	0.00746965	0.0367193	0.0101797	0	0.0219484	0.180842	0	0.00391558	0.0160585	0	0.00432003	0	0	0.00145898	0	0.00266283	0	0.0191025	0	0	0	0.00233689	0	0.00632781		0	0.00708466	0	0	0.00477452	0	0	0.0104134	0	0.0274898	0	0.12245	0	0
BactOtu456	0	0.0210896	0	0.00192134	0	0.0085825	0.0282326	0.0155324	0	0.00695431	0.00338341	0.0420071	0	0.0109203	0.019355	0.0164069	0	0.0364412	0.00215206	0	0	0.00671063	0	0.0283132	0.00165821	0.00445939	0	0.0403179	0.00331197	0.00680314	0	0.00711946	0	0.00688747		0	0.229678	0	0	0	0	0	0.378667	0	0.535826	0	0.191393	0	0
BactOtu173	0	0.0201528	0	0.0763336	0.0131771	0.0329515	0.011526	0.0380107	0	0.0288645	0	0.128896	0.0176306	0.00635745	0	0.0539884	0	0.164438	0.00430413	0.027885	0	0.0159975	0	0.0227654	0	0.0514429	0	0.239675	0	0.0334855	0	0.00746888	0	0.0208323		0.0240703	0	0	0	0	0	0	0.0208268	0	0.00392711	0	0.377966	0	0
BactOtu415	0.00543008	0	0	0	0	0.0247326	0.013459	0.0224996	0	0.0343804	0	0.0158036	0.0125408	0	0.00423872	0.201008	0	0	0	0	0	0	0	0	0	0.00359312	0	0	0	0.00513875	0	0.0852162	0.00135921	0.00479924		0.0404271	0.028627	0	0	0	0	0	0	0	0.00432339	0	0.0406009	0	0
BactOtu484	0	0.0242923	0	0.291163	0	0.038001	0.00448632	0.0405894	0	0.0342224	0	0.2025	0	0.0085626	0	0.00201666	0	0.468495	0	0.00981165	0.0049985	0.0119723	0	0.0297624	0	0.0376634	0.00206003	0.0125349	0	0.07173	0	0.0203762	0	0.0339377		0	0.0141693	0	0	0	0	0	0.0558511	0	0.00668003	0.0209249	0.0561497	0	0
BactOtu375	0.000668177	0.0137475	0	0.0739504	0.00663218	0.0600611	0.0806823	0.0608997	0	0.0585865	0	0.150007	0	0.00676797	0.00423872	0.0479094	0	0.217809	0	0.024261	0	0.015163	0	0.023475	0.00165821	0.0435472	0	0.0783574	0.00165599	0.0410104	0	0.0259234	0	0.0339813		0	0.00572541	0	0	0	0	0	0.0728939	0	0.0278861	0	0.432147	0	0
BactOtu479	0	0	0	0.232481	0	0.0390219	0	0	0.0318922	0.0634099	0	0.117045	0	0.0445493	0	0.0179662	0.00104904	0.511522	0	0.0412492	0	0.033092	0	0.0199819	0	0.00684897	0	0.0328607	0	0.0192327	0.0146049	0.0476972	0	0.120379		0	0	0	0	0	0.34904	0	0	0	0.0119868	0	0	0	0
BactOtu553	0.000584109	0.0256213	0	0.120119	0	0.0544894	0	0.0348096	0.00202721	0.0852985	0	0.245404	0.0101797	0.00456283	0	0.0608917	0	0.268654	0.0120438	0.0156773	0	0.0161583	0.00236407	0.0216051	0	0.0437101	0	0.0955495	0	0.0383549	0	0.0422257	0	0.05916		0	0	0	0	0	0	0	0	0	0.00432339	0	0.0234577	0	0
BactOtu395	0	0	0	0.219945	0.00331609	0.0510216	0	0.0552005	0	0.0654804	0	0.207486	0	0.00878384	0	0.0292088	0	0.472545	0	0.0118028	0	0	0	0.0425625	0	0.0145642	0.00206003	0.0358624	0	0.0321171	0	0.0155936	0	0.0183543		0	0	0	0	0	0	0	0.0312402	0	0.00785423	0.035461	0.00586441	0	0
BactOtu546	0	0.0329635	0	0.127016	0	0.0321591	0.0204987	0.0424108	0	0.101848	0.00338341	0.265771	0.0276932	0.0117733	0.00313548	0.0502935	0	0.275239	0.016348	0.00956108	0	0	0.00143277	0.0248103	0	0.0416403	0	0.0747999	0	0.0400678	0.00332834	0.0344405	0	0.00863933		0	0	0	0	0	0	0	0	0	0	0	0.00586441	0	0
BactOtu346	0.00609826	0	0	0.0311294	0.0139187	0.0137225	0.0628108	0.0310222	0	0	0.0101502	0.00307929	0	0	0.00444682	0.0250209	0	0.0104037	0.00430413	0.0115522	0	0.00973293	0	0.00331822	0	0	0	0	0	0	0.00486831	0	0.00135921	0.0167222		0	0.0276243	0	0	0	0	0	0	0	0.00432339	0	0.0108762	0.180587	0
BactOtu319	0.0047619	0.0223497	0	0.0390419	0.00119792	0.135725	0	0.139718	0	0.154166	0	0.125846	0.0101797	0.0139097	0	0.0859807	0	0.0796663	0	0.00412512	0	0.0356318	0	0.0156049	0	0.0246865	0	0.191545	0	0.0385138	0.0146049	0.122452	0.00238769	0.0306638		0	0	0	0	0.00241179	0	0	0	0	0	0	0.0175932	0	0
BactOtu501	0.047619	0.027426	0	0.0351585	0.0082068	0.00423487	0.00448632	0.0461983	0	0.0421876	0	0.0314417	0	0.0130887	0.0248275	0.0644101	0	0.0286579	0.0469215	0.00115656	0.00432003	0.00750111	0.0219213	0.0262692	0	0.0175003	0.00841538	0.153293	0	0.0176301	0.012219	0.0117603	0	0.0244927		0	0.111213	0	0	0	0	0	0.0520671	0	0.0685661	0	0.120532	0.190321	0
BactOtu137	0	0	0	0	0	0.0041221	0	0.0520305	0.00137028	0.0232054	0.00373483	0.0961792	0.0376223	0	0	0.520182	0	0.0117183	0.00645619	0.00115656	0	0.00194659	0	0.00192112	0	0.00718623	0.0040705	0.0285037	0	0	0	0.00355973	0	0.0142878		0.0275591	0.0114508	0	0	0	0	0	0.0520671	0	0	0.0204123	0.229902	0	0
BactOtu196	0	0.00953903	0	0.00466941	0	0.00285339	0	0.0449992	0	0.0161441	0.00971062	0	0.0286418	0	0.0109742	0.0185168	0	0	0.00401461	0	0	0	0	0.174672	0	0.0014593	0	0.0267923	0	0.020003	0.013065	0.0140213	0	0.0129323		0	0.0632167	0	0.0983284	0	0.188324	0	0	0.0238588	0	0	0	0	0.049456
BactOtu289	0.00350465	0.0608506	0	0.117236	0	0.132477	0.0224316	0.00466614	0	0.0965518	0	0.0156679	0	0.00317873	0.00627097	0	0	0.143451	0.00288101	0.0678233	0	0.0854252	0.0042983	0.0741436	0	0.0299947	0	0	0.00285095	0.0727479	0	0.0745798	0	0.0235336		0	0	0	0	0	0	0	0.0624805	0.00795292	0.0163102	0	0.0582012	0	0
BactOtu223	0	0.00320266	0	0.0502613	0.00359376	0.0807755	0	0.0224996	0	0.0269304	0.00338341	0.0328853	0.0101797	0.00594693	0	0.00604997	0	0.0535041	0	0.0124582	0	0.0246547	0	0.0973413	0	0.0101048	0	0.0440856	0.00111699	0.00663086	0.00486831	0.0078183	0.00135921	0.0518957		0	0.199097	0	0.170068	0	0	0	0.126678	0.0201681	0.0646326	0	0.0904203	0	0
BactOtu328	0.00651423	0.00960799	0	0.0457092	0	0.0220794	0	0.0523557	0	0.0421922	0	0.0190187	0	0.0131254	0	0.00681341	0	0.125176	0.00864304	0.122268	0	0.0115263	0.0042983	0.111756	0.00165821	0.142645	0	0.00516769	0.00111699	0.0259739	0.012219	0.0114109	0	0.180865		0.0323152	0	0	0	0	0	0	0	0	0	0	0	0	0
BactOtu129	0	0	0	0.0514553	0.00331609	0.00652146	0	0	0.00259282	0.00223549	0.00323687	0	0	0	0	0.0161333	0	0	0	0.00115656	0	0.194003	0	0.0666034	0	0	0	0	0	0.00331543	0.0197216	0.00233689	0.00557684	0.0154169		0	0	0	0.114548	0	0.34904	0	0	0	0	0.0340205	0	0	0
BactOtu216	0	0.0416346	0	0.0940851	0.00571193	0.0103052	0	0	0	0.0472829	0	0.0178466	0	0.00497335	0	0	0	0.364242	0	0.0256433	0	0.035251	0	0.0401494	0	0.197643	0.00280513	0.0156686	0	0.0645011	0	0.0971942	0	0.0636762		0	0	0	0	0	0	0.0886263	0.0104134	0	0.0734409	0	0.00586441	0	0
BactOtu419	0	0.0329635	0	0.168822	0.0022172	0.0452955	0.013459	0.0407438	0	0.116352	0	0.217595	0.00508984	0.0111415	0	0.0786094	0	0.321209	0	0.0308535	0	0.0114747	0	0.0218304	0	0.0334423	0	0.0529086	0	0.0228308	0.012219	0.043765	0	0.0104477		0.0188857	0	0	0	0	0	0	0	0	0	0	0.0116023	0	0
BactOtu1131	0	0	0	0	0	0	0	0.00155538	0.0156783	0.00193416	0	0	0.00508984	0	0	0	0	0	0	0	0	0	0.00286553	0	0	0	0	0	0	0	0.00332834	0.00233689	0	0		0	0	0	0	0	0	0	0	0.00397646	0	0	0	0.0150489	0
BactOtu925	0	0.00640533	0	0.0271669	0.00331609	0.0257505	0	0.0852323	0	0.0515648	0	0.118843	0.00508984	0.00317873	0.00847745	0.0222731	0	0.0548097	0.0226942	0.00387455	0	0.0158655	0	0.0280154	0	0.00805251	0.00206003	0.201633	0	0.00502835	0.00973662	0.0349645	0	0.105777		0	0.0263843	0	0	0	0	0	0.131515	0	0.0459658	0.0209249	0.0554237	0.0578202	0
BactOtu563	0	0	0	0.0282078	0	0.0085825	0	0	0	0.00580248	0	0	0	0	0.00627097	0	0	0.0117661	0.00430413	0	0	0.0281746	0	0.0987918	0	0	0.00412006	0	0	0	0	0.0298755	0.00285842	0.0899208		0.00200586	0.0757896	0	0	0	0	0	0	0	0	0	0	0	0
BactOtu628	0	0.00439377	0	0.0108953	0	0.0260858	0.0183835	0.0853751	0	0.397888	0.0102086	0.0392157	0.0356288	0	0	0.0246891	0.00123498	0.0286482	0	0.00181199	0	0.0190562	0.00573107	0.00331822	0.00331642	0.00538967	0	0.118687	0.00285095	0.0117211	0.0410796	0.0142389	0	0.00406653		0	0	0	0	0	0	0	0	0	0.0919023	0	0	0	0
BactOtu694	0.000584109	0	0	0	0	0.00206105	0	0	0.00405441	0	0	0	0	0.00657869	0	0	0	0	0	0.00115656	0	0.00136853	0.00143277	0	0.0143512	0	0	0	0.00223399	0	0	0	0	0		0.00867331	0	0.00267244	0	0.00790639	0	0	0	0	0	0	0	0	0
BactOtu329	0	0.0244776	0	0.0289555	0.00443439	0.0173935	0	0	0	0	0	0.0241409	0	0.00358925	0	0.0225792	0	0.00392526	0.0115241	0.00387455	0.0129601	0.0495066	0.00933537	0.0363071	0	0.0104421	0	0.0341399	0	0.0135444	0.00973662	0.038775	0	0.0256849		0	0.140484	0	0	0	0.376648	0	0.0359629	0	0.0746444	0	0.0860712	0	0
BactOtu421	0.0264822	0.00320266	0	0	0.00810777	0.0230973	0	0.0186646	0	0.00447097	0.00338341	0.00643004	0.00508984	0	0.00470323	0.0580245	0	0.0065165	0.0200731	0.000905994	0.00432003	0	0	0.00192112	0.00331642	0.0014593	0.0040705	0.0131577	0	0	0	0	0	0.00451942		0	0.954399	0	0	0	0	0	0	0	0.00392711	0	0	0	0
BactOtu982	0	0.0306976	0	0.104286	0	0.110491	0.00448632	0.0254774	0	0.107418	0.00338341	0.341203	0	0.00635745	0	0.0435991	0	0.207414	0	0.0183953	0	0.0103186	0	0.0258476	0	0.0335238	0.00206003	0.03196	0	0.0259873	0	0.0231713	0	0.0248891		0	0	0	0	0	0	0	0.0104134	0	0	0	0	0	0
BactOtu644	0	0	0	0	0	0	0	0	0	0	0	0	0	0	0	0	0	0	0	0.00825023	0	0	0	0	0.76908	0.0029186	0	0	0	0	0	0	0	0		0	0	0	0	0	0	0	0	0	0	0	0.0152253	0	0
BactOtu1040	0	0.10303	0	0.0807504	0.00665159	0.128386	0	0.115754	0	0.0797655	0	0.0787366	0	0.00594693	0	0.0902553	0	0.0887165	0	0.00825023	0	0.0137141	0	0.0237003	0	0.0257446	0	0.101996	0	0.0184005	0.00665668	0.0815249	0.00119384	0.0184011		0	0	0	0	0	0	0	0	0	0	0	0.00580114	0.14455	0
BactOtu898	0	0.00960799	0.0152665	0.00797373	0	0.0166012	0	0.0301222	0.00968804	0.0418909	0	0.0115523	0	0.0125624	0	0.0282941	0	0.0639084	0.00488832	0.20325	0	0.00957972	0.00286553	0.0115374	0.0193961	0.0130234	0	0.0154807	0	0.0116592	0.00665668	0.023313	0	0.0118032		0.0212638	0	0	0	0	0	0.236337	0.175164	0.0198823	0	0	0	0	0
BactOtu496	0	0.0531163	0	0.153645	0	0.0297345	0	0.0247104	0	0.0730807	0.016917	0.0983546	0	0.0163041	0.0116129	0.045403	0	0.284432	0	0.0276344	0	0.0103186	0.00143277	0.0268445	0	0.124892	0	0.0274828	0	0.0826323	0	0.0240447	0	0.0128692		0	0.0400779	0	0	0	0	0	0	0	0.00668003	0	0	0	0
BactOtu1053	0.0047619	0.0128107	0	0.125727	0.0059896	0.0748238	0	0.0278425	0	0.10534	0.00338341	0.127588	0.0101797	0.00179462	0	0.0428681	0	0.147451	0	0.00412512	0	0.00563491	0	0.0149068	0	0.0148375	0	0.175618	0	0.0434318	0	0.0397471	0	0.0155802		0	0.00708466	0	0	0	0	0	0	0	0	0	0.00507511	0	0
BactOtu497	0	0.00640533	0	0.116855	0	0.0683276	0	0.0186432	0	0.0669336	0	0.239401	0	0.00160534	0	0.0537756	0	0.22301	0.00631144	0.0177399	0	0.0257305	0.00143277	0.017177	0	0.0450414	0	0.0424077	0	0.0483012	0	0.00980577	0	0.0432902		0.0160469	0.0400779	0	0	0	0	0.0295421	0	0	0.0117813	0	0.0486434	0	0
BactOtu751	0.0274531	0.00439377	0	0.00293945	0	0.00708826	0.0230521	0	0	0.0076468	0.00323687	0.00217865	0.00923105	0.0013841	0.0075823	0	0	0.00260092	0.00401461	0.00271798	0.0049985	0.00476404	0.00753322	0.00145898	0.0142189	0	0	0.00343395	0.0258468	0	0	0.00195458	0	0.00372356		0.0164191	0	0	0	0	0	0	0	0	0	0	0.0166774	0	0
BactOtu413	0	0.0306976	0	0.0954119	0	0.0173935	0.011526	0.0444672	0.00259282	0.0706656	0	0.244086	0	0.011552	0.00444682	0.0429903	0	0.220515	0.0220804	0.0188002	0	0.00468365	0	0.0253855	0.00165821	0.0425881	0	0.0203146	0	0.0234422	0	0.0700178	0	0.00751026		0	0	0	0	0	0	0	0	0	0	0	0.0159514	0.0150489	0
BactOtu342	0	0	0	0.0134877	0	0.00434764	0	0.074169	0	0.0263277	0	0.0444376	0	0	0	0.00308613	0	0.0208738	0	0.00206256	0	0.00136853	0	0.00698548	0	0.00445939	0	0.0326505	0	0.00834378	0	0	0	0		0	0	0	0	0	0	0	0.0643198	0	0.256568	0	1.32216	0	0
BactOtu474	0	0.0256213	0	0.0723939	0	0.0564377	0	0.0772205	0	0.108871	0.00323687	0.102083	0.0101797	0.010731	0.00156774	0.0631245	0	0.149996	0.0121886	0.00412512	0	0	0	0.0163039	0	0.0291284	0	0.129577	0	0.0471403	0	0.00980577	0	0.0233169		0	0	0	0	0	0	0	0	0	0	0	0	0	0
BactOtu157	0	0.0448373	0	0.0179837	0	0.0479397	0	0.0578103	0	0.10723	0	0.239104	0	0.0013841	0	0.0638913	0	0.0534473	0.00645619	0.000905994	0	0.0174465	0	0.0172389	0	0.00445939	0	0.0607219	0	0.0241506	0	0.0350733	0	0.0336917		0	0	0	0	0	0	0	0.0520671	0	0.00432339	0.070922	0.11514	0	0
BactOtu1032	0	0.00734214	0.0228068	0	0.00331609	0	0	0.00762253	0.03207	0	0	0	0	0	0	0	0	0	0	0.000905994	0	0	0	0	0.00497463	0.00678496	0.00280513	0	0.0289247	0.00342583	0.00486831	0	0	0.00451942		0.0189803	0.0092081	0.079633	0	0.110022	0	0	0.0104134	0.0391495	0	0	0.00586441	0	0
BactOtu303	0.000668177	0.00640533	0	0.00311294	0.00461304	0.0168044	0.0414356	0.0139771	0.0039631	0.0342077	0.013094	0.0093736	0.0346802	0	0.00601456	0.0188519	0	0.00783116	0.0202474	0	0	0.00563491	0	0.00192112	0.00165821	0.00266283	0.0245011	0.0117242	0.00165599	0.00331543	0.0146049	0.0196115	0.00149921	0.00344373		0.154176	0.0128101	0	0	0	0	0.275286	0.00756802	0.0865376	0.0212143	0.052645	0.0630865	0.145738	0
BactOtu1092	0	0.0160133	0	0.122944	0	0.0551467	0	0.0268997	0	0.108134	0.00338341	0.120085	0	0.00179462	0.00156774	0.0134431	0.00104904	0.402921	0	0.00115656	0	0.0220057	0	0.0312321	0	0.0116456	0	0.0289386	0	0.02261	0	0.037585	0	0.0468668		0	0	0	0	0	0	0.012444	0	0	0	0	0	0.0150489	0
BactOtu187	0	0	0	0.0133143	0	0.0382266	0	0.00155538	0	0.0206686	0	1.04527	0	0.00456283	0	0.0248695	0	0.00784084	0	0.0118028	0	0	0	0.0013971	0	0	0	0.0103018	0	0.00331543	0.00973662	0	0	0.00271102		0	0	0	0	0.00395319	0	0	0.0208268	0	0	0	0.127941	0	0
BactOtu476	0.00116822	0	0.0130856	0	0	0	0.0884139	0	0.0785418	0.0178839	0.0492858	0	0	0	0	0	0.00857828	0	0.0186744	0.000905994	0	0.00583976	0	0	0	0	0	0	0.0057019	0	0.351646	0	0	0		0	0	0	0	0	0	0	0.157708	0.00672269	0.0549796	0.061237	0	0	0
BactOtu315	0	0.00640533	0	0.0368885	0.0022172	0.0488731	0	0.0278211	0	0.032801	0	0.0446792	0.0376223	0.00676797	0.00444682	0.0199828	0	0.100445	0.00802923	0.00271798	0	0.00194659	0.00143277	0.0467132	0	0.0143725	0	0.0635331	0	0.0165772	0.0179333	0.0319288	0	0.122813		0	0.0391944	0	0	0	0	0	0.122078	0	0.0330102	0.0209249	0.0479806	0.0289101	0
BactOtu940	0.0047619	0.019216	0	0.0344109	0	0.0314796	0	0.00931092	0	0.0561543	0	0.286908	0	0.00179462	0.00889363	0.154633	0	0.0939661	0.00215206	0.00799966	0.00432003	0.027765	0.00236407	0.00617429	0	0.00359312	0	0.0472417	0	0.00331543	0	0.0695897	0	0.0220148		0	0.0149335	0	0	0	0	0.0590842	0	0	0	0	0.244133	0	0
BactOtu687	0.0047619	0	0	0.00192134	0.00119792	0.0115487	0	0	0	0.001543	0	0	0	0.00179462	0.00423872	0	0	0	0.00215206	0	0	0.00281746	0.762084	0.0013971	0	0	0.00206003	0.00515651	0	0	0	0.00390915	0	0.00158195		0	0	0	0	0	0	0	0	0	0.00392711	0	0	0	0
BactOtu316	0	0	0	0.00449592	0	0.0378436	0	0.00466614	0	0	0.00323687	0.0206442	0	0.00179462	0.00423872	0.00403332	0	0	0	0.00296855	0	0.00389317	0	0.208313	0	0	0	0.00940115	0	0.0109508	0	0.00233689	0	0.00186178		0	0	0	0	0	0	0	0.114548	0	0	0	0	0	0
BactOtu253	0	0	0	0.00155647	0.00119792	0	0.00941088	0.00387777	0	0.001543	0.00338341	0	0.00508984	0	0	0.0100833	0	0.00391558	0.00802923	0	0	0.0422619	0	0	0	0.0535466	0.00280513	0.00344513	0	0	0	0	0	0.0363849		0.0145964	0	0	0	0	0.188324	0	0.0104134	0	0	0	0	0	0
BactOtu741	0	0.00320266	0	0.277047	0	0.0168267	0	0.0077769	0.0010136	0.00640513	0	0.111893	0	0.0103572	0	0.0139005	0	0.287072	0	0.00181199	0	0.0372779	0	0.0273173	0	0.0495648	0	0.00860164	0	0.0899716	0	0.0149707	0	0.0225842		0.00200586	0	0	0	0	0	0	0.0208268	0.0119294	0.0206272	0	0.0632692	0	0
BactOtu276	0.000584109	0.0371029	0	0.0172156	0	0.107302	0.0345781	0.0621298	0	0.0634634	0.00971062	0.122853	0.00508984	0.00692051	0.00470323	0.100066	0	0.0482835	0	0.00271798	0	0.0105234	0	0.0159037	0	0.030797	0.00280513	0.10674	0	0.0166876	0	0.0681161	0	0.0190239		0	0	0	0	0	0	0.037332	0	0	0.00432339	0	0.0117288	0	0
BactOtu464	0.00175233	0.00953903	0	0	0	0.00285339	0.00897263	0.00543315	0.00360643	0.00571264	0	0.00217865	0	0.00339997	0.00580647	0.00617227	0.00104904	0.00260092	0.00817398	0.00346969	0.0049985	0.00895003	0.00236407	0	0.00331642	0.0043779	0.00206003	0.00656766	0	0.00513875	0.00486831	0	0	0.00451942		0.0230865	0	0	0	0.00395319	0	0	0	0.0159058	0.00392711	0	0	0.0150489	0
BactOtu313	0	0.00734214	0	0.00970368	0.00239584	0.00423487	0.00448632	0	0	0	0.0812146	0	0	0	0	0.00308613	0	0	0	0.00115656	0	0.305183	0	0.00809541	0.186419	0	0.00280513	0.00343395	0	0.00331543	0	0.00195458	0	0.0167222		0.00802343	0	0	0	0	0	0	0	0	0	0	0	0	0
BactOtu452	0	0.0367107	0	0.0496644	0.00359376	0.0492795	0	0.0353106	0.0010136	0.0577802	0.00338341	0.168734	0	0.00358925	0.00313548	0.0222441	0	0.222983	0.00288101	0.0188002	0	0.010399	0.00460723	0.0215432	0.00157448	0.03946	0.0103001	0.0658002	0	0.0578569	0	0.0768081	0	0.0374882		0	0.0141693	0	0	0	0	0	0.0104134	0	0.00668003	0	0.00586441	0	0
BactOtu371	0	0.00219688	0	0	0	0.00856018	0	0.00311076	0	0	0	0.0552813	0	0	0	0.0239838	0	0.00520183	0.00288101	0.000905994	0	0	0	0.00145898	0.00157448	0.00359312	0	0.0684346	0	0	0.00973662	0.00977288	0	0		0	0	0	0	0	0	0	0.0263661	0	0	0	1.31791	0	0
BactOtu242	0.0047619	0.00219688	0	0.00449592	0.00479168	0	0	0.0155111	0	0	0	0	0	0	0.498571	0	0.000852864	0.00260092	0	0	0	0	0	0	0	0	0	0	0.00165599	0	0.0243416	0.00711946	0	0		0	0	0	0	0	0	0	0	0	0	0	0	0	0
BactOtu471	0	0.0246155	0	0.00760885	0	0.010734	0.0303478	0.036866	0.00259282	0.0193416	0	0.0522515	0.0101797	0	0	0.163375	0	0.00391558	0	0	0	0.00194659	0.00230362	0.0013971	0	0	0	0.0237598	0	0.00513875	0	0	0	0.0124826		0	0.262132	0	0	0	0	0.037332	0	0	0.00785423	0	0.527147	0.0601956	0
BactOtu280	0	0.00320266	0	0	0	0.00434764	0	0	0	0.012344	0	0	0.0184621	0.0419552	0	0.00201666	0	0	0.0140511	0.019411	0	0.00547413	0	0.00384224	0	0.0072965	0	0.00343395	0	0.00254511	0.00819665	0.00980577	0	0		0.00638978	0	0.00267244	0	0	0	0.014771	0.00756802	0.0119294	0	0	0.00580114	0.0300978	0
BactOtu409	0	0.00640533	0	0.266581	0	0.0320464	0	0.0256104	0	0.115326	0.00338341	0.0812431	0	0.00358925	0	0.0407291	0	0.0586969	0	0.0256433	0	0.0420055	0	0.0466108	0	0.0205644	0.00280513	0.03345	0	0.0390148	0	0.0292096	0	0.0523193		0	0.0092081	0	0	0	0	0	0.0208268	0	0	0	0	0	0
BactOtu1079	0	0	0.00218093	0	0.0059896	0	0.0461042	0.0155111	0.0010136	0	0.16577	0	0	0	0	0	0	0.00520183	0.0259291	0	0	0	0	0	0.0494424	0	0	0	0.0440625	0.00509022	0.125383	0.034691	0	0.00677755		0	0	0.0013852	0	0	0	0.79531	0.0790983	0	0	0	0	0.0271887	0
BactOtu273	0	0.0293686	0	0.0244009	0.00461304	0.036572	0.0188218	0.0232666	0.00518565	0.0520482	0.0166823	0.025932	0	0.00317873	0.0135969	0.0596134	0	0.0743392	0.0286813	0.0059371	0	0.00973293	0.00902643	0.0105406	0	0.0208202	0.00280513	0.0734452	0	0.0116592	0.0163933	0.0105704	0	0.00930891		0	0.0114508	0	0	0	0	0	0	0	0.0076634	0	0.00507511	0	0
BactOtu455	0	0.00734214	0	0.00155647	0	0.0144273	0.00448632	0.00155538	0.00619925	0.0254919	0	0.0182538	0	0	0	0.120927	0	0	0	0.00115656	0.00432003	0	0	0	0.00165821	0.00359312	0.00280513	0.0377734	0	0.00331543	0	0.0361114	0.00135921	0.00293746		0	0.607735	0	0	0	0	0	0	0	0	0.070922	0	0	0
BactOtu690	0.00116822	0.0128107	0	0.0307212	0	0.0438206	0.011526	0.00698853	0	0.0590753	0	0.34706	0	0.00179462	0	0.112406	0	0.129112	0	0.00437569	0	0.0229493	0	0.0373957	0	0.00858152	0	0.0125349	0	0.00502835	0	0.0754535	0	0.0408122		0	0	0	0	0	0	0	0	0	0	0	0	0	0
BactOtu1100	0	0.0316344	0	0.052374	0.00119792	0.020836	0	0.0536451	0	0.046114	0	0.197494	0	0.00871513	0	0.0381903	0	0.0704242	0	0.024261	0	0.0130556	0	0.017413	0	0.0196341	0	0.0654776	0	0.0118315	0	0.0128744	0	0.0364125		0	0.0460405	0	0	0	0	0	0.0416536	0	0.0115905	0	0.106498	0	0
BactOtu643	0.00759341	0	0	0	0	0	0	0	0	0	0	0	0	0	0	0	0	0	0	0.00231313	0	0	0	0	0	0	0	0	0	0	0	0	0	0		0.00200586	0	0	0	0	0	0	0	0	0	0	0	0	0
BactOtu886	0	0.00320266	0	0	0	0	0	0	0	0	0	0	0	0	0	0	0	0	0	0	0	0	0	0	0	0	0	0	0	0	0	0	0	0		0	0	0	0	0	0	0	0	0	0	0	0	0	0
BactOtu871	0	0.0471404	0	0.0337755	0.00119792	0.00491444	0	0.00311076	0.11235	0.012667	0	0.0182538	0	0.00160534	0.0127162	0	0	0.0599922	0.0115241	0.00296855	0.162057	0.01247	0.00703175	0.00955439	0.0375837	0.00858152	0.00280513	0.00859046	0.00111699	0.0124914	0	0.00945635	0.00135921	0		0.0474225	0	0	0	0	0	0	0.0416536	0.123227	0.0341844	0	0.0167407	0	0
BactOtu296	0.000584109	0.0252291	0	0.0930743	0	0.0152197	0	0.0533577	0	0.013148	0.00323687	0.0660985	0.0217718	0.0085626	0.0175792	0.0188519	0	0.0639846	0.0378789	0.023677	0	0.00468365	0	0.0730221	0	0.0562858	0.00206003	0.0186256	0	0.0269784	0	0.00355973	0.00119384	0.0200462		0	0	0	0	0	0	0	0.015136	0	0.024957	0	0.00586441	0	0
BactOtu1114	0	0.0169501	0	0.127381	0.00119792	0.0389966	0	0.0262657	0.00259282	0.0589242	0.00373483	0.128896	0	0.00616817	0	0.0434154	0.00475398	0.228146	0	0.00528168	0	0.00865721	0.00230362	0.0333059	0	0.0673209	0	0.0326952	0	0.0267442	0	0.0192621	0	0.0117401		0	0	0	0	0	0	0	0	0	0	0.0118203	0	0	0
BactOtu181	0	0	0	0.00587889	0	0.0226715	0	0	0	0.0549273	0	0.0283624	0	0.0737273	0.00444682	0.00604997	0	0.263511	0	0.000905994	0	0.00973293	0	0.0127488	0	0.0592224	0.00561026	0	0	0.129134	0	0.200536	0	0.00158195		0	0	0	0	0	0	0	0.00378401	0	0.0167001	0	0.0175932	0	0
BactOtu254	0.00543008	0.00320266	0	0.00743536	0.0022172	0.0144273	0.00941088	0	0.0290904	0.0386353	0	0.0359348	0.0254492	0.00317873	0.00783871	0.00586623	0	0.0117758	0	0.000905994	0.559832	0.00720829	0	0.0225294	0	0.016041	0.00561026	0.00626743	0	0.00342583	0.00332834	0.0161935	0	0.00135551		0.0626748	0.0114508	0	0	0	0	0	0	0.0437411	0	0	0.0108762	0.0289101	0
BactOtu259	0.00175233	0.0131813	0	0.0117578	0	0.0173905	0	0.039668	0.0183625	0.00640513	0	0	0.0152695	0.00179462	0	0.00711945	0	0.0065165	0	0.000905994	0.124104	0.00684266	0	0.0210811	0.00331642	0.00179656	0.195337	0	0.139967	0.00331543	0	0	0	0.00372356		0	0	0	0	0	0	0	0	0.0119294	0	0	0	0	0
BactOtu302	0.00183639	0	0	0	0	0	0	0	0	0.00617198	0.00746965	0	0	0	0.512652	0	0	0.00260092	0	0	0	0.00966012	0	0	0	0	0.00206003	0.00344513	0	0	0.00486831	0	0	0.00316391		0	0	0	0	0	0	0	0	0	0	0	0	0	0
BactOtu516	0	0.0160133	0	0.0862287	0	0.0365972	0.0595631	0.0192772	0	0.0474238	0	0.0595822	0.0125408	0.0123044	0	0.0885704	0	0.23997	0	0.0292921	0	0.00136853	0.00230362	0.0238753	0	0.0363609	0	0.0855703	0	0.0326667	0	0.0290679	0.00149921	0.0107276		0.0261587	0	0	0	0	0	0	0	0	0	0	0	0	0
BactOtu301	0	0	0.0346319	0	0.0211063	0.00217382	0.0595631	0.0077769	0.0101011	0	0.225073	0	0	0	0	0	0.0264018	0	0.215972	0	0	0	0	0	0	0	0.0307518	0.00689026	0.00277298	0	0.20476	0.022713	0	0		0	0.00572541	0	0	0	0	0.0668741	0	0	0	0.00680411	0	0	0
BactOtu450	0	0	0.00627979	0	0.00838544	0.014267	0.011526	0	0.053807	0	0.711811	0	0	0	0	0	0.0461579	0	0.0158282	0	0	0.00845237	0	0	0	0	0.0927866	0	0.00111699	0	0.0197216	0	0	0.00406653		0	0	0	0	0	0	0	0	0.010084	0	0	0	0	0
BactOtu226	0	0.017887	0	0.08963	0	0.0293058	0	0.0200656	0	0.0619134	0	0.14317	0	0	0.00889363	0.0278333	0	0.177461	0.0243772	0.0068431	0	0.00389317	0.00286553	0.00949251	0	0.0214307	0.00280513	0.0374732	0	0.0151954	0.0179333	0.0318959	0	0.0103846		0	0	0	0	0	0	0	0	0	0	0	0	0	0
BactOtu396	0	0.0150075	0	0.12571	0	0.0178446	0	0.0713456	0	0.0613472	0	0.108493	0	0.00774155	0.0264728	0.0399657	0	0.194305	0.00215206	0.0276344	0	0.00663024	0	0.035402	0	0.0346459	0	0.0632105	0	0.0228308	0	0.0246347	0	0.00728382		0	0	0	0	0	0	0	0.0312402	0	0.00432339	0	0	0	0
BactOtu876	0	0.00320266	0	0.0912808	0	0.0149912	0.00448632	0.021754	0.00563363	0.0402682	0.00338341	0.0676181	0	0.00698921	0	0.0368471	0	0.189066	0	0.0378758	0	0.00807916	0	0.0312098	0	0.0691349	0.00893566	0.0297158	0	0.0433214	0.00486831	0	0	0.00852281		0	0	0	0	0	0	0	0.00659152	0.00397646	0	0	0.0224785	0	0
BactOtu507	0	0.00734214	0	0.131106	0	0.0235514	0.0230521	0.0824468	0	0.0242356	0	0.0572678	0	0.0155518	0	0.0288129	0	0.299094	0.0129124	0.0133642	0	0.00136853	0	0.0199712	0	0.00684897	0	0.0409519	0.00165599	0.0266338	0	0.0321795	0	0.00615475		0	0	0	0	0	0	0	0	0	0	0	0.0174034	0	0
BactOtu207	0	0	0	0	0	0	0	0	0	0	0	0	0	0	0	0	0	0	0	0	0	0	0	0	0	0	0	0	0	0	0	0	0	0		0	0	0	0	0	0	0	0	0	0	0	0	0	0
BactOtu627	0	0	0	0.16886	0	0.0235737	0	0.00466614	0	0.0129683	0	0.112996	0	0.00553641	0	0.00681341	0	0.103045	0	0.00387455	0	0.0214124	0	0.0197343	0	0.0438379	0	0	0	0.0384034	0	0.0117275	0	0.0567288		0	0	0	0	0	0	0.103397	0.015136	0	0	0.0118203	0	0	0
BactOtu447	0.022718	0	0.0061483	0.00155647	0.0129985	0	0	0	0.00405441	0	0	0	0	0	0.0116129	0.00278009	0	0.00260092	0	0	0	0.00194659	0	0.0013971	0	0	0.00486516	0	0.00885793	0.00856458	0	0	0	0.00931866		0.0836609	0	0.0469007	0	0.214178	0	0.024888	0	0.0357881	0	0	0.00580114	0.0150489	0
BactOtu545	0.000584109	0.00960799	0	0.0570818	0	0.0127046	0.0345781	0.0194102	0	0.0494115	0.00647375	0.0906466	0	0.00815207	0	0.0397529	0	0.14484	0.0209468	0.0059371	0	0.0134213	0	0.017701	0	0.0244133	0	0.0352172	0	0.026868	0.0146049	0.0288273	0	0.0101581		0	0.00708466	0	0	0	0	0	0.0520671	0	0.0076634	0	0.191307	0	0
BactOtu518	0	0	0	0.00587889	0	0	0.00448632	0.00762253	0	0	0.503182	0	0.244312	0.00179462	0.0127162	0	0	0.0117661	0	0.00115656	0	0	0	0.00576336	0	0	0	0	0	0	0.00486831	0	0	0.00186178		0.00629525	0	0	0	0	0	0	0.01892	0	0.0487041	0.276418	0.0710516	0.240783	0
BactOtu333	0	0.0169501	0	0.0853075	0	0.0295313	0	0.0841352	0	0.048877	0	0.0984903	0	0.00456283	0	0.0439375	0	0.283175	0	0.0183953	0	0.00273706	0.00286553	0.0211314	0.00165821	0.0466287	0	0.0251933	0	0.0374123	0	0.021599	0	0.0125262		0	0	0	0	0	0	0.0816452	0	0	0	0	0	0	0
BactOtu437	0.0047619	0.0224187	0	0	0	0.0325879	0	0.00543315	0	0.00447097	0	0.00525794	0.0101797	0.0013841	0.0131324	0.105381	0	0.00392526	0.0200731	0.0106462	0	0	0	0.00768448	0	0.0014593	0	0.0458948	0	0	0	0	0.00119384	0.0045728		0	0.150338	0.0013852	0	0	0	0	0.187441	0	0	0	0.0640656	0	0
BactOtu653	0	0.0137475	0	0.0923552	0	0.0303013	0	0.0270327	0	0.0566818	0	0.176608	0	0.0085626	0	0.0455259	0	0.190581	0.0220804	0.0159279	0	0.00829158	0	0.0067602	0	0.037646	0	0.00829023	0	0.0308919	0	0.0309896	0	0.00507907		0	0	0	0	0	0	0	0	0	0	0	0	0	0
BactOtu531	0.00133635	0	0	0	0	0.00640869	0.00448632	0.0209656	0.00137028	0.0300017	0.00647375	0.0819884	0	0	0.00889363	0.0202565	0	0.00260092	0	0.00181199	0	0.0116795	0	0	0	0.00266283	0	0.0206596	0	0	0	0	0.00149921	0		0	0.0229016	0	0	0	0	0.037332	0	0	0	0	1.16701	0	0
BactOtu272	0.000584109	0.0380398	0	0.0656118	0	0.0589528	0.011526	0.0431992	0	0.0541303	0	0.0457454	0	0.00733103	0	0.0663654	0	0.120166	0.0160585	0.00181199	0	0.0111015	0	0.00949251	0	0.0182851	0	0.0597765	0	0.0302805	0	0.0232042	0	0.0247258		0	0.00708466	0	0	0	0	0.049776	0	0	0.00432339	0	0	0	0
BactOtu1000	0	0.0128107	0	0.00576402	0	0.00856018	0.076452	0	0	0.0108226	0.00746965	0.0805841	0	0	0	0.0324173	0	0.0261234	0	0	0	0.0116795	0	0.0139313	0	0.0014593	0.0040705	0.038006	0	0.0101671	0.0166417	0.0247005	0	0.0138817		0	0.177911	0	0	0.00395319	0.17452	0	0.0104134	0	0.039682	0	0.477199	0	0
BactOtu521	0.0047619	0.0137475	0	0.0610573	0	0.0474916	0.00448632	0.0263987	0	0.0624479	0.00338341	0.164744	0.00508984	0	0.0133404	0.0427458	0.000852864	0.121327	0.00430413	0.0245116	0	0.00692305	0	0.0119376	0	0.0116456	0	0.095928	0	0.00171292	0	0.0461348	0.00149921	0.00728382		0	0	0	0	0	0	0	0	0	0.00334001	0	0	0	0
BactOtu397	0.00292054	0	0.00204943	0	0	0.00285339	0	0.00155538	0	0.00223549	0	0	0	0.00437355	0	0	0.00503879	0	0	0	0	0	0	0	0.00468829	0	0	0	0.00396795	0	0	0.00233689	0.00765917	0.00135551		0.00802343	0.00572541	0.0013852	0	0.00395319	0	0	0	0	0	0	0.00580114	0.0271887	0
BactOtu133	0	0	0	0.00347781	0	0.0171204	0	0.012443	0	0	0	0.00217865	0.0276932	0	0.00156774	0.0180885	0	0.00391558	0	0	0	0.00778634	0	0.00145898	0	0.0014593	0.00561026	0.00515651	0	0	0	0.00467377	0	0.00135551		0	0.779029	0	0	0	0	0	0	0	0	0	0.00507511	0	0
BactOtu1070	0.0047619	0.00320266	0	0	0	0.0281469	0.00448632	0.00155538	0	0.0232952	0.00647375	0.0375141	0	0	0	0.0186972	0	0	0	0	0	0	0	0	0	0	0.00280513	0.0103018	0	0	0	0.0106792	0	0.00158195		0	0.0943251	0	0	0	0	0.024888	0	0.00336134	0	0	0.981921	0	0
BactOtu403	0	0.0233555	0	0.0582913	0	0.0238022	0	0.0656464	0.00304081	0.0613108	0	0.208453	0	0.00179462	0	0.0483344	0	0.0991486	0	0.0159279	0	0.0162387	0.00236407	0.0157799	0	0.016169	0.00280513	0.0657549	0	0.00917597	0.00665668	0.0109198	0	0.0147941		0	0	0	0	0	0	0	0	0	0	0.0204123	0.0160146	0	0
BactOtu587	0	0.00960799	0	0.049376	0	0.0757095	0	0.0656464	0	0.0567569	0	0.0789884	0	0.0103205	0.00444682	0.038957	0	0.0692148	0	0.0163328	0	0.0112698	0.0100294	0.0235369	0	0.0490358	0	0.0403738	0	0.0327152	0	0.0386659	0.00135921	0.013665		0.025181	0	0	0	0	0	0	0	0	0.0235627	0	0.0174034	0	0
BactOtu877	0	0.0233555	0	0.055237	0.00239584	0.0134969	0	0.0550675	0	0.0270202	0.325432	0.0235117	0.0176306	0.0013841	0.00313548	0.0092584	0	0.0861731	0	0.0763356	0	0.00194659	0	0.0156049	0	0.0267563	0.00561026	0.020626	0	0.00856458	0	0.0185304	0	0.00700399		0	0	0	0	0	0	0	0	0	0.0196356	0.275888	0.0101502	0	0
BactOtu1086	0	0.00320266	0	0	0	0	0	0	0	0.00223549	0	0.00307929	0	0	0	0.0123736	0	0	0	0	0	0	0	0.00192112	0	0	0	0.00485628	0	0	0	0.00551431	0	0		0	1.67055	0	0	0	0	0	0.0104134	0	0	0	0	0	0
BactOtu684	0	0	0	0.0153912	0	0.0264952	0.00448632	0.00622152	0	0.0145795	0	0.00217865	0.0101797	0	0.0120291	0.0172027	0	0	0	0	0.019994	0.0485554	0.00143277	0.019396	0	0.00266283	0	0.00859046	0	0.0963891	0.00486831	0.00977288	0.00119384	0.00779009		0	0.0276243	0	0.170068	0	0	0	0.0728939	0	0	0	0	0	0
BactOtu573	0	0	0	0	0	0	0.011526	0	0	0.00386832	0	0	0	0.00415231	0	0	0	0	0	0.0106462	0	0	0	0	0	0	0.140186	0	0	0	0	0	0	0		0	0	0	0	0	0	0	0	0	0.0558078	0.0209249	0	0	0
BactOtu334	0.000668177	0	0	0.0275317	0	0.0105308	0	0.00466614	0	0.0219466	0.00323687	0.0278392	0	0.00179462	0.076297	0.010969	0	0.069158	0.0265293	0.00181199	0	0.00281746	0	0.0244505	0	0.0135699	0.340137	0.0137805	0	0.00840565	0	0.0142389	0	0.0240028		0	0	0	0	0.00482358	0	0	0.0235965	0	0	0	0	0	0
BactOtu297	0	0	0	0	0	0.00217382	0	0	0	0	0	0	0	0	0	0	0	0	0	0	0	0	0.00236407	0	0	0	0	0	0.00285095	0	0	0	0	0		0	0	0	0	0	0	0	0	0	0	0	0	0	0
BactOtu233	0	0.019216	0	0	0	0.00491444	0	0.0295522	0	0	0	0.049202	0	0	0	0.231118	0	0.00520183	0	0	0	0	0	0	0	0	0.00280513	0.0626743	0	0	0	0.00467377	0	0.00321729		0	0.148861	0	0	0	0	0	0.166615	0	0	0	0.0837033	0	0
BactOtu993	0	0.00320266	0	0	0.00239584	0.00618314	0	0.00775555	0	0.00447097	0	0	0	0.0013841	0.00444682	0.00278009	0	0	0.00288101	0	0.0049985	0.00273706	0	0.0300198	0	0	0	0.00830141	0	0.0136063	0	0.00551431	0	0.00977155		0.00200586	0	0	0	0	0	0	0.0197746	0	0.00432339	0.00680411	0.0101502	0	0
BactOtu632	0	0.0169501	0	0.101117	0	0.0251613	0	0.0254987	0	0.0804294	0	0.0278988	0	0.00774155	0.00470323	0.0157658	0	0.155226	0	0.00749852	0	0.00136853	0	0.0113517	0	0.0306692	0	0.0397733	0	0.00674126	0	0.0232042	0.00271843	0.0173983		0	0.00572541	0	0	0	0	0	0	0	0.0182705	0	0.0116656	0	0
BactOtu458	0	0.00640533	0	0.0942203	0	0.0247326	0	0.0162995	0	0.0682071	0.00323687	0.0813789	0	0.00912566	0	0.0331199	0	0.114821	0	0.00865509	0	0.0137141	0.00143277	0.00471531	0	0.01657	0	0.0120356	0	0.0302938	0	0.0292756	0	0.0205427		0	0.028627	0	0	0	0	0	0	0	0	0.0136082	0.0401983	0	0
BactOtu637	0	0.0256213	0	0.0611745	0.0119792	0.0369579	0.00941088	0.0408768	0.00137028	0.0781327	0	0.0649759	0.00508984	0.00692051	0	0.0352298	0	0.0757694	0.00860826	0.0154268	0.0049985	0.0106038	0	0.0162527	0	0.0219597	0	0.0472528	0	0.0394698	0.0194732	0.04037	0	0.0125893		0	0	0	0	0	0	0	0	0	0	0	0.0152253	0	0
BactOtu810	0.00200453	0.00320266	0	0.0653717	0	0.0187497	0	0.0153781	0	0.0196429	0	0.00629431	0	0	0	0.00278009	0	0.00520183	0	0	0	0.00281746	0	0.0165399	0.0015569	0.00266283	0	0.00313372	0	0.00856458	0	0.00711946	0	0.012426		0.0190245	0.0689422	0	0	0	0	0	0	0	0.00392711	0	0.0174034	0	0
BactOtu554	0	0.00640533	0	0	0.00443439	0	0.011526	0	0	0	0	0	0	0	0	0	0	0.00392526	0	0	0	0	0.00236407	0	0	0	1.17637	0	0	0	0	0	0	0		0	0	0	0	0	0	0	0	0	0	0	0	0	0
BactOtu1104	0.0333333	0.00320266	0	0.00192134	0	0.0149912	0	0.00387777	0	0.0532945	0	0.00307929	0	0.00179462	0	0.00278009	0	0.0195973	0	0.0959474	0	0.00331512	0	0.0971511	0	0.0724376	0	0	0	0.0931841	0	0.00589662	0	0.0631358		0	0	0	0	0	0	0	0	0	0.0133601	0	0	0	0
BactOtu770	0	0	0	0.0475516	0	0.010418	0.00941088	0.0147654	0	0.0214509	0.00676682	0.0854945	0.0152695	0.00774155	0	0.0590912	0	0.0926999	0.00430413	0.0156773	0	0	0.00143277	0.00763327	0	0.0150292	0	0.0179916	0	0.00834378	0	0.016467	0	0.0254051		0.0461347	0.0333497	0	0	0	0	0	0.0898988	0	0.00334001	0	0.0609013	0	0
BactOtu268	0.000668177	0.00734214	0.00218093	0.00605238	0.0810929	0.00285339	0	0.00762253	0.00405441	0.00532148	0	0	0	0.0101679	0.097752	0.00403332	0	0.014367	0	0.00296855	0	0.018947	0	0.00844446	0	0.00771525	0.0531166	0.00515651	0	0.00502835	0	0.00429146	0	0.00677755		0.0370713	0	0.00692598	0	0.131277	0	0	0	0.0357881	0	0.0209249	0	0	0
BactOtu760	0	0.00320266	0	0.00293945	0	0	0	0	0	0.172623	0	0.0860673	0	0.0013841	0	0.0120999	0	0.00260092	0	0	0	0	0	0.0047772	0	0	0	0.0250697	0	0.00254511	0	0	0	0.00186178		0	0.0425578	0	0	0	0	0	0.00756802	0	0.466278	0	0.11507	0	0
BactOtu472	0	0.0169501	0	0.0774845	0	0.0342202	0	0.0416652	0	0.043925	0.00373483	0.0542183	0	0.00317873	0	0.0293926	0	0.144869	0	0.024261	0	0.00389317	0	0.0100165	0	0.0314715	0.00280513	0.050698	0	0.0316137	0	0.0329011	0	0.0102213		0	0	0	0	0	0	0	0	0	0	0	0	0	0
BactOtu215	0	0	0	0	0	0	0	0.00155538	0	0.00670646	0	0	0.00508984	0	0.00156774	0	0	0	0.00401461	0	0	0.00194659	0	0	0	0.00412213	0	0	0	0.00425803	0	0.00746888	0	0		0.00802343	0	0	0	0	0	0	0	0.00397646	0	0	0	0	0
BactOtu777	0	0.0128107	0	0.0865349	0	0.0477424	0	0.0340213	0	0.0817462	0	0.0921662	0	0.0013841	0	0.0341603	0	0.137086	0	0.00981165	0	0	0	0.0129857	0	0.0107153	0	0.0503865	0	0.0260843	0	0.0137149	0	0.00982493		0	0	0	0	0	0	0	0	0	0	0	0	0	0
BactOtu1028	0.000584109	0	0	0.00192134	0	0.00423487	0	0	0	0	0.00373483	0.00217865	0	0.00179462	0	0	0	0	0.00415937	0	0	0	0.0070922	0.0344479	0.0394157	0.00179656	0.0040705	0	0.00111699	0	0	0.00195458	0	0.00158195		0	0	0	0	0	0	0	0	0	0	0	0	0	0
BactOtu483	0.00952381	0.0210896	0	0.00587889	0	0.0223079	0	0.0191228	0	0.0344873	0	0.0378718	0.00923105	0.00179462	0.00940645	0.0392921	0	0.00652618	0	0.0115522	0	0.0075815	0	0.00943063	0	0.00505242	0.00561026	0.132144	0	0.00171292	0	0.0219813	0.00149921	0.00186178		0	0.0162928	0	0	0	0	0	0.0141595	0.0073378	0	0	0.102242	0	0
BactOtu964	0	0	0.00641129	0	0	0	0	0	0	0	0	0	0	0	0	0	0.000852864	0	0.00776933	0	0	0.00136853	0.00143277	0.00145898	0.00321511	0	0	0	0.00111699	0	0.00332834	0	0	0		0.00438392	0	0.0269327	0	0	0	0	0	0.00795292	0	0	0	0	0
BactOtu557	0	0	0	0	0	0	0	0	0	0	0	0.0093736	0.0125408	0	0.0141097	0.00617227	0	0.00391558	0	0	0	0	0	0	0	0	0	0	0	0	0	0	0	0		0	0	0	0.572738	0	0	0	0	0	0.00334001	0	0	0	0
BactOtu547	0	0.0160133	0	0.0843252	0	0.0211743	0	0.0636114	0	0.0275911	0.00373483	0.0788425	0	0.00676797	0	0.0190357	0	0.217847	0	0.0142702	0	0.00281746	0	0.0252724	0	0.0294017	0	0.0708779	0	0.0194049	0	0.0181481	0	0.00801653		0	0	0	0	0	0	0	0	0	0	0	0.0101502	0	0
BactOtu443	0	0	0	0.00503428	0	0.0112104	0	0.00622152	0	0.0336732	0	0.0249058	0	0	0	0.0246891	0	0.134266	0	0.000905994	0	0.00136853	0	0.00145898	0	0.00718623	0	0.0131577	0	0.0117696	0	0.0259664	0.00135921	0		0	0.0263843	0	0	0	0	0.014771	0	0	0.119442	0	0.469781	0	0
BactOtu868	0	0	0	0.0418641	0.00119792	0.0110976	0	0.00762253	0	0.00502015	0	0.0764222	0.0250815	0.0013841	0.00423872	0.0256653	0	0.0535235	0	0.000905994	0	0.00273706	0	0.0550233	0	0.0196341	0	0.0369622	0	0.00917597	0	0.00551431	0	0.0812574		0.0188857	0.00572541	0	0	0	0	0	0	0	0	0	0.239311	0	0
BactOtu807	0	0	0	0.0140261	0	0.0438459	0.00448632	0.0262444	0	0.00541132	0	0.00525794	0	0.00538387	0	0.0119162	0	0.0195876	0	0.0562928	0	0.00281746	0	0.0013971	0	0.00412213	0	0.00172256	0	0.00663086	0.00332834	0.00355973	0	0.0125893		0	0	0	0	0	0	0	0.353134	0	0.00334001	0	0	0	0
BactOtu330	0	0	0.0144775	0.00155647	0	0.00206105	0	0.00155538	0	0	0	0	0	0.00160534	0	0.00201666	0	0	0.00288101	0.00321912	0	0.00136853	0.00143277	0	0	0	0.00412006	0	0.00496796	0	0	0	0	0		0	0	0.0948494	0.170068	0	0	0	0	0.00795292	0	0.0209249	0.00580114	0	0
BactOtu974	0	0.00734214	0	0.120025	0	0.031432	0	0.00155538	0	0.0951172	0	0.109006	0	0.0085626	0	0.0208686	0	0.05743	0	0.0165833	0	0.0117675	0	0.0235872	0	0.00737799	0	0.0162802	0	0.0282364	0	0.0126338	0	0.0585372		0	0	0	0	0	0	0	0	0	0	0	0	0	0
BactOtu428	0	0.028824	0	0.00449592	0.00690985	0.0313192	0.0409974	0.00155538	0	0.0256569	0.0108531	0.0151446	0.0545548	0	0.0104614	0.0296986	0	0.0104418	0	0.00206256	0	0.00194659	0	0.00855755	0.00157448	0.00532566	0.00968076	0.0943486	0	0	0.0261299	0.033501	0.00407764	0.00507907		0	0	0	0	0	0	0	0	0	0	0	0	0	0
BactOtu366	0	0.00734214	0	0.00587889	0	0.00206105	0	0	0	0	0	0.0224455	0	0	0.0172452	0.0190033	0	0.0208835	0.0121886	0.00181199	0	0.00418599	0	0.0081573	0	0.00266283	0.00206003	0.0223486	0	0.00757346	0	0.00785119	0	0.00451942		0.0120351	0.0453956	0	0	0	0	0	0.0104134	0	0	0	0.00507511	0	0
BactOtu844	0.000668177	0.0329635	0	0.0371947	0	0.027583	0	0.012443	0.00137028	0.0558096	0	0.12876	0	0.00553641	0.00156774	0.0151861	0	0.0886978	0	0.0124582	0	0.00136853	0	0.0133966	0	0.0136979	0.0270318	0.0451853	0	0.0158068	0	0.0286856	0	0.0105011		0.0377715	0	0	0	0	0	0	0	0	0	0	0	0	0
BactOtu523	0.00233643	0	0.0866567	0	0	0	0	0.00155538	0.00756952	0	0	0	0.0217718	0	0	0.00617227	0	0	0.00401461	0	0	0.00273706	0.00143277	0	0.00157448	0	0.00280513	0.00313372	0.00662394	0.00342583	0	0.00233689	0	0		0.00867331	0.00572541	0.15948	0	0	0	0	0	0.00397646	0	0	0	0	0
BactOtu703	0	0.0160133	0	0.0207496	0	0.0527667	0	0.036866	0	0.0472588	0	0.181942	0	0.00553641	0	0.0224278	0	0.0443389	0	0.00181199	0	0.00476404	0	0	0	0.0157678	0	0.0291265	0	0.0283468	0	0.035281	0	0.00542204		0	0.021254	0	0	0.00877677	0	0	0	0	0	0	0	0.0289101	0
BactOtu1011	0	0.0171355	0	0.104172	0	0.00434764	0	0.0215996	0	0.0267189	0	0.0555826	0	0.00519459	0.00889363	0.0239838	0	0.165582	0	0.0174893	0	0.00915487	0.00143277	0.0192326	0	0.024605	0	0.0369286	0	0.0252036	0	0	0	0.0128692		0	0	0	0	0	0	0	0.013183	0	0.0076634	0.0209249	0	0	0
BactOtu920	0	0	0	0	0	0	0	0.0077769	0	0	0	0.0087146	0	0	0	0.063186	0	0.00391558	0	0	0	0	0	0.00192112	0	0	0	0	0	0	0	0	0	0		0	0	0	0	0	0.17452	0.06222	0.39571	0	0	0	0.0116656	0	0
BactOtu224	0	0.00640533	0	0.0650555	0	0	0	0.0152451	0	0.0243719	0	0.101599	0	0.00179462	0	0.0156435	0	0.219267	0	0.0240104	0	0.00194659	0	0.00722234	0	0.0251981	0	0.00515651	0	0.0159791	0	0.00977288	0	0.00643458		0	0	0	0	0	0	0	0	0	0	0.0999263	0	0	0
BactOtu817	0	0.0137475	0	0.00192134	0	0.00285339	0	0	0	0.00193416	0	0	0.00923105	0.00698921	0	0.00278009	0	0	0.00200731	0.0551299	0	0.00821119	0.00143277	0.00145898	0.0479445	0	0.00561026	0	0	0	0.00332834	0.00233689	0	0.00135551		0.00475613	0	0	0	0	0	0.014771	0	0	0	0	0	0	0
BactOtu494	0	0.0146843	0	0.0528538	0	0.0190005	0.013459	0.0184888	0	0.0270202	0	0.0591554	0.0152695	0.0103572	0	0.0306458	0	0.0978727	0.0160585	0.00956108	0	0.00886964	0	0.0365729	0	0.0318088	0.00206003	0.0231817	0	0.042613	0.00665668	0.0185304	0	0.0175051		0	0	0	0	0	0	0	0	0	0.00864678	0	0.00586441	0	0
BactOtu959	0.00350465	0.04804	0.00218093	0.00449592	0.00119792	0.00835696	0.0179453	0.0209656	0	0.0404013	0.00323687	0.00629431	0	0.0099467	0.00156774	0.0201051	0.00104904	0.0195592	0.0616405	0.0145922	0	0.00605218	0.00143277	0.0151428	0	0.0174013	0.0040705	0.00485628	0	0.00509022	0.0255323	0.011378	0.00149921	0.00293746		0.00676199	0.00572541	0	0	0	0	0	0.0970797	0.0073378	0	0	0	0	0
BactOtu462	0.000668177	0.0223497	0	0.0107397	0.00359376	0.0103052	0	0.00931092	0	0.0171379	0	0.0245182	0	0.00179462	0.00313548	0.00617227	0	0.0495601	0.0288261	0.00271798	0	0.00865721	0.00143277	0.0133347	0	0.0107793	0	0.00344513	0	0.00674126	0	0.00233689	0	0.00779009		0.00475613	0.0361875	0	0	0	0	0	0.0104134	0	0.180531	0	0.217841	0	0
BactOtu408	0	0	0	0.0309509	0	0.0185494	0	0.0152451	0	0	0	0.0687902	0	0.0027682	0	0.0932482	0	0.0261047	0	0.000905994	0	0.00194659	0.00230362	0.0100784	0	0.0113084	0.0140256	0.0120244	0	0.0200649	0	0.00624604	0	0.0158066		0	0.0206589	0	0	0	0	0.014771	0.204337	0	0	0	0.0109395	0	0
BactOtu668	0	0.00960799	0	0.0537391	0	0.0194545	0	0.0367116	0	0.035306	0	0.0553606	0	0	0	0.0186972	0	0.169621	0	0.00387455	0	0	0	0.0241006	0	0.0288727	0	0.0400623	0.00285095	0.0258635	0	0.0137478	0	0.0147941		0	0	0	0	0	0	0	0	0	0	0	0	0	0
BactOtu1157	0	0.00734214	0.00218093	0.00989507	0.00341512	0	0.00448632	0.00931092	0	0.00223549	0	0	0	0.00975742	0.00580647	0.00201666	0	0.00260092	0.00415937	0.0136862	0	0.0204763	0	0.0176498	0	0.0249711	0	0.00172256	0.00285095	0.0330464	0	0.00467377	0	0.0498769		0.0299371	0	0.0013852	0.114548	0.0119363	0	0.012444	0	0.00397646	0	0	0	0	0
BactOtu386	0	0.0224187	0.00204943	0.0458803	0	0.0105308	0	0.0300105	0.00375415	0.0158963	0	0.0963313	0.0184621	0.00358925	0	0.0504449	0	0.138248	0.0172861	0.00412512	0	0.00468365	0.00286553	0.0165911	0	0.0187678	0	0.0441303	0	0.00834378	0.00998502	0.00907404	0	0		0.00237806	0	0	0	0	0	0	0	0	0	0.0209249	0.0232045	0	0
BactOtu267	0	0.0357739	0	0	0	0	0.00448632	0.0155111	0.0192499	0	0.00373483	0	0	0	0	0.00201666	0	0.00391558	0.0158282	0.00181199	0	0.123506	0	0	0	0.0414486	0	0	0.00331197	0.0236496	0	0.00233689	0	0.0250687		0	0.021254	0	0	0	0	0	0.309802	0.0168067	0	0	0	0	0
BactOtu508	0	0.00734214	0	0.0195987	0	0.0127046	0	0	0	0	0.00323687	0.00923788	0	0.00456283	0	0.0102056	0	0	0	0.000905994	0.00432003	0.0211272	0.00230362	0.0143828	0	0	0	0.0206708	0	0.0132617	0	0.00233689	0	0.00728382		0.0404271	0	0	0	0	0.17452	0	0.047277	0	0.00785423	0.0272164	0.0232045	0	0
BactOtu493	0.0142857	0.0128107	0	0.0163123	0.00119792	0.018775	0	0.0346553	0	0.0534378	0	0.0926793	0.0439113	0.00538387	0	0.0295763	0	0.0796088	0	0.00206256	0	0.00895003	0.00143277	0.00623618	0	0.00651172	0	0.088704	0	0.0108889	0.00332834	0.00624604	0	0.0270405		0	0	0	0	0	0	0	0	0	0	0	0.0109395	0	0
BactOtu783	0	0.00539955	0	0.00192134	0	0	0	0	0	0.0151139	0	0.0297464	0	0.0013841	0	0.019493	0	0.00260092	0.00288101	0.00115656	0.069979	0.03509	0	0.0319707	0	0.00712222	0	0	0	0.00331543	0	0	0	0.00999484		0.0944287	0.0128101	0	0	0	0	0.014771	0	0.00397646	0	0	0.0116656	0.0289101	0
BactOtu241	0	0.0201528	0	0.058332	0	0.0188877	0	0.0261327	0	0.031739	0	0.0571321	0.0125408	0.0119626	0	0.0241061	0	0.183884	0	0.0373746	0	0.00194659	0	0.017177	0	0.0364599	0	0.0314495	0	0.0243714	0	0.0192621	0	0.017442		0	0	0	0	0	0	0	0	0	0	0	0.00586441	0	0
BactOtu667	0	0.0619728	0	0.0385598	0.00119792	0.0147656	0	0.0139984	0	0.0337197	0	0.0365538	0	0.00317873	0.00470323	0.0216934	0	0.101636	0	0.00543596	0	0.00331512	0	0.0089066	0	0.0125119	0.0040705	0.0168695	0	0.00845418	0	0.00195458	0	0.0136019		0.0309148	0	0	0	0	0	0	0	0	0	0	0.0116023	0	0
BactOtu1082	0	0	0	0	0	0	0	0	0	0	0	0	0	0	0	0	0	0	0	0	0	0	0	0	0	0	0	0	0	0	0	0	0	0		0	0	0	0	0	0	0	0	0	0	0	0	0	0
BactOtu348	0.00952381	0.0417408	0	0.0190783	0.0022172	0	0	0	0.0147212	0	0	0.0147673	0	0.00698921	0	0	0	0.0430436	0	0.000905994	0.0934345	0.00857682	0.00703175	0.0278008	0	0.00951181	0.00280513	0.00343395	0	0.00171292	0	0.0078183	0	0.0128158		0.00629525	0.0390751	0	0	0	0	0	0.0444695	0.0495193	0.0204281	0	0.0167407	0	0
BactOtu514	0	0.0169501	0	0.00347781	0	0.0373643	0	0.0283007	0	0.0185376	0	0.22325	0	0	0.00444682	0.123433	0	0.00260092	0	0	0	0	0	0.00750951	0	0	0	0.100849	0	0.00331543	0	0	0	0.00987832		0	0	0	0	0	0	0	0	0	0	0	0.0327553	0	0
BactOtu600	0	0.0320266	0	0.0364087	0.0059896	0.0357144	0	0.0124217	0	0.0368808	0	0.0327496	0	0.0027682	0	0.0190357	0	0.154081	0	0.00321912	0	0.00563491	0	0.00896849	0	0.00625595	0	0.0452189	0	0.0126018	0	0.0311642	0	0.0144511		0	0	0	0	0	0	0	0	0	0	0	0.0117288	0.21751	0
BactOtu727	0.00534601	0.017887	0	0	0.00119792	0.0113231	0	0.0259784	0.00259282	0	0.00711824	0.0125886	0.0203593	0	0.0224905	0.00556019	0	0	0.00200731	0.0212925	0	0	0.00230362	0	0.00311381	0.00266283	0.00280513	0.0186368	0	0	0.0170873	0.0117603	0.00285842	0.00158195		0.0479838	0.0092081	0	0	0	0	0.0443131	0.0141974	0.00795292	0.0076634	0.0136082	0.0101502	0.0711477	0
BactOtu661	0	0	0	0.0688396	0.00663218	0.0256377	0.0303478	0.0130557	0	0.0205469	0	0.0866266	0	0.00179462	0	0.0190033	0	0.173489	0	0.00387455	0	0.00663024	0	0.018636	0	0.0208202	0	0.00485628	0	0.0136063	0	0	0	0.0220179		0	0.00572541	0	0	0	0	0	0	0	0.00334001	0.0418498	0.0428422	0	0
BactOtu675	0	0.00640533	0	0.0551221	0	0.00846973	0	0.0206782	0	0.0508258	0	0.047924	0	0	0	0.0143903	0	0.214047	0.00602192	0.00634196	0	0.00281746	0	0.0106024	0	0.0265471	0	0.0223933	0	0.0284086	0	0.00945635	0	0.00271102		0	0	0	0	0	0	0	0	0	0	0	0.0203004	0	0
BactOtu509	0	0	0	0.0476281	0	0.0393855	0.00448632	0.0214666	0	0.0577074	0	0.126224	0	0.00179462	0	0.0232527	0	0.11865	0	0.00346969	0	0.00136853	0	0.0138588	0	0.0115816	0	0.0495647	0.00111699	0.0166876	0	0.00355973	0	0.00321729		0	0	0	0	0	0	0	0	0	0	0	0	0	0
BactOtu194	0	0	0	0.00587889	0.0022172	0.00206105	0	0.0209442	0	0.00656315	0.00323687	0.162102	0	0	0	0.0822468	0	0	0	0.00271798	0	0.00194659	0.0042983	0.00623618	0	0	0	0.0068679	0	0	0	0	0	0.00135551		0.0546955	0.0355924	0	0	0	0	0	0	0	0.0475216	0	0.0552338	0	0
BactOtu928	0.0047619	0	0	0.00192134	0.0022172	0.00652146	0	0.00155538	0	0	0.00338341	0	0.0152695	0	0.00313548	0.00617227	0	0	0.00215206	0	0	0	0	0.00192112	0	0.00266283	0	0	0	0	0	0	0	0		0.0220644	0	0	0	0	0.362844	0.0443131	0	0	0	0	0	0	0.0703235
BactOtu362	0.00543008	0	0	0.0784129	0	0.00206105	0	0.00387777	0.0010136	0.00794813	0	0.0160453	0	0.0013841	0	0.0268862	0	0.0703771	0.00215206	0.0115522	0	0.0246911	0	0.0299258	0	0.00445939	0.00841538	0	0	0.00680314	0	0.00711946	0	0.0203794		0	0	0	0.0983284	0	0	0	0.0944699	0	0.0208244	0	0.0823778	0	0
BactOtu332	0	0.0844874	0	0.00311294	0	0.00217382	0	0.0208112	0.00202721	0.00794813	0.00323687	0.0107873	0	0	0.0142839	0.0112751	0	0	0.00200731	0.000905994	0.0402372	0.00476404	0.00230362	0.0013971	0	0.0124479	0.00206003	0.0159688	0	0.00502835	0.0146049	0.0159759	0	0.00158195		0.0125905	0.00572541	0	0.0983284	0.00395319	0	0	0	0.0159058	0	0	0	0	0
BactOtu659	0	0.00320266	0	0.00155647	0	0	0	0	0	0.0157746	0	0.00307929	0	0	0.00847745	0	0	0.0104037	0	0	0	0.00563491	0	0	0	0.0379195	0	0	0.00223399	0.0703423	0.00332834	0	0	0.0149106		0	0	0	0	0	0	0	0.0104134	0	0.0275044	0.0209249	0.143327	0	0
BactOtu392	0	0.0169501	0	0.0924903	0	0.0248453	0	0.0208112	0	0.0203819	0	0.0373783	0	0.00497335	0	0	0	0.163076	0	0.0763356	0	0.00563491	0	0.0033801	0	0.0246691	0	0.0197365	0	0.0303424	0	0.0477073	0	0.024446		0	0	0	0	0	0	0	0.0312402	0	0	0	0	0	0
BactOtu136	0	0	0	0.00539915	0	0.0309157	0	0	0	0.00308599	0	0	0	0.0215355	0	0	0	0	0	0	0.00432003	0.0366269	0	0.111086	0	0.0134422	0	0.0316374	0	0.0109508	0	0	0	0.0459077		0.0180527	0	0	0	0	0	0	0	0	0.0512744	0	0	0	0
BactOtu593	0.000668177	0.0172044	0	0.00466941	0.00239584	0.016012	0.0230521	0.00775555	0	0.0185159	0.00373483	0.0128601	0	0	0.0203806	0.0413696	0	0.00520183	0.0100365	0	0	0	0	0	0	0.0103781	0	0.030016	0	0.00171292	0.00973662	0	0.0037469	0.0190368		0	0	0	0	0	0	0	0	0	0	0	0	0.0289101	0
BactOtu377	0	0.00734214	0	0.0545251	0	0.0186369	0	0.00698853	0	0.0298266	0	0.0170817	0	0.00339997	0	0.0300337	0	0.108285	0.0281023	0	0	0.00476404	0	0.0118864	0	0.0136339	0	0.0605648	0	0.0151469	0.00486831	0.0185304	0	0.0377746		0	0	0	0	0	0	0	0	0	0.00334001	0	0	0	0
BactOtu489	0.010192	0.0137475	0	0.0148707	0	0.0167139	0.0345781	0.0429332	0	0.0297367	0	0.134319	0	0.00179462	0	0.0165292	0	0.0456826	0	0.00362398	0	0.00194659	0	0.0249852	0	0.00505242	0	0.0508858	0	0.00502835	0	0.0114109	0	0.00829636		0	0	0	0	0	0	0	0	0	0	0	0	0	0
BactOtu856	0	0.0567946	0	0.00641726	0	0.0170522	0	0.0124217	0	0.046523	0	0.0643929	0	0	0	0.0382835	0	0.00520183	0	0	0	0	0	0.00145898	0	0.00266283	0	0.0654574	0	0.0133721	0	0.0156366	0	0.00372356		0	0.115458	0	0	0	0	0	0	0	0	0	0.0349967	0	0
BactOtu930	0	0.0172044	0	0.0187134	0	0.0352351	0.011526	0.0617521	0	0.0206151	0.0203004	0.0225812	0.0508984	0	0	0.0348913	0	0.0404905	0.0288261	0.000905994	0	0	0	0.00576336	0.00467071	0.0151747	0.00687563	0.0480859	0	0.021056	0.012219	0.00233689	0.00358153	0.00344373		0	0	0	0	0	0	0	0	0	0	0	0	0	0
BactOtu819	0	0.00960799	0	0.00155647	0	0.0212648	0	0.0304901	0	0.0141201	0	0.0106516	0	0.00179462	0	0	0	0.0665668	0	0.0711024	0	0.0124776	0	0.0600297	0.00157448	0.0205469	0	0	0	0.0282388	0.00332834	0.00589662	0	0.0548928		0	0.00572541	0	0	0	0	0	0	0	0	0	0	0	0
BactOtu519	0	0.00734214	0	0.0563879	0	0.00640869	0	0.00311076	0	0.0659932	0	0.0729357	0	0.0027682	0	0.00757685	0	0.143545	0	0.00568653	0.0049985	0	0	0.0047772	0	0.0266574	0	0.010313	0	0.0101186	0	0.00233689	0	0.00271102		0	0.00708466	0	0	0	0	0	0	0	0	0	0.0978933	0	0
BactOtu249	0	0.0316344	0.00641129	0	0.0175125	0.0122282	0.0505905	0.00387777	0.0101623	0.001543	0.0368503	0	0	0	0.00470323	0	0.00438211	0	0.0237423	0.00346969	0	0	0	0.00425317	0	0.0447859	0.0117903	0	0	0.0228793	0.166659	0	0	0.0252418		0	0.00708466	0	0	0	0	0	0.013183	0	0	0	0	0	0
BactOtu858	0	0.00953903	0	0	0	0	0	0	0	0	0	0.0171876	0	0	0.0222341	0.00895236	0	0	0	0	0	0.00331512	0	0	0	0	0	0.00626743	0	0	0	0.00355973	0	0		0	0	0	0	0	0	0	0	0	0	0	0.997556	0	0
BactOtu853	0	0.0467109	0	0.0263044	0	0.0374372	0	0.0146111	0	0.0516036	0	0.029806	0	0.00594693	0	0.0242898	0	0.0665661	0	0.0133642	0	0	0	0.00757139	0.00311381	0.0210934	0	0.0168695	0	0.0441536	0	0.032387	0	0.00965187		0.014041	0	0	0	0	0	0.012444	0	0	0.00785423	0	0	0	0
BactOtu499	0	0	0.00872372	0	0	0	0	0	0	0	0.0358987	0	0	0	0	0	0.00104904	0	0	0	0	0	0.0070922	0	0	0	0	0	0	0.00171292	0.502703	0.0181481	0	0		0	0	0	0	0	0	0	0.0519996	0	0	0.0186244	0	0	0
BactOtu722	0	0.00960799	0	0.0280115	0	0.0167139	0	0.00155538	0	0.0399203	0	0.154169	0	0.0013841	0	0.0352264	0	0.0547426	0.00288101	0.022449	0	0.00476404	0	0.0171151	0	0.00179656	0.00206003	0.0305376	0	0.0149746	0	0.0256499	0	0.0187975		0	0.0162928	0	0	0	0	0	0	0.00397646	0	0	0.0218158	0	0
BactOtu231	0	0.00320266	0	0.0520092	0	0.00846973	0	0.0314115	0	0.0531365	0	0.0593704	0	0.00179462	0	0.0201051	0	0.0730826	0	0.00181199	0	0	0	0.0122867	0	0.02289	0	0.0206372	0	0.0182901	0	0.0105375	0	0.00779009		0.042123	0	0	0	0	0	0	0	0	0	0	0	0	0
BactOtu575	0	0.00960799	0	0.0679566	0	0.0231226	0	0.00622152	0	0.0459273	0	0.0837231	0	0.00497335	0	0.00604997	0	0.125291	0	0.0124582	0	0	0	0.0141459	0	0.0513149	0	0.0242814	0	0.0117696	0	0.0220572	0	0.00502569		0	0.00708466	0	0	0	0	0	0.0208268	0	0	0	0	0	0
BactOtu500	0	0	0	0.0690204	0	0.0282596	0	0.00466614	0	0	0.00676682	0	0	0.00538387	0	0	0	0.013033	0.00864304	0.000905994	0	0.105014	0	0.0104275	0	0.00179656	0	0	0	0.00994629	0.0133134	0.00233689	0	0		0	0.0304621	0	0	0	0	0	0	0	0	0	0	0	0
BactOtu473	0.00467724	0.00539955	0	0.00760885	0.00700888	0.00491444	0	0.00762253	0	0.00386832	0	0.00539367	0	0.00456283	0.017163	0	0	0	0	0.00271798	0	0.0171096	0	0.0177117	0	0.0211574	0.00206003	0	0.00277298	0.0476438	0	0.00195458	0.00149921	0.0345071		0.0500843	0	0.00277039	0	0.0797418	0	0.113514	0	0.00795292	0.00392711	0	0	0	0
BactOtu522	0	0	0	0.0105483	0	0.00824419	0	0.00387777	0.0010136	0.0358119	0	0.0315775	0	0	0.00423872	0.00681341	0	0.0156533	0.0129124	0.00115656	0	0	0	0.00623618	0	0.00532566	0.0112205	0.0234372	0	0.0101671	0	0.00355973	0	0.00135551		0	0	0	0	0	0	0.014771	0	0.00397646	0.0402691	0	0.310141	0	0
BactOtu965	0	0	0	0.0209817	0	0.0041221	0	0.00155538	0.0294772	0.00193416	0.00746965	0.00217865	0	0.0121518	0.0109742	0.00479675	0	0.0117467	0.00200731	0.0160822	0	0.00273706	0.00573107	0.0420879	0.0977914	0	0	0	0.00165599	0.00502835	0	0.00233689	0	0.00158195		0.00200586	0	0	0	0	0	0	0.00659152	0.0357881	0	0	0	0	0
BactOtu1029	0	0.00320266	0	0.0553698	0	0.0168267	0	0.0100993	0	0.0170481	0	0.156417	0	0.00635745	0.0297871	0.0146963	0	0.0874212	0	0.0221984	0	0.00671063	0	0.0110134	0	0.00625595	0	0.0337837	0	0.00502835	0	0.011378	0	0.0190871		0.014041	0	0	0	0	0	0	0.0104134	0	0	0	0.0282797	0	0
BactOtu700	0.000584109	0	0	0	0.00239584	0.0147656	0	0	0	0.0103416	0	0.00217865	0	0.00456283	0.00444682	0.00201666	0.00104904	0	0.00488832	0.00206256	0.00432003	0	0.00852497	0.00769516	0.00783725	0	0.00687563	0.00172256	0.00777995	0	0	0.00233689	0.00149921	0		0.0187026	0	0	0	0	0	0.0272151	0	0.00397646	0	0.00680411	0.00507511	0.0271887	0
BactOtu550	0	0.0306976	0	0.0105483	0	0.0299853	0.00941088	0.0630677	0	0.0264857	0	0.0754157	0.0250815	0.0027682	0	0.0224569	0	0.0221601	0	0.00296855	0	0.00136853	0	0.0047772	0	0.0358494	0	0.0303833	0	0.0459284	0	0.0254753	0	0.0203163		0	0	0	0	0	0	0	0.0520671	0	0	0	0	0	0
BactOtu614	0	0.0160133	0	0.169286	0	0.00640869	0	0.00543315	0	0.041004	0	0.0275975	0	0.00975742	0	0.0120385	0	0.0404524	0	0.0172388	0	0.0183977	0	0.0219137	0	0.00651172	0.00561026	0.00313372	0	0.0432729	0	0	0	0.0282794		0	0	0	0	0	0	0	0	0	0	0	0	0	0
BactOtu706	0.00116822	0.0137475	0	0	0.00359376	0.0152197	0.0183835	0.0376117	0.0010136	0.0143533	0.00662028	0.00307929	0.0101797	0	0.0122855	0.00586623	0	0	0.00831874	0	0	0	0	0.00523933	0.00157448	0	0.0117408	0.00344513	0	0.00342583	0.0170873	0.0114109	0	0.00316391		0.0537681	0	0	0	0	0	0.049776	0	0.0272201	0.0110034	0.0204123	0.0290057	0.0867303	0
BactOtu608	0.0047619	0	0	0	0	0	0.00897263	0.00387777	0	0	0	0	0	0	0	0.00308613	0	0	0.0972255	0.00115656	0	0.00136853	0	0	0	0	0	0	0	0	0.172267	0.00662835	0	0		0	0	0	0	0	0	0	0	0	0	0	0	0	0
BactOtu350	0	0.0352293	0	0.0318542	0	0.0630749	0	0.0131887	0	0.0689359	0	0.0267267	0	0.0027682	0	0.0213583	0	0.0456161	0.0160585	0.00115656	0	0.00799877	0	0.0013971	0	0.0210934	0	0.0724126	0	0.0143147	0	0.00195458	0	0.0137184		0	0	0	0	0	0	0	0	0	0	0	0	0	0
BactOtu505	0	0.017887	0	0	0	0	0	0.0310222	0	0	0	0	0	0	0	0	0	0	0	0.00115656	0	0.154587	0	0	0	0	0	0.00689026	0	0	0	0	0	0		0	0	0	0	0	0	0	0	0	0	0	0	0	0
BactOtu699	0	0	0	0.0413665	0	0.0154452	0	0.00311076	0	0.001543	0	0.019396	0	0.00179462	0	0.0126796	0	0.104389	0	0.0151762	0	0.00865721	0	0.0133347	0	0.0300122	0	0.00344513	0	0.0282364	0	0.0188039	0	0.0529584		0.0125905	0	0	0	0	0	0	0.0378318	0.00397646	0	0	0	0	0
BactOtu237	0	0.00320266	0	0.0519734	0	0.0103052	0	0.024423	0	0.02876	0	0.0295345	0.0369242	0	0	0.00834028	0	0.0704436	0	0.0154268	0	0.0373735	0	0.041936	0	0.0133782	0	0.00689026	0	0.0200649	0	0.00195458	0	0.01981		0	0.0114508	0	0	0	0	0	0.114548	0	0.00432339	0	0	0	0
BactOtu812	0	0.0137475	0	0.0472633	0	0.0273575	0	0.0147441	0	0.0144214	0	0.0381134	0	0.00179462	0	0.0192194	0	0.124025	0	0.00412512	0	0.0133409	0	0	0	0.00625595	0.00280513	0.0462962	0	0.00254511	0	0.0220901	0	0.00406653		0	0	0	0	0	0	0	0	0.0437411	0	0.0627746	0.0522735	0	0
BactOtu673	0	0	0	0.00587889	0	0.00217382	0	0	0	0	0	0.00217865	0	0	0	0.232924	0	0.0169298	0.00860826	0	0	0	0	0	0	0.00266283	0	0.0274716	0	0	0	0	0	0		0	0	0	0	0	0	0.014771	0	0.051694	0	0	0.00507511	0	0
BactOtu394	0	0	0	0.00587889	0	0.00776783	0.00448632	0.00543315	0	0.00794813	0	0.0598238	0	0.00358925	0.00313548	0.0120999	0	0.104245	0	0.00528168	0	0.026967	0	0.00909225	0	0.0144827	0	0.0100016	0	0.0124914	0	0.0149378	0	0.0888581		0.0440667	0.0378351	0	0	0	0	0	0.0520671	0	0	0	0.0351865	0	0
BactOtu677	0	0.00734214	0	0.0448036	0	0.0114359	0	0.00387777	0	0.0350582	0	0.160821	0	0.00179462	0	0.00757685	0	0.0561722	0	0.00206256	0	0.0125504	0	0.0118864	0	0.0106338	0	0.0168695	0	0.00171292	0.0146049	0.00195458	0	0.0497345		0	0	0	0	0	0	0	0	0	0.0324085	0	0.039409	0	0
BactOtu538	0	0.00320266	0	0.0294352	0	0.0132714	0	0.0247104	0.00259282	0.0368707	0	0.0250117	0	0.00717849	0	0.0193093	0	0.0691386	0.00645619	0.0154268	0	0.0075815	0	0.00861943	0.00165821	0.032675	0.00280513	0.0492644	0	0.020003	0	0.0128744	0	0.00971501		0.0180527	0	0	0	0	0	0	0.00659152	0	0	0	0.0232045	0	0
BactOtu952	0	0.0681928	0	0.0241126	0	0.032726	0	0.0147654	0	0.0976858	0	0.0434012	0	0.00358925	0	0.0224569	0	0.0431011	0	0.0330952	0	0.00468365	0	0.00863012	0	0.0122386	0	0.0120356	0	0.0225481	0.00665668	0.00233689	0	0.00372356		0	0	0	0	0	0	0	0	0	0	0	0	0	0
BactOtu1078	0	0	0	0.0158326	0	0	0	0	0	0	0	0.00307929	0.00508984	0	0.00156774	0	0	0	0.00415937	0.00815395	0	0.0193127	0.00143277	0.00431506	0	0.0014593	0.00280513	0	0	0.00331543	0	0.00355973	0	0.00372356		0.00401171	0	0	0	0	0	0	0.0103755	0	0	0	0	0	0
BactOtu222	0	0.00320266	0	0.0145645	0	0.0360528	0	0	0	0.00447097	0	0.00321502	0	0.00179462	0	0.0137491	0	0.0378418	0	0.00271798	0	0.00915487	0	0.0170639	0	0.0613732	0	0.0125349	0	0	0	0.0109198	0.00135921	0.0323526		0	0	0	0	0	0	0	0.0104134	0	0.0245607	0	0.033418	0	0
BactOtu914	0.000584109	0.0160133	0	0.0350257	0	0.0248453	0	0.022388	0	0.0320404	0	0.0264553	0	0.00179462	0	0.00757685	0	0.0939377	0	0.0150219	0	0.0052617	0	0.00716045	0	0.0175643	0	0.0234707	0	0.00994629	0	0.0160518	0.00135921	0.00700399		0	0	0	0	0	0	0	0	0	0.00334001	0	0.0117288	0	0
BactOtu1033	0	0.00734214	0	0.114679	0	0	0	0.0161664	0	0.00377848	0	0.0327496	0	0.00179462	0.0133404	0.00586623	0	0.129149	0	0.000905994	0	0.00273706	0.00236407	0.0168279	0	0.00684897	0	0.00485628	0	0.0193431	0	0.00429146	0	0.00344373		0	0.0092081	0	0	0	0	0	0	0	0	0	0.00586441	0	0
BactOtu498	0.000668177	0.00734214	0	0.153404	0	0.00217382	0.011526	0.00917791	0	0.00347716	0	0.0386563	0	0.0013841	0	0.00308613	0	0.0509038	0	0	0	0.0511315	0	0.00530122	0	0.00532566	0	0.00657884	0	0.00502835	0	0.0160518	0.00149921	0.0337549		0	0	0	0	0	0	0	0	0	0.00334001	0	0	0	0
BactOtu590	0	0.0242923	0	0.0124696	0	0.00640869	0	0.0152451	0	0	0	0.0125886	0	0	0	0.00806663	0	0.0234844	0.00288101	0.0127088	0	0.00194659	0	0.0171151	0	0.0116456	0.00613053	0.0291941	0	0.0284086	0.0268239	0.00589662	0	0.00451942		0	0.0312263	0	0	0	0	0	0.011352	0	0.0318278	0	0.0464653	0	0
BactOtu1013	0.000668177	0	0	0.0413258	0	0.0238022	0	0.00543315	0	0.0142998	0	0.0171876	0	0.0013841	0	0.0160718	0	0.0652134	0.0120438	0.0168339	0	0.0142117	0.00143277	0.00908157	0	0.022361	0	0.0145688	0	0.00834378	0	0.0263816	0.00119384	0.046071		0	0	0	0	0	0	0	0.0197746	0.0596469	0	0	0	0	0
BactOtu365	0	0.0284318	0	0.0562958	0	0.0167139	0	0.00933228	0.00259282	0.0313262	0	0.0584399	0	0	0.00444682	0.0154597	0	0.0965871	0	0.00412512	0	0.00389317	0	0.00384224	0	0.0180933	0	0.0154807	0	0.0117696	0	0.0235207	0	0.0103846		0	0	0	0	0	0	0	0	0	0	0	0	0	0
BactOtu341	0	0.0224187	0	0.0173304	0	0.0460402	0.00897263	0.0549655	0	0.0268087	0.0112045	0.0302995	0.00508984	0.0027682	0.0188129	0.0366053	0	0.0391371	0	0	0	0.00845237	0.0042983	0.00285608	0	0.0168083	0	0.0223486	0	0.016798	0	0.00746888	0	0.018681		0	0	0	0	0	0	0	0	0	0	0	0	0	0
BactOtu480	0.000584109	0.0263626	0	0	0.0165922	0.0169171	0	0	0	0.012344	0	0	0.0125408	0	0.00847745	0.0122222	0	0	0.00831874	0.00115656	0	0	0	0	0.0015569	0	0	0	0.00111699	0	0.00332834	0.0114109	0.0037469	0		0	0	0	0	0.0556208	0	0	0	0.00397646	0	0	0	0	0
BactOtu238	0	0	0	0	0	0.00285339	0.0299096	0	0.0010136	0.00193416	0	0	0	0	0	0	0	0	0.36155	0	0	0	0	0	0	0	0	0	0	0	0.0856848	0	0	0		0	0	0	0	0.00241179	0	0.014771	0.00659152	0	0	0	0	0	0
BactOtu1105	0	0.00640533	0	0.0308361	0	0.0219667	0	0.0201986	0	0.051805	0	0.0226111	0	0.00871513	0	0.0309519	0	0.0469689	0	0.00206256	0	0.00476404	0	0.0047772	0	0.00805251	0	0.0754675	0.00285095	0.00331543	0	0.0576546	0	0.0110074		0	0	0	0	0	0	0	0	0	0	0	0	0	0
BactOtu967	0	0.00320266	0	0.0265136	0	0.0353509	0	0.0147654	0.0010136	0.0475818	0.00647375	0.044272	0	0.00339997	0	0.0290575	0	0.0665468	0.00215206	0.00503111	0	0.00194659	0	0.0033801	0	0.0257446	0	0.0517977	0	0.0117696	0	0.00429146	0	0.00507907		0	0	0	0	0	0	0	0	0	0	0	0	0	0
BactOtu681	0	0.0128107	0	0.0507411	0	0.0272447	0	0.00854391	0	0.0208629	0.00323687	0.0368354	0	0.00830461	0.00783871	0.0154597	0	0.0574487	0	0.0156773	0	0.0112698	0	0.00961628	0	0.0133782	0	0.0320388	0	0.0126018	0	0.00980577	0	0.00959849		0	0.0092081	0	0	0	0	0	0.0329576	0	0.0149305	0	0	0	0
BactOtu466	0	0.0171355	0	0.055237	0.0022172	0.025522	0	0	0	0.0100403	0.00323687	0.0297762	0.0152695	0.0013841	0	0.0172926	0	0.108323	0	0.00115656	0	0.00778634	0	0.00331822	0	0.0133782	0	0.00657884	0	0.0250313	0	0.00746888	0	0.00903883		0.0235533	0.00708466	0	0	0	0	0	0.00378401	0	0.00432339	0.00680411	0.00586441	0	0
BactOtu830	0.0047619	0.0244776	0	0.00293945	0	0.00629592	0	0.00311076	0	0.0194633	0	0.011688	0	0.0013841	0.00156774	0.0111204	0	0.031335	0.0084635	0.00271798	0	0.00389317	0	0.0013971	0	0.00179656	0	0.00344513	0	0.0109993	0.00332834	0.013639	0	0.00135551		0.0173466	0	0	0	0	0	0	0.0104134	0.00795292	0.0499011	0	0.00507511	0	0
BactOtu780	0	0	0	0.0744888	0	0.0251837	0	0.0077769	0	0.0207514	0	0.0332328	0	0.0027682	0	0.0607404	0	0.0744167	0	0.00271798	0	0.00331512	0	0.00990345	0	0.0160235	0	0.0285149	0	0.00845418	0	0.00586373	0	0.0216282		0	0.00572541	0	0	0	0	0	0.0208268	0	0	0	0.0101502	0	0
BactOtu1107	0	0.00320266	0	0.00486079	0.0227605	0.0130429	0	0.0077769	0.00518565	0.0258614	0.0100037	0.0261838	0.0143209	0.00179462	0	0	0	0.0117183	0.00602192	0	0	0.00136853	0	0.0128214	0	0	0.0112205	0	0	0	0.00973662	0.0101881	0	0.00558534		0	0	0	0	0	0	0	0.0141974	0	0.00334001	0	0.0116656	0	0
BactOtu370	0.0190476	0	0	0.00311294	0	0.291066	0	0	0	0.011605	0	0.0115523	0	0	0.00847745	0.00834028	0	0.00392526	0	0.000905994	0	0.00845237	0	0	0	0.0112269	0	0.00343395	0	0.0109993	0	0	0	0.00977155		0	0	0	0	0	0	0	0	0	0	0	0	0	0
BactOtu802	0	0.0325712	0	0.0346022	0	0.0233482	0	0.00917791	0	0.0218568	0	0.0651979	0.00923105	0.00497335	0	0.0359323	0	0.0808757	0	0.000905994	0	0.00389317	0	0.015718	0	0.0187678	0	0.0220372	0	0.00502835	0	0.00746888	0	0.0112338		0.00237806	0	0	0	0	0	0	0	0	0.0125739	0	0.0174667	0	0
BactOtu710	0	0.00640533	0.00204943	0.0166186	0	0.0145401	0	0.0318319	0	0.00824945	0	0.0827824	0	0	0	0.0649251	0	0.0691477	0	0.000905994	0	0.00952809	0	0.00960559	0	0.00858152	0	0.0228702	0	0.00674126	0.012219	0.00355973	0	0.00321729		0	0	0	0	0	0	0	0	0.00795292	0.0129702	0	0.00507511	0	0
BactOtu679	0	0	0	0	0	0	0	0.00155538	0	0.0138405	0	0.0679492	0	0	0	0.0436923	0	0	0	0	0	0.00583976	0	0.0013971	0	0	0	0	0	0.00331543	0	0.0165758	0	0.00542204		0	0.0822974	0	0.0983284	0	0	0.118168	0.0208268	0	0.00432339	0	0.161282	0	0
BactOtu598	0	0.0128107	0	0.0415758	0	0.0112104	0	0.064224	0	0.0288327	0.00338341	0.0473513	0.00508984	0.00616817	0.0133404	0.0168967	0	0.0769788	0	0.000905994	0	0	0	0.00803353	0	0.00951181	0	0.0286272	0	0.0216055	0	0.0114109	0	0.00186178		0	0	0	0	0	0	0	0	0	0	0	0	0	0
BactOtu809	0	0.0146843	0	0.0148707	0.00359376	0.0169395	0	0	0	0.0290613	0.00323687	0.0205383	0	0	0	0.0349204	0	0.0117564	0	0.00206256	0	0.00136853	0	0.0267817	0	0.00591869	0.00618009	0.0300048	0	0.00254511	0	0.0161935	0	0.0133754		0	0.0701821	0	0	0	0	0	0.0624805	0	0.00334001	0	0.0224785	0	0
BactOtu716	0.00952381	0	0	0	0.00341512	0.00994165	0.011526	0.0100993	0	0.0102735	0	0	0.0194107	0	0.00444682	0.00586623	0	0	0.0104708	0	0	0	0	0.00716045	0	0	0.00973031	0.0111237	0	0	0.0194732	0.00390915	0	0.00135551		0.0100293	0	0	0	0	0	0.0521031	0.00378401	0.0198823	0.0202373	0.00680411	0.0218791	0.0271887	0
BactOtu1026	0	0	0	0.018175	0	0	0	0.0161664	0	0.0322372	0	0.0213032	0	0.00456283	0	0.0179662	0	0.084706	0	0.000905994	0	0.0170292	0	0.0229403	0	0.0572335	0	0.00940115	0	0.0276383	0	0.0251587	0	0.0241661		0	0.0229016	0	0	0	0	0	0	0.00672269	0	0	0	0	0
BactOtu352	0	0.00320266	0	0.0342553	0	0	0	0.0130557	0	0.0361565	0	0.0446792	0	0	0	0.0116102	0.00123498	0.114812	0	0.00181199	0	0.0041056	0	0.0342302	0	0.00850003	0	0.0595406	0	0.0124914	0	0	0	0.00829636		0	0	0	0	0	0	0	0	0	0	0	0	0	0
BactOtu919	0	0	0	0.0230944	0	0.00846973	0.00941088	0.00311076	0	0.00223549	0	0.00643004	0	0	0.00847745	0.0154307	0	0.0182826	0	0	0.0049985	0.0413395	0	0.0108277	0	0	0	0.00343395	0	0.00331543	0	0.00233689	0	0.00293746		0.00629525	0.00708466	0	0	0	0	0	0.218682	0	0.0386987	0	0	0	0
BactOtu887	0	0	0	0	0	0	0	0	0	0	0	0	0	0	0	0	0	0	0	0	0	0	0.00143277	0	0.00636408	0	0	0	0	0	0	0	0	0		0.00200586	0	0	0	0	0	0.014771	0	0	0	0	0	0	0
BactOtu822	0.0047619	0.0146843	0	0	0.00119792	0.015558	0.00448632	0.0178548	0	0.00755696	0.00676682	0.00307929	0.0235519	0.00733103	0.00580647	0.00681341	0	0	0.0126577	0.00115656	0	0.0149218	0.00573107	0.0473312	0.00788583	0.00830827	0.00486516	0.00687908	0.00165599	0.00680314	0	0.00195458	0	0.00344373		0.00200586	0	0	0	0	0	0	0	0.00795292	0	0.0136082	0	0.0289101	0
BactOtu912	0	0	0	0.0492995	0	0.0213999	0	0.0108663	0	0.0220001	0	0.00950933	0	0.0013841	0	0.00757685	0	0.106961	0	0.0174893	0	0.0153678	0	0.0013971	0	0.0352564	0	0.0245705	0	0.0198926	0	0.013682	0	0.0120297		0	0	0	0	0	0	0	0	0	0	0.0209249	0	0.13544	0
BactOtu318	0	0.219688	0	0	0	0	0	0	0	0.00617198	0	0	0	0	0	0	0	0	0.00802923	0	0.274239	0	0	0	0	0	0.00561026	0.0125349	0	0	0.00486831	0	0	0		0	0	0	0	0	0	0.136884	0	0	0	0	0	0	0
BactOtu811	0	0	0	0.00293945	0	0.00285339	0.0525234	0	0	0.00502015	0	0	0	0	0	0	0	0	0.208092	0	0	0	0.00143277	0	0	0	0	0.00172256	0	0	0.113699	0.00711946	0	0		0	0	0	0	0	0	0	0	0	0	0	0	0	0
BactOtu768	0	0	0	0	0	0	0	0	0	0	0	0	0	0	0.50249	0	0	0	0	0	0	0	0	0	0	0	0	0	0	0	0	0	0	0		0	0	0	0	0	0	0	0	0	0	0	0	0	0
BactOtu756	0	0.00640533	0	0.0164272	0	0.0314796	0	0.00543315	0	0.0344873	0	0.0522617	0	0.00912566	0.00423872	0.0211746	0	0.0235516	0	0.00452997	0	0.00194659	0	0.00331822	0	0.038239	0	0.0339716	0	0.0134825	0	0.0217078	0	0.0115137		0	0	0	0	0	0	0	0	0	0	0	0	0	0
BactOtu843	0	0.00219688	0	0	0	0	0	0	0	0	0	0.00321502	0	0.00714175	0	0.0336414	0	0	0.00602192	0.0516448	0	0.0194659	0	0.046284	0	0.00625595	0	0	0	0.00840565	0	0.0254095	0	0.00158195		0	0	0	0	0	0	0	0.135374	0	0	0	0	0	0
BactOtu953	0	0.00320266	0	0.0923575	0	0.0608058	0	0.0161664	0	0.00617198	0	0.0450864	0	0.0109203	0	0.0171704	0	0.0313253	0	0.0221984	0	0.00605218	0	0.0105406	0	0.0290004	0	0.00172256	0	0.00674126	0	0.0117275	0	0.01981		0	0	0	0	0	0	0	0	0	0	0	0	0	0
BactOtu353	0	0	0	0.00605238	0	0.00285339	0	0	0	0.001543	0.00647375	0	0	0	0.00156774	0.00201666	0	0	0	0	0.0216001	0.165805	0	0.00419129	0	0	0	0.00343395	0	0.00939677	0	0	0	0		0.00713419	0.00708466	0	0	0	0	0	0	0	0	0	0	0	0
BactOtu1017	0	0	0	0.0729323	0	0.0278086	0	0.0155324	0	0.0146011	0	0.048765	0	0.00676797	0	0.0230366	0	0.0782941	0	0.00181199	0	0.00418599	0	0.00623618	0	0.0133607	0	0.0120468	0	0.0159172	0	0.0217078	0	0.00801653		0	0.0162928	0	0	0	0	0	0	0	0	0	0	0	0
BactOtu1177	0	0.00734214	0	0	0	0.0129078	0	0.0161664	0	0.00308599	0	0.0412225	0	0.00358925	0.00444682	0.0458894	0	0.00260092	0	0.00206256	0	0.0132164	0	0.00530122	0	0.00266283	0	0.0363282	0	0	0	0.0165758	0.00135921	0.0045728		0	0.00708466	0	0	0	0	0	0.01892	0	0	0	0.0109395	0	0
BactOtu1084	0.000584109	0.00439377	0	0	0.00239584	0.0133842	0	0.00155538	0	0.00571264	0	0.0043573	0	0.00456283	0.0428034	0	0	0	0.00215206	0	0	0.00389317	0.0042983	0.00722234	0.00165821	0	0	0.00485628	0	0.00513875	0	0.00429146	0	0.00135551		0.0195415	0	0	0	0.00877677	0	0	0	0.00397646	0.00432339	0	0	0.0271887	0
BactOtu580	0	0.00320266	0	0.0205761	0	0.0114359	0	0.0307562	0	0.0234214	0	0.044931	0	0	0	0.0531926	0	0.0482738	0.00200731	0.0106462	0	0.00389317	0	0.0199712	0	0	0	0.0433951	0	0.00171292	0	0.00233689	0	0.0204426		0	0	0	0	0	0	0	0	0	0	0	0	0.0150489	0
BactOtu1109	0	0	0	0	0	0	0	0.00466614	0.0010136	0	0	0.0791704	0	0.0013841	0	0.0139005	0	0	0	0	0	0	0	0.00558839	0	0.00538967	0	0	0	0.00331543	0	0	0	0		0	0.165172	0	0	0	0	0	0	0	0	0	0.0957152	0	0
BactOtu199	0	0.0210896	0	0.042229	0	0.0226715	0	0.00622152	0.00202721	0.0228506	0	0.0516027	0	0.00638941	0.0216098	0.0139329	0	0.0953002	0	0.0118028	0	0.00194659	0	0.00576336	0	0.0210934	0	0.013747	0	0.00342583	0	0.00942346	0.00135921	0.00507907		0.00713419	0	0	0	0	0	0	0	0	0	0.0136082	0	0	0
BactOtu390	0.00133635	0.00960799	0	0.0233828	0	0.0249581	0	0.023155	0	0.0491497	0	0.0567547	0.00508984	0.00497335	0	0.019493	0	0.0195973	0	0.00362398	0	0.0117675	0	0.00145898	0	0.0269946	0	0.00344513	0	0.0218882	0	0.0129832	0	0.00316391		0.00237806	0	0	0	0	0	0	0	0	0	0	0	0	0
BactOtu405	0.00116822	0	0	0.0163123	0	0.0231226	0	0.0152451	0	0.0707361	0	0.0394212	0	0.00437355	0	0.0249019	0	0.0365749	0	0.0124582	0	0.00389317	0	0.00523933	0.00165821	0.0112269	0	0.0357053	0	0.00254511	0	0.00551431	0	0.0115768		0	0	0.0013852	0	0	0	0	0	0	0	0	0	0	0
BactOtu285	0	0	0	0	0.00331609	0	0	0	0	0	0	0	0	0	0.211181	0	0	0.00780275	0	0	0	0	0	0	0	0	0	0	0	0	0	0	0	0		0	0.0114508	0	0	0	0	0	0	0	0	0	0	0	0
BactOtu1134	0	0.00320266	0	0.0224796	0.00119792	0.00491444	0	0.0168004	0	0.038234	0	0.0827165	0	0	0.00313548	0.0219671	0	0.040433	0	0.000905994	0	0.00194659	0	0.0067602	0	0.0121106	0	0.03065	0	0.00994629	0	0.00746888	0	0.00564848		0	0	0	0	0	0	0	0	0	0	0	0.00586441	0	0
BactOtu671	0	0.0137475	0	0	0	0.00206105	0	0.00543315	0.0010136	0.00377848	0	0.00615858	0	0	0	0.00818893	0	0	0.0160585	0.00271798	0	0	0	0	0	0.00359312	0	0.00940115	0	0	0	0.00355973	0	0.00293746		0	0.0114508	0	0	0	0	0	0	0	0.00785423	0	0.224446	0	0
BactOtu846	0.000584109	0.00640533	0	0.0191932	0	0.00652146	0	0.0398011	0	0.0315957	0	0.0272202	0	0.00179462	0.00889363	0.0293635	0	0.133123	0.00215206	0.00387455	0	0	0	0.00576336	0	0.00771525	0.00206003	0.0068679	0	0.0149746	0	0.0314807	0	0.00293746		0	0	0	0	0	0	0	0	0	0	0	0	0	0
BactOtu738	0	0	0	0.0232858	0	0.0237992	0	0	0.0010136	0.00193416	0	0.00539367	0	0.00179462	0	0.00834028	0	0.00520183	0	0.0295178	0	0.0281019	0	0.0537887	0.00946031	0.0169538	0	0	0	0.0101186	0	0.00195458	0	0.0347674		0	0	0	0	0	0	0	0	0	0	0	0	0	0
BactOtu620	0	0.0105448	0	0.00293945	0.00331609	0.0041221	0.0183835	0	0	0.00686447	0.00985716	0	0.0101797	0	0.0135969	0.00308613	0	0.00391558	0.0143703	0	0	0.00136853	0	0	0	0	0.00280513	0.00515651	0	0	0.00819665	0	0.00269305	0		0.0145964	0	0	0	0	0	0.014771	0.0208268	0.0238588	0	0	0	0.0543774	0.0933707
BactOtu639	0.000584109	0.00640533	0	0.00486079	0	0.0278086	0	0.0437002	0	0.026952	0	0.0954871	0	0	0	0.0212361	0.00123498	0.0391661	0	0.0133642	0	0	0	0.0119376	0	0.00179656	0	0.0337837	0	0.00674126	0	0.0126338	0	0.00643458		0	0	0	0	0	0	0	0	0	0	0	0	0	0
BactOtu201	0	0	0	0.00780024	0	0.00846973	0	0	0	0.00849731	0	0.0173233	0	0.00317873	0	0.0329361	0	0.00391558	0	0.000905994	0.0049985	0.00331512	0	0.0013971	0	0.0029186	0	0	0	0.00757346	0.00665668	0	0	0.0108909		0	0.0383109	0	0	0	0	0	0.0416536	0	0	0	0.0283429	0	0
BactOtu908	0	0	0	0	0	0.00434764	0	0	0.136994	0	0	0	0	0	0	0.00308613	0	0	0	0	0	0	0	0	0.0729612	0.00266283	0	0.0156686	0	0	0	0	0	0		0	0	0	0	0	0	0	0	0.0360739	0	0	0	0	0
BactOtu951	0.000584109	0.017887	0	0.00587889	0	0.00982888	0.0183835	0.00466614	0.0010136	0.00824945	0.013094	0.00307929	0	0	0	0.00617227	0	0	0.00718514	0	0.00432003	0.00281746	0.00143277	0.00192112	0	0	0	0.0103242	0	0	0.0243416	0.00896523	0.00541148	0.00271102		0.0447225	0	0	0	0	0	0.0295421	0.0312402	0	0	0.00680411	0.0116023	0	0
BactOtu1088	0.0047619	0	0	0.0134877	0	0.00856018	0	0.00155538	0.00360643	0.0129683	0	0.00964506	0.00508984	0	0.00156774	0	0	0.0117467	0	0.00181199	0.0549835	0.0132164	0	0.0270697	0	0.00445939	0	0	0	0.00663086	0.00819665	0.00390915	0	0.0106742		0.0123128	0.0484025	0	0	0	0	0	0	0.00795292	0.00392711	0	0.00507511	0	0
BactOtu569	0	0.00219688	0	0	0	0	0	0	0	0	0	0	0.0101797	0	0.00156774	0	0	0	0	0	0.0179586	0.00136853	0	0.00192112	0	0	0	0	0	0	0	0	0	0		0.00629525	0	0	0	0	0	0	0	0	0	0	0	0	0
BactOtu287	0	0	0	0	0	0	0	0	0	0	0	0	0.0369242	0	0	0	0	0.0104514	0	0.112131	0	0	0	0	0	0	0	0	0	0	0.00332834	0	0	0.00700399		0	0	0	0	0	0	0	0	0	0	0	0	0.0578202	0
BactOtu325	0	0	0	0.00293945	0	0.00206105	0.00448632	0.00387777	0.0010136	0.001543	0	0	0	0.0331714	0	0	0	0	0	0	0	0.00136853	0.00236407	0	0	0.0029186	0	0.00861282	0	0	0	0.00390915	0	0		0	0	0	0	0	0	0	0	0	0	0	0	0.0271887	0
BactOtu857	0	0.0128107	0	0.00881834	0	0.0335406	0	0.0256317	0	0.0187708	0	0.0551754	0.00508984	0.00317873	0	0.0349237	0	0.013033	0.0200731	0.00296855	0	0.0162387	0	0	0.0015569	0.0103781	0.0040705	0.00861282	0	0.00663086	0	0.00820061	0	0.0110074		0	0	0	0	0	0	0	0	0	0	0	0.0409876	0	0
BactOtu312	0	0	0	0.0155647	0	0.00434764	0	0	0	0	0	0	0	0	0	0	0	0.0065165	0	0.0221984	0	0.0222621	0	0.0153681	0	0.00325586	0	0	0	0.150078	0	0.00195458	0	0.0446991		0	0	0	0	0	0	0	0	0	0	0	0	0	0
BactOtu122	0	0	0	0	0	0	0.0188218	0.00622152	0.00518565	0	0	0.0087146	0.0194107	0.00160534	0	0	0	0.00520183	0	0	0	0.0119723	0	0.00698548	0	0.0079885	0.00412006	0.0165693	0	0	0	0.050819	0.00119384	0.00186178		0.00237806	0.021254	0	0	0	0	0	0	0	0	0	0	0	0
BactOtu491	0	0.017887	0	0.00155647	0	0.0270192	0.0512847	0	0	0	0	0.00321502	0.0458085	0	0	0.00403332	0	0.00784084	0.00802923	0	0	0.00563491	0.00143277	0.00279419	0	0	0	0.00626743	0	0.00663086	0	0.00701066	0	0		0	0.0149335	0	0	0	0	0	0.0179814	0	0	0	0.15608	0	0
BactOtu383	0	0	0	0	0	0.0165759	0	0	0	0	0	0.0845539	0	0	0	0.0250209	0	0.00391558	0	0.0106462	0	0	0	0	0	0	0	0	0	0	0	0	0	0		0	0.0572541	0	0	0	0	0	0	0	0	0	0.43302	0	0
BactOtu145	0.00133635	0	0	0.00192134	0.0136411	0	0	0	0.0010136	0	0	0	0	0	0.0100452	0	0	0	0	0	0	0.00273706	0	0	0	0	0.0117903	0	0.00496796	0.00331543	0	0.00195458	0	0		0.00802343	0	0.013852	0	0.0919228	0	0	0	0.0192672	0	0	0	0	0
BactOtu1043	0	0.0306976	0	0.0253628	0.0022172	0.00285339	0	0	0.0010136	0	0	0.00217865	0	0	0	0.00510279	0.00123498	0.00652618	0	0.00115656	0	0.00331512	0	0.0268948	0	0.00978505	0.00206003	0	0	0.00331543	0.00486831	0.00785119	0.00119384	0.0045728		0	0.0241416	0	0	0	0	0	0	0	0	0	0	0	0
BactOtu551	0	0.00640533	0	0.0373682	0	0.0178446	0	0.00543315	0	0.0327112	0	0.0348984	0	0.0027682	0.00847745	0.0153084	0	0.0469308	0	0.00115656	0	0.00194659	0	0.00663643	0	0.0131049	0	0.0342718	0	0.0211664	0	0.00945635	0	0.00542204		0	0	0	0	0	0	0	0	0	0.00392711	0	0	0	0
BactOtu252	0	0.00320266	0	0.0178102	0	0.0123663	0	0.0233307	0	0.0207584	0	0.0236176	0	0.00358925	0	0.0111528	0	0.0756364	0	0.0181447	0	0.0159535	0	0.0135204	0	0.00858152	0	0.0165805	0	0.016798	0	0.00195458	0	0.0120297		0	0.0198947	0	0	0	0	0	0	0	0	0	0.0522102	0	0
BactOtu1166	0.00601419	0.00734214	0.00423036	0	0.00239584	0	0	0	0.00202721	0	0	0	0	0.0027682	0	0.00479675	0.000852864	0	0.00288101	0.00115656	0	0	0	0.00145898	0	0.00325586	0	0	0.0139818	0.0119904	0.00486831	0.00551431	0.00135921	0.00660764		0.0187026	0	0.0151392	0	0.0522896	0	0.0396591	0	0.00795292	0	0.0209249	0	0	0
BactOtu549	0	0	0	0	0	0	0	0	0	0	0	0	0	0	0	0	0	0	0	0	0	0	0	0	0	0	0	0	0	0.00254511	0	0	0	0		0	0	0	0	0	0	0	0	0	0	0	0	0	0
BactOtu274	0.000668177	0.0105448	0.00218093	0.0331044	0.00239584	0.0241405	0	0	0	0.0238126	0	0.0187472	0	0.00538387	0.00423872	0	0	0.0418148	0.00802923	0.00321912	0	0.0237398	0	0.0114136	0.00157448	0.0107153	0	0.00172256	0	0.00674126	0	0.00390915	0	0.0219614		0	0.0128101	0	0	0	0	0	0.0208268	0	0	0	0	0	0
BactOtu1112	0.00233643	0	0	0	0	0	0	0	0	0	0.00373483	0	0	0	0	0	0	0	0.00215206	0.000905994	0	0	0	0	0	0	0	0	0	0	0	0	0	0		0	0	0.00216001	0	0	0	0	0.00659152	0	0	0	0	0	0
BactOtu724	0	0	0	0.00466941	0	0.0165759	0	0.00466614	0	0.00308599	0	0	0	0.00497335	0.00156774	0.00308613	0	0	0	0.00296855	0.0193155	0	0	0.0372826	0	0.00471516	0.0163811	0.00829023	0	0.0109508	0	0.00711946	0	0		0	0	0	0	0	0	0	0.0179814	0	0	0	0	0	0
BactOtu535	0	0	0	0.0458624	0	0.0148561	0	0.0381127	0	0.0195531	0	0.043431	0	0.00538387	0	0.00278009	0	0.122747	0	0.000905994	0	0.00194659	0	0.00803353	0	0.0113084	0.00206003	0.0114351	0	0.0116592	0.00332834	0.00355973	0	0.00592831		0	0	0	0	0	0	0.012444	0	0	0.00392711	0	0.0159514	0	0
BactOtu477	0	0.00734214	0	0.00155647	0.00119792	0	0	0.00466614	0	0.0163773	0	0.0254189	0.00923105	0.0013841	0	0.0312579	0	0.030039	0.0546316	0.0124582	0	0	0.00286553	0.00437694	0	0.00325586	0	0.00799	0.00165599	0.0126018	0	0.0304883	0	0.00372356		0	0	0	0	0	0	0	0	0	0	0	0.00586441	0	0
BactOtu599	0	0.00640533	0	0.00449592	0	0.0237992	0	0.00917791	0	0.00927964	0	0.0284982	0	0	0	0.0123445	0	0	0	0.000905994	0	0.00865721	0	0	0	0.00179656	0	0.0857922	0	0	0	0.0284779	0	0.00158195		0	0	0	0	0	0	0	0	0	0	0	0.0377671	0	0
BactOtu918	0	0.0119902	0	0.014391	0	0.00869527	0	0	0	0.00447097	0	0	0	0	0	0.00201666	0	0.0365271	0	0.0419895	0	0.00944769	0	0.00961628	0	0.0214132	0.0040705	0	0	0.00939677	0	0.00390915	0	0.0447978		0	0.0092081	0	0	0	0	0	0	0	0.00668003	0	0	0	0
BactOtu737	0	0	0	0.00311294	0	0	0	0	0	0	0	0.0204324	0.00923105	0	0	0.0416757	0	0.0455399	0	0.0106462	0	0	0	0.00145898	0	0.00325586	0	0	0	0.00331543	0	0	0	0		0	0	0.0013852	0	0	0	0	0	0	0.0106071	0	0.00507511	0	0
BactOtu1135	0.00116822	0	0	0	0	0	0	0	0	0	0.00323687	0	0	0	0	0	0	0	0	0	0	0	0.00379683	0	0.00788583	0	0	0	0	0	0.00332834	0.00233689	0	0		0.00438392	0	0.00216001	0	0	0	0.014771	0	0	0	0	0	0	0
BactOtu1041	0	0	0	0.0119899	0	0	0	0.0116333	0	0	0	0	0	0.00179462	0	0	0	0.00391558	0	0	0	0.00194659	0	0.0122248	0	0.00266283	0	0.0206037	0	0	0	0	0	0.00926527		0	0.0343525	0	0	0	0	0	0.00378401	0	0	0	0.0175932	0	0
BactOtu355	0	0	0	0.0286671	0	0.00434764	0	0	0	0.00193416	0	0.00975097	0	0.00179462	0	0	0	0.0417477	0	0.0243324	0	0.0244499	0	0.0251922	0	0.00771525	0	0.00313372	0	0.00994629	0	0.0140643	0	0.0105011		0	0.00572541	0	0	0	0.17452	0	0.0937207	0	0.00668003	0	0	0	0
BactOtu757	0	0	0	0.00587889	0	0	0	0.00466614	0	0.00223549	0	0.0433415	0	0	0	0	0	0.0156055	0	0	0	0.0272674	0	0.0172892	0	0.00538967	0.00206003	0.0223933	0	0.00509022	0	0	0	0.00135551		0	0	0	0	0	0	0	0	0	0	0	0	0	0
BactOtu261	0.00116822	0	0	0	0.00119792	0.00217382	0	0	0	0.0220535	0	0	0	0	0.0177873	0.00617227	0	0	0.0301096	0	0	0.0236154	0	0.00717114	0	0.00266283	0.00412006	0.00626743	0	0.00845418	0.0535514	0.0220572	0	0.00846942		0	0	0	0	0	0	0	0	0	0	0	0	0.11564	0
BactOtu322	0	0.00659065	0	0.00155647	0.00239584	0.00217382	0	0.00155538	0.00858313	0	0.00373483	0.0118237	0	0	0	0.00201666	0	0.0104514	0.00415937	0	0.00931853	0.00563491	0.118432	0	0	0.0146745	0	0.00656766	0	0.00171292	0	0	0	0.00316391		0.00629525	0	0	0	0.00241179	0	0	0.00378401	0	0.00334001	0	0	0	0
BactOtu860	0.0146868	0	0	0	0	0.00206105	0	0	0	0	0	0	0	0	0	0	0.00104904	0	0	0	0	0.00194659	0.00143277	0	0.00644781	0	0	0	0	0	0.00665668	0	0	0		0.00200586	0	0	0	0	0	0.012444	0	0	0.00392711	0	0	0	0
BactOtu942	0.00952381	0.0233555	0	0.0137377	0	0.00640869	0	0.00155538	0	0.0118165	0	0.0746013	0.0152695	0.0013841	0	0.00510279	0	0.028734	0	0.00181199	0	0	0	0.00285608	0	0.00505242	0.0040705	0.0343054	0	0.0133721	0.00486831	0.00195458	0	0.00158195		0	0	0	0	0	0	0	0.011352	0	0	0	0.0620141	0	0
BactOtu1098	0.00292054	0.00640533	0	0	0.00239584	0.00652146	0.00941088	0	0	0	0	0.00923788	0	0	0	0.00681341	0	0	0	0	0	0	0	0.0033801	0	0	0	0	0	0.00254511	0	0	0	0.0108441		0	0.356215	0.0013852	0	0	0	0	0.0104134	0	0	0	0	0	0.049456
BactOtu981	0	0.0160133	0	0.0313158	0	0.0231226	0	0.00622152	0	0.0463867	0	0.0431297	0	0.00415231	0	0.00895236	0	0.0443583	0.0100365	0.000905994	0	0	0	0.00331822	0	0.00266283	0	0.0283046	0	0.00994629	0	0.0117603	0	0.00558534		0	0	0	0	0	0	0	0	0	0	0	0	0	0
BactOtu260	0.000668177	0.0220264	0	0.019905	0	0.0129301	0	0	0	0.0225276	0	0.0403219	0	0.00594693	0.00156774	0.0128634	0	0.0547903	0	0.0346567	0	0.00331512	0.0042983	0.0136838	0	0.00359312	0	0.0344709	0	0.0116592	0	0	0	0.0206593		0	0	0	0	0	0	0	0	0	0.00726713	0	0.00507511	0	0
BactOtu578	0	0	0	0.0695107	0	0.00423487	0	0.0152451	0	0.00988229	0	0.00757232	0	0	0	0	0	0.0900887	0	0.0136148	0	0.00136853	0	0.0196221	0	0.00830827	0	0.0137805	0	0.00663086	0	0.0371167	0	0.00858594		0.0125905	0	0	0	0	0	0	0	0	0	0	0	0	0
BactOtu208	0	0.0128107	0	0.0121048	0	0.00914931	0	0.0107333	0.00259282	0.0247847	0	0.0559898	0.0184621	0.0027682	0	0.0174764	0	0.0326399	0.0129124	0.0165833	0	0.00281746	0	0.00145898	0	0.015878	0	0.0154695	0	0.0151954	0	0.00429146	0	0.00158195		0.00629525	0	0	0	0	0	0	0	0	0	0	0	0.0150489	0
BactOtu202	0	0	0	0.00192134	0	0	0	0	0	0.0154733	0	0	0	0	0	0.0154307	0	0	0	0	0	0.00194659	0	0.00279419	0	0	0	0	0	0.00331543	0	0.00195458	0	0.00186178		0.0461347	0	0	0	0	0	0.118168	0.0104134	0	0.0157085	0	0	0	0
BactOtu1022	0	0.0127417	0	0.0365057	0	0.00708826	0	0.0290891	0	0.0223014	0	0.0556023	0	0.0013841	0	0.0201666	0	0.0404621	0	0.00271798	0	0.00136853	0	0.00663643	0	0.00805251	0	0.0103354	0	0.00834378	0	0.00980577	0	0.00429297		0	0	0	0	0	0	0	0	0	0	0	0.045676	0	0
BactOtu702	0	0.0293686	0	0.00155647	0	0	0	0	0	0	0	0	0	0	0	0	0	0	0	0	0	0.040367	0	0.0255306	0	0	0	0.00343395	0	0.00171292	0	0	0	0.0267672		0	0.0171762	0	0	0	0	0	0.0104134	0	0	0	0	0	0
BactOtu576	0	0.0220264	0	0	0	0	0.0966947	0	0.00649471	0	0	0	0	0	0	0	0	0	0	0	0	0	0	0	0	0	0	0	0	0.00254511	0	0	0	0		0	0	0	0	0	0	0.0419861	0	0	0	0	0	0	0
BactOtu278	0	0.0146843	0	0	0.00239584	0.00206105	0	0.00466614	0	0	0	0.00743659	0	0	0	0.0993305	0	0	0.00802923	0	0	0	0	0	0	0	0	0	0	0.00254511	0	0	0	0		0	0.0277436	0	0	0	0	0	0.0520671	0	0	0	0.0342074	0	0
BactOtu404	0	0.00320266	0	0.0346609	0	0.0106436	0	0.00311076	0	0.0186809	0	0.0478942	0	0.0013841	0	0.0162232	0	0.0665764	0	0.000905994	0	0.00194659	0	0.00384224	0	0.00505242	0	0.0154919	0	0.00674126	0	0.00746888	0	0.0113503		0	0	0.0013852	0	0.00634046	0	0	0	0	0.00432339	0	0.00580114	0.0150489	0
BactOtu913	0	0	0	0	0	0	0	0.00155538	0	0	0	0.0450103	0	0	0	0.0536243	0	0.00392526	0.0129124	0	0	0	0	0	0	0	0.00412006	0	0	0	0	0.0116844	0	0.00186178		0	0	0	0	0	0	0	0.0312402	0	0	0	0.045676	0	0
BactOtu1057	0	0.0393688	0	0.0119313	0	0.00217382	0	0.0152451	0	0.0366592	0	0.0740482	0	0	0	0.00403332	0	0.0365749	0	0	0	0.00273706	0	0.00523933	0	0.00651172	0	0.0237598	0	0.00834378	0	0.00467377	0	0.0149106		0	0	0	0	0	0	0	0	0	0.00668003	0	0	0	0
BactOtu1024	0	0	0	0.0401163	0	0.0041221	0	0.00466614	0	0.0187491	0	0.047487	0	0.00317873	0	0.00681341	0	0.12654	0	0.0124582	0	0	0	0.0106024	0	0.00917455	0	0.00656766	0	0.0158068	0	0.00907404	0	0.00186178		0	0	0	0	0	0	0	0	0.010084	0	0	0	0	0
BactOtu666	0	0	0	0.0282436	0	0.00502721	0	0.0116547	0	0.0163556	0	0.0147673	0	0	0	0	0	0.0626596	0.00215206	0.0127088	0	0	0	0.00192112	0	0.00505242	0	0.00343395	0	0.00663086	0	0	0	0.00987832		0	0.00572541	0	0	0	0	0	0.00659152	0	0.0196502	0	0.0981393	0	0
BactOtu960	0	0	0	0.0154856	0	0.00434764	0	0	0	0.00386832	0	0.00217865	0	0.00179462	0	0	0	0.0130427	0.00860826	0.00181199	0	0.0670639	0	0.0153284	0	0.00591869	0.00561026	0.00344513	0	0.00254511	0	0	0	0.00406653		0	0	0	0	0	0	0	0	0	0.0106071	0	0.0234577	0	0
BactOtu606	0	0.00734214	0	0.0166186	0	0.0129078	0	0	0	0.0330342	0	0.0256903	0.0276932	0	0	0.00818893	0	0.0338881	0	0.0231044	0	0.00895003	0	0.00384224	0	0.00266283	0	0	0	0	0	0.0208015	0	0.0045728		0	0	0	0	0	0	0	0	0	0	0	0	0	0
BactOtu649	0.00116822	0	0	0.00311294	0	0	0	0	0.00137028	0.00193416	0.00676682	0.00217865	0	0.0145095	0.00444682	0	0	0.00392526	0	0	0	0	0.00143277	0	0	0.00325586	0	0.00343395	0	0.010229	0	0.00233689	0	0		0	0	0	0	0	0	0.014771	0	0	0.0159139	0	0.0108762	0	0
BactOtu607	0	0	0	0.0193666	0	0.0289674	0	0.00311076	0	0.00725564	0	0.0428018	0	0.00317873	0	0.0119162	0	0.0691193	0	0.00387455	0	0.00136853	0	0.00617429	0	0.00684897	0	0.0211365	0	0.00840565	0	0	0	0.0120831		0	0	0	0	0	0	0	0	0	0.00432339	0	0.00507511	0	0
BactOtu841	0	0.00960799	0	0.0152356	0	0.0231226	0	0.0077769	0	0.0265756	0	0.0520397	0	0.00179462	0	0.00989954	0	0.0274	0	0.000905994	0	0.00807916	0	0.0033801	0	0.00712222	0	0.0234484	0	0.0108889	0	0.011378	0.00119384	0.00271102		0	0	0	0	0	0	0	0	0.00672269	0.0117813	0	0	0	0
BactOtu786	0	0.017887	0	0.0251128	0	0.0105308	0	0.0146111	0	0.0314842	0	0.0365836	0	0.0013841	0	0.00711945	0	0.0495123	0	0.00181199	0	0	0	0.0100165	0.0015569	0.00445939	0	0.00799	0	0.0116592	0	0.00390915	0	0.00316391		0	0	0	0	0	0	0	0	0	0	0.0204123	0	0	0
BactOtu582	0	0	0	0.00587889	0	0.0314796	0.011526	0	0	0.0238591	0	0.0320906	0	0.00317873	0	0.0112751	0	0.0274478	0	0.0106462	0	0.00331512	0	0.00279419	0	0.00505242	0	0.0191137	0	0.00834378	0	0.0152113	0	0.00813306		0	0	0	0	0	0	0	0	0	0	0	0	0	0
BactOtu446	0	0.0160133	0	0.0811765	0	0.0110976	0	0.0077769	0	0.00447097	0	0.0170817	0	0.0027682	0	0.00479675	0	0.0534763	0.00215206	0.00231313	0	0.0206888	0	0.00623618	0	0.00325586	0	0.00172256	0	0.00331543	0	0.00195458	0	0.00930891		0	0	0	0	0	0	0	0	0	0	0	0	0	0
BactOtu991	0	0	0	0	0.00479168	0.00217382	0	0.00311076	0	0	0	0.0139725	0.0203593	0	0.00313548	0.00278009	0	0.0117564	0	0	0.009997	0	0	0.0129345	0	0.00179656	0	0.00971256	0	0.00331543	0.00332834	0	0	0.0118566		0	0.0934416	0	0	0	0	0	0.00378401	0	0	0	0.0343972	0	0
BactOtu636	0	0	0	0.0445788	0	0.0326073	0	0	0	0.001543	0	0	0	0	0	0	0	0.00260092	0	0	0	0.0154999	0	0.0181845	0	0.0043779	0	0	0	0	0.0146049	0	0	0.01542		0	0	0	0	0	0	0	0	0	0	0	0	0	0
BactOtu847	0.0142857	0.00320266	0	0	0	0.00285339	0	0	0	0.001543	0	0.0287696	0	0	0.00156774	0.0367566	0	0	0	0.00206256	0	0.00281746	0	0	0	0	0.00280513	0.0292612	0	0.00331543	0	0.00945635	0	0.00186178		0	0.0354233	0	0	0	0	0	0	0	0.0167001	0	0.0174034	0	0
BactOtu402	0	0	0	0.0299328	0	0.0106436	0	0.00155538	0	0.00571264	0	0.0775645	0.0152695	0.00497335	0	0.0154597	0	0.0300106	0	0.0124582	0	0.00331512	0	0.00722234	0	0.0103781	0	0.0134579	0	0.00994629	0	0.00195458	0	0.00643458		0.00601757	0	0	0	0	0	0	0	0	0	0	0.0565593	0	0
BactOtu359	0	0.0105448	0	0.0193666	0	0.00846973	0	0.0777807	0	0.0162123	0	0.0356931	0	0	0.00444682	0.0148186	0	0.0418245	0	0	0	0.00273706	0	0.00384224	0	0.00617446	0	0.0478086	0	0.00994629	0	0.00355973	0	0.00321729		0	0	0	0	0	0	0	0	0	0	0	0.0160146	0	0
BactOtu973	0	0	0	0.0293945	0	0.0041221	0	0.0248434	0	0.00347716	0	0.0327197	0	0.0013841	0	0.0119162	0	0.0339262	0	0.00321912	0	0.00136853	0	0.0105406	0	0	0	0.0237486	0	0.0132617	0.00332834	0.00551431	0	0.0221781		0	0	0	0	0	0	0	0	0	0	0	0	0	0
BactOtu503	0	0.0357739	0	0.0117578	0	0.0351506	0	0.0222336	0	0.00580248	0	0.0293988	0	0.00179462	0	0.00681341	0.00246996	0.00391558	0	0	0	0	0	0.00192112	0	0.00445939	0	0.0894135	0	0.00834378	0	0.00390915	0	0.00321729		0	0	0	0	0	0	0	0	0	0	0	0	0	0
BactOtu772	0	0	0	0.00466941	0.00673121	0	0	0	0.0010136	0.00794813	0	0.00217865	0	0	0.011821	0	0	0.0287056	0	0	0.00432003	0.0106038	0	0.00844446	0	0.00625595	0.00412006	0.00313372	0	0.0117696	0	0	0	0.0091456		0.0149686	0	0	0	0	0	0.014771	0	0	0.0768185	0	0.0109395	0	0
BactOtu814	0	0	0	0.0228445	0	0	0	0.0228676	0	0.0253122	0	0.0577613	0.00508984	0	0	0.00604997	0	0.0195495	0	0.000905994	0	0.00418599	0	0.00611241	0	0.0103781	0	0.0430641	0	0.00851605	0	0	0	0.00406653		0	0	0	0	0	0	0	0	0	0	0	0	0	0
BactOtu255	0.000668177	0	0	0	0.00239584	0.00423487	0	0	0	0.00447097	0	0.00321502	0	0	0.00156774	0	0	0.00652618	0	0.00362398	0	0.0075815	0	0.0119995	0	0.00625595	0.0150662	0.00172256	0	0.01188	0	0.00624604	0	0.00135551		0.0362324	0.0128101	0	0	0.0118596	0	0	0	0.0318117	0.00432339	0	0	0	0
BactOtu761	0	0	0	0.0268248	0	0	0	0	0	0	0	0.0158036	0	0.0099467	0	0.0100833	0	0.00785053	0	0	0	0.00389317	0	0.0119376	0	0.015285	0	0	0.00165599	0	0	0	0	0		0	0	0	0	0	0	0	0	0	0	0	0	0	0
BactOtu840	0	0.00539955	0	0.0467249	0	0	0.011526	0	0	0.0211643	0	0.0190187	0	0.00597889	0.00889363	0.00201666	0	0.0965193	0	0.00387455	0	0	0.00286553	0.00669832	0	0.0125119	0	0	0	0.0132617	0	0.00746888	0	0.00321729		0	0	0	0	0	0	0	0	0	0	0	0	0	0
BactOtu1051	0	0.00539955	0	0.0266285	0	0.00206105	0	0	0	0.0238374	0	0.0448447	0	0.00358925	0	0.00834028	0	0.0953189	0	0.0106462	0	0	0.00373638	0.0118758	0	0.00737799	0	0.00172256	0	0.0124914	0	0.0106792	0	0		0	0	0	0	0	0	0	0	0	0	0	0	0	0
BactOtu799	0	0	0	0.0418641	0.00119792	0.00217382	0	0.00917791	0	0.01543	0	0.00629431	0	0.00635745	0	0.00308613	0	0.101769	0.00200731	0.00115656	0	0.00389317	0	0.00623618	0	0.0143085	0	0	0	0.0198926	0	0.00355973	0	0.0122464		0	0	0	0	0	0	0	0	0.00397646	0	0	0	0	0
BactOtu793	0	0.00320266	0	0.00899183	0	0.0123663	0	0.0155538	0	0.00193416	0	0.0123172	0	0	0	0.0956932	0	0.0065165	0	0	0	0	0	0	0	0.00538967	0	0	0	0	0	0.00662835	0	0.00744713		0	0.081515	0	0	0	0	0	0	0	0	0	0.00580114	0	0
BactOtu574	0	0.00640533	0	0.0178688	0	0.00640869	0	0.0122887	0	0.0153618	0	0.0283624	0	0.00317873	0	0.0102056	0	0.0312872	0	0.000905994	0	0.00136853	0	0.00331822	0	0.0115816	0	0.0266156	0	0.0158068	0	0.0126338	0	0.00429297		0	0	0	0	0	0	0	0	0	0	0	0	0	0
BactOtu1052	0	0.00320266	0	0.00972158	0	0.0125918	0	0.0108877	0	0.0314912	0	0.0156679	0	0.00179462	0	0.0139329	0	0.0104418	0	0.000905994	0	0.00555452	0	0.0013971	0	0.00505242	0	0.0389738	0	0.00834378	0	0.00551431	0.00135921	0.00321729		0	0	0	0	0	0	0	0	0	0	0	0	0.135943	0
BactOtu559	0	0	0	0.00155647	0	0	0	0	0	0.001543	0	0	0	0.0101679	0	0	0	0	0	0.00115656	0	0	0	0	0	0	0	0	0	0	0	0	0	0.00158195		0	0	0	0	0	0	0	0	0	0	0	0	0	0
BactOtu1047	0	0	0	0.025072	0	0.0279213	0	0.00387777	0	0.010801	0	0.0213032	0	0	0	0.00510279	0	0.0561244	0	0.00387455	0	0	0	0.00768448	0	0.00625595	0	0.00940115	0	0.00331543	0	0.00586373	0	0.00135551		0	0	0	0	0	0	0	0.0624805	0	0	0	0	0	0
BactOtu251	0	0	0	0.0351406	0	0.0106212	0	0	0	0.0184331	0	0.0238694	0	0.00179462	0	0.0345568	0	0.0731498	0	0.00181199	0	0	0	0.00663643	0	0.00325586	0	0.0120244	0	0.00586054	0	0	0	0.00728382		0	0	0	0	0	0	0	0	0	0	0	0	0	0
BactOtu902	0.0142857	0.0137475	0	0.0131994	0	0.00720103	0	0	0	0.00967081	0.00323687	0.0240051	0	0	0	0.00913611	0	0.0547716	0	0.000905994	0	0	0	0.00722234	0	0.00359312	0.00280513	0.013747	0	0.00331543	0	0	0	0		0	0	0	0	0	0	0	0	0	0	0	0	0	0
BactOtu1007	0	0.00960799	0	0.0209231	0	0.0125918	0	0.0130557	0	0.0221797	0	0.0363223	0	0.00698921	0	0.00278009	0	0.0574965	0	0	0	0.00136853	0	0.00669832	0	0.0180933	0	0.0103242	0	0.00663086	0	0.016467	0	0.00615475		0	0	0	0	0	0	0	0	0	0	0	0	0	0
BactOtu603	0.00175233	0	0.00859222	0.00311294	0	0	0.119747	0	0.0108193	0	0.0186741	0	0.0125408	0	0.00847745	0	0	0	0	0	0	0.00281746	0	0	0	0	0.0117408	0	0	0	0.0385973	0.0117932	0	0		0	0	0	0	0	0	0	0	0	0	0	0	0	0
BactOtu1165	0.000668177	0	0	0.0119313	0	0.00434764	0	0.00311076	0	0.0182898	0	0.0549534	0	0	0	0.0190033	0	0.0182445	0	0.0127088	0	0.00331512	0	0.00803353	0	0.00532566	0	0.0134691	0	0	0	0.0165758	0	0.0101048		0	0	0	0	0	0	0	0	0	0	0	0.0355258	0	0
BactOtu513	0	0	0	0.0410374	0	0.0041221	0	0.00155538	0	0.00949112	0.00323687	0.0127244	0	0	0	0.00278009	0	0.0874303	0	0	0	0.00136853	0	0.00530122	0	0.00359312	0	0.00344513	0	0.00331543	0	0.00390915	0	0.00723043		0.0160469	0	0	0	0	0	0	0.00378401	0	0.00432339	0.00680411	0	0	0
BactOtu1095	0	0.00320266	0	0.0197315	0	0.00914931	0	0.0115003	0	0.0331387	0	0.0584399	0	0	0	0.0095935	0	0.0404808	0	0.00296855	0	0	0	0.0013971	0	0.0107153	0	0.0251821	0	0.00171292	0	0.00195458	0	0.0118032		0	0	0	0	0	0	0	0	0	0	0	0	0	0
BactOtu440	0	0	0	0.00587889	0.0022172	0.00217382	0	0	0	0.001543	0	0.00961524	0	0	0.00156774	0.0565239	0	0.00260092	0.00288101	0	0	0.0116795	0	0.0013971	0	0.0014593	0	0.0142574	0	0	0.0586681	0	0	0		0	0.0092081	0	0	0	0	0	0	0	0	0	0	0	0
BactOtu648	0	0	0	0.0124517	0	0.00434764	0.0183835	0	0.00709522	0	0	0.0244884	0	0	0	0.0416439	0	0.00783116	0.0160585	0	0	0.00418599	0.00286553	0	0	0.00445939	0	0	0	0.00331543	0	0	0	0		0	0	0	0	0	0	0	0	0	0	0	0	0	0
BactOtu983	0	0.00439377	0	0.00311294	0	0.00206105	0	0	0	0	0	0	0	0	0	0.00201666	0	0	0	0	0.0149955	0	0	0	0	0	0	0	0	0	0	0	0	0		0	0	0	0	0	0	0.014771	0.00659152	0	0.00432339	0	0	0	0
BactOtu995	0	0	0	0.00587889	0	0.0228271	0	0	0	0	0	0	0	0	0	0	0	0	0	0	0	0	0	0.0826081	0	0	0	0	0	0	0.00998502	0	0	0.0216882		0	0	0	0	0	0	0	0	0	0	0	0	0	0
BactOtu490	0	0.0137475	0	0.032566	0	0.010418	0	0.00543315	0	0.0161441	0	0.0224753	0	0	0	0.00403332	0	0.041738	0	0.00115656	0	0.00281746	0	0.0108277	0	0.0142444	0	0.00344513	0	0.0158068	0	0.00589662	0	0.0104477		0	0	0	0	0	0	0	0	0	0	0	0	0	0
BactOtu411	0	0	0	0	0	0.00434764	0	0	0	0.00416965	0	0	0.00508984	0	0	0.00403332	0	0	0	0	0	0	0	0	0	0	0	0.00313372	0	0	0	0	0	0		0.00237806	0.535077	0	0	0	0	0	0	0	0.00392711	0	0	0	0
BactOtu828	0	0	0	0.0235156	0	0.00206105	0	0	0	0.042052	0	0.0246241	0	0.00317873	0	0	0	0.0626409	0	0.00181199	0	0.00136853	0	0.0106024	0	0.00898279	0	0.021936	0	0.00425803	0	0	0	0.00135551		0	0	0	0	0	0	0	0	0	0	0	0	0	0
BactOtu1143	0	0	0	0.00587889	0	0.00502721	0.0282326	0	0	0.0101836	0	0.0125886	0	0	0	0.00308613	0	0.0312872	0	0	0	0.00273706	0	0	0	0.00179656	0	0	0	0	0	0.0161935	0	0.00158195		0	0	0	0	0	0	0	0.0104134	0	0.0115905	0	0.206026	0	0
BactOtu354	0	0	0	0.0197315	0	0.024685	0	0.00466614	0.00202721	0.0136608	0	0.0306768	0	0.00179462	0	0.00479675	0	0.0391661	0	0.00296855	0	0.00194659	0	0.00768448	0	0.00359312	0	0.00344513	0	0.00502835	0	0	0	0.0222412		0	0.0185355	0	0	0	0	0	0.00756802	0	0	0.0209249	0	0	0
BactOtu487	0.0047619	0.00320266	0	0	0	0.0041221	0	0.00155538	0	0	0	0.133762	0	0	0	0.0220894	0	0.00260092	0	0	0	0	0	0	0	0	0	0.0412074	0	0	0	0	0	0.00271102		0	0	0	0	0	0	0	0	0	0	0	0.045676	0	0
BactOtu311	0.00543008	0	0	0	0.00683023	0	0	0	0.00846549	0.00416965	0	0	0	0.00179462	0	0	0	0.00392526	0	0	0	0.00194659	0	0.00861943	0	0.00445939	0	0	0	0.00171292	0	0	0	0.00429297		0.0335766	0.00708466	0.0013852	0	0.0348832	0	0.012444	0	0.00336134	0.0125739	0	0.00580114	0	0
BactOtu654	0	0	0	0	0	0	0.00897263	0	0	0	0.00373483	0	0	0	0	0	0	0	0.00864304	0	0	0	0	0	0	0	0	0	0	0	0.00819665	0	0	0		0	0	0	0	0	0	0	0	0	0	0	0	0	0
BactOtu997	0	0	0	0.0541603	0	0	0	0	0	0.00725564	0	0.0213032	0	0.00317873	0	0.00556019	0	0.086135	0	0	0	0	0	0.0144447	0	0.00625595	0	0	0	0.00331543	0	0.0128744	0	0		0	0	0	0	0	0	0	0	0	0	0	0	0	0
BactOtu1171	0	0	0	0	0	0.00491444	0	0	0	0.00223549	0	0.0637638	0	0	0	0.00757685	0	0.00911741	0	0	0	0.00952809	0	0.0132835	0	0	0	0.00657884	0	0	0	0.00701066	0	0.0083595		0	0	0	0	0	0	0	0	0	0.0392711	0.0118203	0	0	0
BactOtu798	0	0	0	0.0154091	0	0.00697549	0.00448632	0	0	0.0120279	0	0.0125886	0.00508984	0	0	0.0139329	0	0.0404046	0	0.00115656	0	0.0225397	0.00236407	0	0	0.00891878	0	0.00687908	0	0.00502835	0	0.00977288	0	0		0	0	0	0	0	0	0	0	0	0.00785423	0.0136082	0.0351232	0	0
BactOtu971	0	0.00320266	0	0.0138526	0	0.00629592	0	0.01321	0	0.00308599	0	0.00860869	0	0.00358925	0	0.0111528	0	0.0430817	0	0.00181199	0	0	0	0.00757139	0	0.00359312	0	0.0394731	0	0.0117211	0	0.00942346	0	0		0	0	0	0	0	0	0	0	0	0	0	0	0	0
BactOtu1015	0	0.00320266	0	0	0	0.0260858	0	0.00466614	0	0.0420954	0	0.0546522	0	0	0	0.00510279	0	0.00392526	0	0	0	0	0	0.0013971	0	0	0	0.0068679	0	0	0	0.00701066	0	0.00135551		0	0	0	0	0	0	0	0	0	0	0	0	0	0
BactOtu875	0	0	0	0.0169656	0	0.00206105	0	0.00311076	0	0.037265	0	0.0178466	0.0184621	0.00321069	0	0	0	0.0561341	0	0.00115656	0	0	0	0.0013971	0	0.00532566	0	0.0206708	0	0.00331543	0	0.0249181	0	0.00852281		0	0	0	0	0	0	0	0	0	0	0	0	0	0
BactOtu1067	0	0.0146843	0	0.00587889	0	0.0172555	0	0.00622152	0	0.001543	0	0.023376	0	0	0	0.017019	0	0.00392526	0	0	0	0.0075815	0	0.0047772	0	0	0	0.0652556	0	0.00171292	0	0.00233689	0	0.00321729		0	0.00708466	0	0	0	0	0	0.00756802	0	0	0	0.0159514	0	0
BactOtu1048	0	0	0	0.00192134	0	0	0	0.00155538	0	0	0	0.00321502	0	0	0	0	0	0.0300009	0	0.0437166	0	0.00136853	0	0.00571216	0	0.0174828	0	0	0.00165599	0.00513875	0	0.00195458	0	0.0479261		0	0	0	0	0	0	0	0	0	0	0	0	0	0
BactOtu680	0.00175233	0	0.00423036	0	0	0	0	0	0	0.00193416	0	0.00217865	0	0.00160534	0	0.00201666	0	0	0	0.000905994	0	0	0.00236407	0	0.00628035	0	0	0	0.00843592	0	0.00486831	0	0.00135921	0		0	0	0.0013852	0	0	0	0	0	0	0	0	0	0	0
BactOtu527	0	0	0	0.0285499	0	0.027586	0	0.00311076	0	0.0223912	0	0.0342794	0	0	0	0.0166806	0	0.0286959	0	0.00206256	0	0.00194659	0.00143277	0.00192112	0	0.0014593	0	0.00830141	0	0.00917597	0	0.00355973	0	0.00271102		0	0	0	0	0	0	0	0	0	0	0	0	0	0
BactOtu1018	0	0	0	0.00881834	0	0.00618314	0	0	0	0.00734548	0	0.061731	0	0	0	0.0193417	0	0.00783116	0	0	0	0.00273706	0	0.00384224	0.00165821	0	0	0.00970138	0	0	0	0	0	0.0110705		0.014041	0.00708466	0	0	0	0	0	0	0	0	0	0.0293221	0	0
BactOtu566	0.00116822	0.00320266	0.00204943	0	0	0	0	0	0	0	0	0	0	0	0	0	0.00104904	0	0	0	0	0	0	0	0	0	0	0	0	0	0	0	0	0		0.0123128	0	0.0148453	0	0.00395319	0	0.014771	0	0.00397646	0	0	0	0	0
BactOtu1119	0	0.00219688	0	0.0119313	0	0.00206105	0	0.00543315	0	0.0115151	0	0.0516027	0	0	0	0.0139329	0	0.0417767	0	0.00181199	0	0	0	0.00483908	0	0.00325586	0	0.00344513	0	0	0	0.00945635	0	0.0190239		0	0	0	0	0	0	0	0	0	0	0	0	0	0
BactOtu872	0	0	0	0	0	0	0	0	0.0305989	0	0	0	0.00923105	0	0	0	0	0	0	0	0	0	0	0	0	0	0	0	0.0353537	0	0	0	0	0		0	0	0	0	0	0	0	0	0.0436975	0	0	0	0	0
BactOtu692	0	0.00320266	0	0.00293945	0	0.00652146	0	0.00387777	0	0.00193416	0	0	0	0.00179462	0	0.00604997	0	0	0	0	0	0.0369638	0	0.0215424	0	0.0014593	0	0	0	0	0	0	0	0.00542204		0	0	0	0	0	0	0	0	0	0	0	0.0464091	0	0
BactOtu429	0	0	0	0.00449592	0	0	0	0	0	0	0	0.0140024	0	0	0	0.0591554	0	0.0117564	0	0	0	0.0041056	0	0.00768448	0	0.00179656	0	0	0	0	0	0	0	0.00158195		0	0	0	0	0	0	0	0	0	0	0	0.00507511	0	0
BactOtu947	0	0.0160133	0	0.00449592	0	0.0280371	0	0.00387777	0	0.0194633	0	0.00950933	0	0.0013841	0.00156774	0.0171704	0	0.00260092	0	0.00181199	0	0.00273706	0	0.00757139	0	0.0124479	0	0.0120579	0	0.0108889	0	0.0224395	0	0.00135551		0	0	0	0	0	0	0	0	0	0	0	0	0	0
BactOtu485	0	0	0	0	0	0.00856018	0	0	0	0	0	0	0	0	0	0	0	0	0	0	0	0.0366269	0	0	0	0	0	0	0	0	0	0	0	0		0	0	0	0	0	0	0	0	0	0	0	0	0	0
BactOtu1132	0	0.00640533	0	0.00486079	0.00331609	0.00618314	0	0.00917791	0	0.0392278	0	0.0372426	0	0	0	0.00586623	0	0.0208642	0	0.00346969	0	0	0	0	0	0.00805251	0	0.00689026	0	0	0	0	0	0.00135551		0	0	0	0	0	0	0	0	0	0	0	0.045676	0	0
BactOtu935	0.00133635	0	0	0.0232093	0	0.0209488	0	0.00543315	0	0.0178304	0	0.0223396	0	0	0.00470323	0.0172027	0	0.0169583	0	0.000905994	0	0	0	0.0033801	0.00165821	0.01657	0	0.00172256	0	0	0	0.00820061	0	0		0	0	0	0	0	0	0	0	0	0	0	0	0	0
BactOtu968	0	0	0	0.0166186	0	0	0	0	0	0.00308599	0	0.0282565	0	0.00179462	0	0	0	0.0117183	0	0.0115522	0	0.00136853	0	0.00471531	0	0.00712222	0	0	0	0.00331543	0	0.0215003	0	0.00530552		0	0.00708466	0	0	0	0	0	0	0	0	0	0.0802068	0	0
BactOtu1103	0	0	0	0.0207496	0	0.0041221	0	0.00762253	0	0.0260264	0	0.0265612	0	0.0013841	0	0.00806663	0	0.0469211	0	0	0	0.00281746	0	0.00669832	0	0.0014593	0	0.00657884	0	0	0	0.00945635	0	0.00728382		0	0	0	0	0	0	0	0	0	0	0	0	0	0
BactOtu1009	0	0.00640533	0	0.00293945	0	0	0	0.00387777	0	0.00447097	0.0161844	0.122949	0	0.00358925	0	0.0092584	0	0.0156914	0	0	0	0.00389317	0	0	0	0	0	0.00172256	0	0	0	0.00355973	0	0.00158195		0	0	0	0	0	0	0	0	0	0	0.061237	0.0117288	0	0
BactOtu1176	0	0.00320266	0	0.00449592	0	0.00423487	0	0.00762253	0	0.0185593	0	0.0580029	0	0.00179462	0	0.0100833	0	0.0273903	0	0	0	0.00389317	0	0.0143209	0	0.00179656	0	0.00626743	0	0.00331543	0	0.00233689	0	0.00801653		0	0	0	0	0	0	0.012444	0	0	0.00334001	0	0	0	0
BactOtu615	0	0.0105448	0	0.00678213	0	0.0132714	0	0.00155538	0	0.0173494	0	0.0209259	0	0	0	0.00604997	0	0.039099	0.00401461	0.000905994	0	0	0	0.00279419	0	0.00712222	0	0.00516769	0	0.0108889	0	0	0	0.00937204		0	0	0	0	0	0	0	0	0	0.00432339	0	0.0224785	0	0
BactOtu769	0	0	0	0	0.0189763	0	0	0	0.0049767	0	0	0	0	0	0.0131324	0	0	0	0	0	0	0	0	0.0013971	0	0	0	0	0.00496796	0	0	0	0	0.00158195		0.0134294	0	0.00277039	0	0.148781	0	0	0	0.00397646	0	0	0	0	0
BactOtu379	0	0.0224187	0	0.0109132	0	0.0148784	0	0.00155538	0	0.00824945	0.00971062	0.0193662	0	0.0013841	0.0125419	0.00308613	0	0.0326212	0	0.00478054	0	0	0	0.00285608	0	0	0	0.0137693	0	0.00994629	0	0.00355973	0	0.00694085		0	0	0	0	0	0	0	0	0	0	0	0	0	0
BactOtu647	0	0	0	0.0119313	0	0	0	0.00933228	0	0	0	0	0	0	0	0	0	0	0	0	0	0	0	0.00192112	0	0	0	0	0	0	0.00998502	0.00355973	0	0.00768332		0	0	0	0.340136	0	0	0	0.104134	0	0.01002	0	0.00507511	0	0
BactOtu889	0	0.00320266	0	0.0192518	0	0.00835696	0	0.0191228	0	0.0115151	0	0.0156679	0	0.00358925	0	0.00895236	0	0.0312969	0	0.0115522	0	0	0	0.00855755	0	0.00978505	0	0.0336714	0	0.00502835	0	0.00355973	0	0		0	0	0	0	0	0	0	0	0	0	0	0	0	0
BactOtu961	0.000668177	0.0201528	0	0.026455	0	0.0288547	0	0	0	0.00571264	0	0.0119296	0	0	0	0.00757685	0	0.0274097	0	0	0	0	0	0	0	0.00266283	0	0.00313372	0	0.00254511	0	0.0142389	0	0.00271102		0	0	0.00267244	0	0	0	0	0	0	0.00392711	0	0	0.0289101	0
BactOtu878	0	0.00734214	0	0	0	0	0	0.00155538	0	0	0	0.0450103	0	0	0	0.0160718	0	0.00260092	0.0149249	0	0	0	0	0	0	0	0	0.00343395	0	0	0	0	0	0.00344373		0	0.0092081	0	0	0	0	0	0.00659152	0	0	0	0.0659765	0	0
BactOtu529	0	0.00734214	0	0	0	0.00423487	0	0.00155538	0	0	0	0.0179823	0	0	0	0.00278009	0	0	0	0	0	0	0	0	0	0	0	0	0	0	0.00486831	0	0	0		0.00951226	0	0	0	0	0	0	0	0	0	0	0.0159514	0	0
BactOtu796	0	0	0	0	0	0	0	0.00762253	0	0	0	0	0	0	0	0	0	0	0	0	0	0.00281746	0	0	0	0	0	0.00172256	0	0	0	0	0	0.00186178		0	0	0	0	0	0	0	0.155144	0	0	0	0	0	0
BactOtu1099	0.000584109	0	0	0	0	0	0	0	0	0.00308599	0	0.00964506	0	0	0	0	0	0.0195592	0	0.0258224	0	0.00281746	0	0	0	0	0	0.00343395	0	0	0	0	0	0.0063812		0	0.0773861	0	0	0	0	0	0	0	0.0157085	0	0.0351865	0	0
BactOtu797	0	0.00320266	0	0.0145824	0.00119792	0	0	0	0	0.0138405	0	0	0.0101797	0.00179462	0	0	0	0	0	0	0	0.00194659	0	0.00523933	0	0	0	0	0	0	0	0	0	0.00779009		0	0	0	0	0	0	0	0.0104134	0	0.0196356	0	0	0	0
BactOtu956	0	0	0	0.0105483	0	0.00846973	0	0	0	0.00810614	0.00338341	0.0536652	0	0.00456283	0	0	0	0.0338978	0	0.000905994	0	0.00194659	0	0.00716045	0	0.00445939	0	0.0111237	0	0.00834378	0	0	0	0.00186178		0	0	0	0	0	0	0	0	0	0	0	0	0	0
BactOtu986	0	0	0	0	0	0.0382042	0.0230521	0	0.0010136	0.0231449	0.00746965	0.00923788	0.00508984	0	0	0	0	0.00391558	0	0	0	0.00136853	0	0	0	0.00179656	0	0	0.00165599	0	0.00332834	0	0	0		0	0	0	0	0	0	0	0	0	0	0	0	0	0
BactOtu996	0	0	0	0.0351406	0	0.00697549	0	0.00311076	0	0	0	0.0147673	0	0	0	0	0	0.0704908	0	0	0	0.00563491	0	0.0129857	0	0.0284249	0	0	0	0	0	0.00355973	0	0.00158195		0	0	0	0	0	0	0	0	0	0	0	0	0	0
BactOtu605	0	0.0146843	0	0.00155647	0	0	0	0	0	0	0	0.00307929	0	0	0.00470323	0	0	0.00391558	0	0	0	0.0196418	0	0.00704737	0	0.00532566	0	0	0	0	0	0	0	0.00372356		0	0.0629795	0	0	0	0	0	0	0	0	0	0	0	0
BactOtu525	0	0	0	0.029568	0	0.00434764	0	0.0306231	0	0.0146011	0	0.00539367	0	0	0.00444682	0.00681341	0	0.0326496	0	0	0	0	0	0	0	0.00359312	0	0.00656766	0	0.00342583	0	0.00195458	0	0.00818959		0	0	0	0	0	0	0	0	0	0	0	0	0.14455	0
BactOtu865	0	0.00640533	0	0	0	0.00206105	0	0.00762253	0	0	0	0.0327197	0	0	0	0.00556019	0	0.00392526	0	0	0	0	0	0	0	0	0	0.00626743	0	0	0	0.00195458	0	0		0	0	0	0	0	0	0	0.013183	0.00336134	0	0	0.185339	0	0
BactOtu517	0	0	0	0	0.00571193	0.00491444	0	0	0	0	0	0	0	0	0.00313548	0	0	0	0	0	0.0179586	0.00547413	0.00143277	0.00145898	0	0	0	0.0189482	0	0	0	0	0	0		0.0314762	0	0	0	0.00395319	0	0	0.0461407	0	0	0	0.00507511	0	0
BactOtu512	0	0	0	0.0107397	0	0	0	0.00854391	0	0.00849731	0	0.0283923	0	0	0.00156774	0.0174764	0	0.0274	0	0.00181199	0	0	0	0.0118758	0	0.00538967	0	0.00516769	0	0.00674126	0	0.00551431	0	0.00135551		0	0	0	0	0	0	0	0	0	0.0076634	0	0.0101502	0	0
BactOtu232	0	0	0	0.00814722	0	0	0.00897263	0	0	0.0173858	0	0	0	0	0	0.0194607	0	0	0	0	0	0	0	0	0	0.00266283	0	0.0103018	0	0	0	0	0	0		0	0	0	0	0	0	0	0	0	0.0968604	0	0	0	0
BactOtu697	0.000668177	0	0	0	0	0.00285339	0	0.00155538	0	0	0	0.00539367	0.00923105	0	0	0	0	0	0	0	0	0	0	0	0	0	0	0.00313372	0	0	0	0	0	0		0	0.00572541	0	0	0	0	0	0	0	0	0	0	0	0
BactOtu1137	0	0	0	0.0245923	0	0.0110976	0	0	0	0.00695431	0	0.016181	0	0	0.00423872	0.00201666	0	0.0613546	0	0	0	0.00136853	0	0.00576336	0	0.00359312	0	0.0142574	0	0.00685166	0	0.0133655	0	0		0	0	0	0	0	0	0	0	0	0	0	0	0	0
BactOtu558	0	0	0.00832923	0	0.0022172	0.00285339	0.061496	0	0.00360643	0	0.0186741	0	0	0	0	0	0.00104904	0	0.0230481	0	0	0	0	0	0	0	0.0123602	0	0	0	0.011525	0.00195458	0	0		0	0	0	0	0	0	0	0	0	0	0	0	0	0
BactOtu1120	0	0	0	0.00641726	0	0	0	0.00917791	0	0.0158428	0	0.0118237	0	0	0	0.0112751	0	0.0156339	0	0.00181199	0	0	0	0.00145898	0	0	0	0.0100128	0	0	0	0.00390915	0	0		0	0	0	0	0	0	0	0	0	0.00432339	0	0	0	0
BactOtu435	0	0	0	0.00989507	0	0.0041221	0	0	0	0.00502015	0	0.0418219	0	0	0	0.00510279	0	0.0248088	0	0.0124582	0	0	0	0.0105406	0	0.00179656	0	0.0234484	0	0	0	0	0	0.00796315		0	0	0	0	0	0	0	0	0	0	0	0.00586441	0	0
BactOtu1140	0	0	0.0210203	0	0	0.00285339	0	0	0	0	0	0	0	0	0	0	0	0	0	0	0.0049985	0	0	0	0.0338621	0	0	0	0	0	0	0	0	0		0	0.0092081	0.0172992	0	0	0	0	0	0	0	0	0	0	0
BactOtu426	0	0	0	0.00192134	0	0	0	0	0.00259282	0	0	0	0	0.0013841	0	0	0	0	0	0	0	0	0.00236407	0	0	0	0	0	0	0	0	0	0	0		0.0212638	0	0	0	0	0	0	0	0.00795292	0	0	0	0	0
BactOtu1076	0	0	0	0	0	0	0	0	0	0	0	0	0	0	0	0	0	0	0	0	0	0	0	0	0	0	0	0	0	0	0	0	0	0		0	0	0	0	0	0	0	0	0	0	0	0	0	0
BactOtu382	0	0	0	0.0191932	0.00331609	0.0168267	0	0.00931092	0	0	0	0.0183597	0	0	0	0.0131694	0	0.0143192	0	0.00346969	0	0.00281746	0	0.00192112	0	0.00266283	0	0	0	0.00757346	0	0.00907404	0	0.00558534		0	0	0	0	0	0	0	0	0	0	0	0	0	0
BactOtu588	0	0	0	0	0.00119792	0	0	0	0.0010136	0	0	0	0	0	0.00156774	0	0	0	0	0	0	0	0	0	0	0	0	0	0	0	0	0	0	0		0	0	0	0	0.019766	0	0	0	0	0	0	0	0	0
BactOtu1085	0	0	0	0.00780024	0	0.00502721	0	0	0	0	0	0	0.0254492	0	0	0	0	0.011728	0.026095	0.000905994	0	0.00281746	0	0.0113517	0	0	0	0	0	0.00171292	0.012219	0	0	0.00643458		0	0.0229016	0.00216001	0	0	0	0	0.0312402	0	0.00432339	0	0.0304507	0	0
BactOtu1021	0	0	0	0	0.00119792	0	0	0	0	0.00223549	0	0	0	0	0.00601456	0.00586623	0	0.00392526	0	0	0	0	0.00143277	0	0	0	0	0	0	0	0	0.00233689	0	0		0	0	0	0	0	0	0.014771	0	0	0	0	0	0	0
BactOtu663	0	0	0	0.00449592	0	0.00835696	0	0.00622152	0	0.00447097	0	0.0282565	0	0.00179462	0	0.00308613	0	0.0234941	0.00802923	0	0	0.00136853	0.00573107	0.00483908	0	0.00718623	0	0.00656766	0	0.00502835	0	0	0	0		0	0	0	0	0	0	0	0	0	0	0	0	0	0
BactOtu595	0	0	0	0.00605238	0	0.00217382	0	0	0	0.00894194	0	0.0125886	0	0.00179462	0	0.00201666	0	0.0234844	0	0.00115656	0	0.00136853	0	0.00384224	0	0	0	0	0	0	0	0	0	0		0	0	0	0	0	0	0	0	0	0	0	0	0	0
BactOtu1161	0	0	0	0.00293945	0	0	0	0	0	0.00771498	0	0.00743659	0	0	0	0.00913611	0	0	0	0	0	0	0	0	0	0	0	0.0120579	0	0.00331543	0	0.0078183	0	0		0	0	0	0	0	0	0	0	0	0	0	0.074752	0	0
BactOtu1081	0	0	0	0.00449592	0	0	0	0.0107333	0	0.0238444	0	0.0210616	0	0	0	0.00711945	0	0.00784084	0	0.00181199	0	0.00194659	0	0.00192112	0	0.00266283	0	0.0257602	0	0.00502835	0	0.00195458	0	0.00344373		0	0	0	0	0	0	0	0	0	0	0	0	0	0
BactOtu972	0	0.00320266	0	0.018175	0	0.00285339	0	0.00155538	0	0.0119745	0	0.0354115	0	0.00179462	0	0.0148186	0	0.0404808	0	0.0106462	0	0	0	0	0	0.00712222	0	0	0	0.0100567	0	0	0	0.0045728		0	0	0	0	0	0	0	0	0	0	0	0	0	0
BactOtu721	0.0134482	0	0	0	0.0168581	0	0	0	0	0	0.00323687	0	0	0	0.0158517	0	0.00123498	0	0	0	0	0.00281746	0	0.00419129	0	0	0.00687563	0	0.00165599	0.00331543	0	0	0	0		0.0083011	0	0.00354521	0	0.0309545	0	0	0	0.00795292	0	0	0	0	0
BactOtu374	0	0.00320266	0	0.0179837	0	0.00217382	0	0	0	0.0177769	0	0.0265612	0	0.0013841	0	0.00604997	0	0.026066	0	0.000905994	0	0	0	0.0013971	0	0.0029186	0.00486516	0.00861282	0	0.00994629	0	0.00355973	0	0.00135551		0	0	0	0	0	0	0	0	0	0	0	0	0	0
BactOtu619	0	0	0	0.00622587	0	0	0	0.00155538	0	0.00386832	0	0.050003	0	0	0	0.0134431	0	0.0104321	0	0	0	0.00136853	0	0.00285608	0	0	0	0	0	0	0	0	0	0.0045728		0	0	0	0	0	0	0	0	0	0	0	0.0349967	0	0
BactOtu246	0	0.00320266	0	0.00347781	0.00331609	0.00423487	0	0	0	0.00601397	0	0.00321502	0	0	0	0.0298176	0	0.0065165	0	0.00115656	0	0.00915487	0	0.0013971	0	0.0151747	0.00280513	0.00343395	0	0	0	0	0	0.0293617		0	0	0	0	0	0	0	0	0	0	0	0	0	0
BactOtu963	0	0	0	0.00155647	0	0.00206105	0	0.0199112	0.00202721	0.0119063	0	0.0241409	0	0	0	0.0153084	0	0.013033	0	0	0	0.00281746	0	0.00192112	0	0	0	0.0206596	0	0.00254511	0	0.00355973	0	0		0.0125905	0	0	0	0	0	0	0	0	0	0	0	0	0
BactOtu357	0.0047619	0	0	0.00155647	0	0.0103052	0.0224316	0.00466614	0.0010136	0.00193416	0	0.0505263	0	0	0	0.0145126	0	0.00911741	0	0	0	0	0	0.00908157	0	0	0	0.00829023	0	0	0	0	0	0		0	0	0	0	0	0	0	0	0	0	0	0.00586441	0	0
BactOtu723	0	0	0	0	0	0	0	0	0	0	0	0	0	0	0	0	0	0	0	0	0	0	0	0	0	0	0	0	0	0	0	0	0	0		0	0	0	0	0	0	0	0	0	0	0	0	0	0
BactOtu1113	0	0	0	0.00293945	0	0	0	0	0	0.0135175	0	0.0223396	0	0	0	0.00278009	0	0.0365368	0	0	0	0.00389317	0	0.00576336	0	0	0	0.00343395	0	0.00171292	0	0.00551431	0	0.0185176		0	0	0	0	0	0	0	0	0	0	0	0.0406009	0	0
BactOtu631	0	0	0	0.00192134	0	0.00285339	0	0.00762253	0	0	0	0.021439	0	0	0	0.0304621	0	0	0	0	0	0	0	0.00192112	0	0	0	0	0	0	0	0.00390915	0	0		0	0.0276243	0	0	0	0	0	0	0	0	0	0.00580114	0	0
BactOtu861	0	0.0105448	0	0.0244774	0	0.00423487	0	0	0	0.00541132	0	0.00653595	0	0	0	0	0	0.0117467	0	0.000905994	0	0.00194659	0	0.0013971	0	0.00266283	0	0.00830141	0	0.0250313	0	0.0203104	0	0.0045728		0	0	0	0	0	0	0	0	0	0	0	0	0	0
BactOtu1111	0	0	0	0	0	0	0	0	0	0.00193416	0	0	0	0	0	0.00278009	0	0.00391558	0	0.000905994	0	0	0	0	0	0	0	0.00172256	0	0	0	0.0117275	0	0.00186178		0	0	0	0	0	0	0	0	0	0.00392711	0	0	0	0
BactOtu782	0	0	0	0.00587889	0	0.00835696	0	0.0337339	0	0.00223549	0	0.0309483	0	0	0	0.00556019	0	0.0221601	0	0.000905994	0	0	0	0.00523933	0	0.00179656	0	0	0	0.00331543	0	0	0	0.00930891		0	0	0	0	0	0	0	0	0	0	0	0	0	0
BactOtu781	0	0.0105448	0	0	0	0.0133842	0	0	0	0.0229404	0	0.0387724	0	0	0.00444682	0.0092584	0	0.00392526	0	0	0	0.00281746	0	0	0	0.00179656	0	0.0111237	0	0.00757346	0	0.00589662	0	0.00135551		0	0	0	0	0	0	0	0	0	0.00432339	0	0.0101502	0	0
BactOtu591	0	0	0	0	0	0.00217382	0	0.00155538	0	0	0	0	0	0	0	0	0	0	0	0	0	0.00281746	0	0.0013971	0	0.0014593	0.00412006	0	0	0.00171292	0.00486831	0	0	0		0	0	0	0	0	0	0	0	0	0	0	0	0	0
BactOtu708	0	0	0	0	0	0	0	0	0	0	0	0	0	0	0	0	0	0	0.00288101	0.00296855	0	0	0	0	0	0	0	0	0	0	0	0	0	0		0	0	0	0	0	0	0	0	0	0	0	0	0	0
BactOtu629	0	0	0	0.00155647	0	0	0	0	0	0	0	0.00629431	0	0.00179462	0	0.0750144	0	0.0143477	0	0	0	0.00418599	0	0.0344671	0	0	0	0	0	0	0	0	0	0.00186178		0	0	0	0.114548	0	0	0	0	0	0	0	0	0	0
BactOtu806	0	0	0	0.0105483	0	0.00835696	0	0.0122887	0	0.0133594	0	0.0329912	0	0	0	0.00586623	0	0.0234463	0	0	0	0	0	0.00623618	0	0.00678496	0	0	0	0.00171292	0	0	0	0.00186178		0	0	0	0	0	0	0	0	0	0	0	0	0	0
BactOtu859	0	0	0	0.00881834	0	0.00708826	0	0	0	0.0123656	0	0.0296703	0	0	0	0.00278009	0	0.0208932	0	0.00115656	0	0	0	0	0	0.00359312	0	0.0131577	0	0.00917597	0	0	0	0.00186178		0	0	0	0	0	0	0	0	0	0	0	0	0	0
BactOtu832	0	0	0.00218093	0	0.00341512	0	0.00448632	0	0	0.00223549	0.0132406	0	0	0	0	0	0.00104904	0	0.00288101	0	0	0	0	0	0	0	0.00687563	0	0	0	0.0752542	0.00589662	0	0		0	0	0	0	0	0	0	0	0	0	0.00680411	0	0	0
BactOtu939	0	0	0	0	0	0	0	0	0	0	0	0	0	0	0	0	0	0	0	0	0	0	0	0.00145898	0	0	0	0.0250697	0	0	0	0	0	0		0	0	0	0	0	0	0	0	0	0	0	0.211455	0	0
BactOtu980	0	0	0	0.0373322	0	0	0	0	0	0.00308599	0	0	0	0	0	0	0	0	0	0	0	0.00476404	0	0.00419129	0	0.00532566	0	0	0	0	0	0	0	0		0	0	0	0	0	0	0	0	0	0.00726713	0	0	0.0601956	0
BactOtu999	0	0.0146843	0	0.00486079	0	0.00491444	0	0.00917791	0	0.00988229	0	0.0351997	0	0	0	0.00510279	0	0.00520183	0	0.000905994	0	0	0	0.00576336	0	0.00684897	0	0.00172256	0	0	0	0.00942346	0	0		0.0125905	0	0	0	0.00395319	0	0	0	0	0	0	0.0160146	0	0
BactOtu213	0	0	0	0	0	0.00434764	0	0	0	0	0	0	0	0	0	0	0	0	0	0	0	0	0	0.00838258	0	0	0	0.00626743	0	0	0	0	0	0.047729		0	0	0	0	0	0	0	0	0	0	0.0136082	0	0	0
BactOtu803	0	0.00734214	0	0.011278	0	0.018775	0	0.0267454	0	0.0248382	0	0.0105159	0	0	0	0.00278009	0	0.0261138	0	0	0	0	0	0	0	0	0	0.0183142	0	0	0	0.00934754	0	0		0	0	0	0	0	0	0	0	0	0	0	0	0	0
BactOtu754	0	0.00960799	0	0.0197315	0	0.00640869	0	0	0	0.0200659	0	0.0158036	0	0.00179462	0	0.0142389	0	0.0221788	0	0	0	0	0	0	0	0.00505242	0	0.00313372	0	0.00663086	0	0.00195458	0	0		0	0	0	0	0	0	0	0	0	0	0	0	0	0
BactOtu1110	0	0	0	0	0	0	0	0.00155538	0	0.012344	0	0.0255546	0	0	0	0.023375	0	0.00780275	0	0.000905994	0	0.00136853	0	0.0033801	0	0	0	0.0154695	0	0	0	0	0	0.00321729		0	0.00572541	0	0	0	0	0	0	0	0	0	0.0618243	0.0150489	0
BactOtu863	0	0	0	0.0119313	0	0.0172555	0	0	0	0.0115151	0.00647375	0.0299119	0	0	0	0.0148186	0	0.0351931	0	0.00115656	0	0.00273706	0	0.00384224	0	0	0	0.00313372	0	0.00171292	0	0	0	0		0	0	0	0	0	0	0	0	0	0	0	0	0	0
BactOtu624	0	0	0	0.00311294	0	0	0	0	0	0.00462899	0	0.0043573	0	0	0	0.0120385	0	0.00783116	0	0	0	0.00281746	0	0	0	0	0	0.00516769	0	0	0	0	0	0		0	0	0	0	0	0	0	0	0	0	0	0.0117288	0	0
BactOtu1064	0	0	0	0	0	0	0	0	0	0	0	0	0	0.00456283	0	0	0	0	0	0	0	0	0	0	0	0	0	0	0	0	0	0	0	0		0	0	0	0	0	0	0.014771	0	0	0	0	0	0	0
BactOtu748	0	0	0	0	0	0	0	0	0	0	0.0171803	0	0	0	0	0	0	0	0	0	0	0	0	0.00279419	0.0646589	0.0014593	0	0	0	0	0	0	0	0.0126556		0	0	0	0	0	0	0	0	0.00397646	0	0	0	0	0
BactOtu414	0	0	0	0.00953019	0	0.00618314	0	0	0	0.0260729	0	0.0211973	0	0.0013841	0	0.00278009	0	0.0274097	0	0.00181199	0	0	0	0.0013971	0	0.00704073	0	0	0	0	0	0.0129832	0	0		0	0	0	0	0	0	0	0	0	0	0	0	0	0
BactOtu1118	0	0	0	0.00881834	0	0	0	0	0	0	0	0.025932	0	0	0	0.00617227	0	0	0	0	0	0	0	0	0	0	0	0	0	0	0	0.00945635	0	0.00186178		0.00200586	0.00572541	0	0	0	0.17452	0	0	0	0	0	0.0993383	0	0
BactOtu641	0	0	0	0	0	0	0	0.00155538	0	0	0	0.0115523	0	0	0.00444682	0	0	0.00784084	0.00200731	0	0	0	0	0	0	0.0014593	0	0.00859046	0	0	0	0.00233689	0	0		0	0	0	0	0	0	0	0	0	0	0	0.193958	0	0
BactOtu1046	0	0.00734214	0	0.00293945	0	0.00206105	0	0.0278211	0	0.0262596	0	0.0106516	0.0184621	0	0	0.0103569	0	0	0	0	0	0.00583976	0	0	0	0	0	0.0154919	0	0	0	0.00390915	0	0		0	0	0	0	0	0	0	0	0	0	0	0.00507511	0	0
BactOtu867	0	0	0	0.0140261	0	0.00652146	0	0.00762253	0	0.00601397	0	0.0293988	0	0.00179462	0	0	0	0.0182923	0	0.00231313	0	0	0	0	0	0	0	0.018014	0	0.00425803	0	0.00551431	0	0		0	0	0	0	0	0	0	0	0	0	0	0	0	0
BactOtu693	0	0	0	0	0	0.00217382	0	0.00762253	0	0.00695431	0	0	0	0.0013841	0	0.00604997	0	0.00391558	0	0	0	0.00194659	0	0	0	0	0	0.0406628	0	0.00342583	0.00973662	0.0201355	0	0		0	0	0	0	0	0	0	0	0	0.00392711	0	0	0	0
BactOtu488	0	0	0	0.0148707	0	0	0	0	0	0.0201023	0	0.014903	0	0.00538387	0	0	0	0.0417954	0	0.00412512	0	0	0	0.00291796	0	0.00864553	0	0	0	0.0143766	0	0	0	0		0	0	0	0	0	0	0	0	0	0	0	0	0	0
BactOtu745	0	0	0	0	0.00239584	0	0.0461042	0	0.00807393	0	0	0	0	0	0	0	0.00209809	0	0	0	0	0	0	0	0	0	0.0234816	0	0	0	0.0255323	0	0	0		0	0	0	0	0	0	0.111996	0	0.00397646	0	0	0	0	0
BactOtu604	0	0.00659065	0	0.00155647	0.00119792	0	0	0	0	0	0	0	0	0	0	0	0	0.00260092	0	0	0.00432003	0	0	0	0	0	0	0	0	0	0	0	0	0		0	0	0	0	0.00395319	0	0	0	0.00795292	0.0076634	0	0	0	0
BactOtu827	0	0	0	0	0	0	0	0	0	0	0	0	0	0	0	0	0	0	0	0	0	0.00194659	0	0.00145898	0	0.00359312	0	0	0	0	0	0	0	0		0.00200586	0	0	0	0	0	0	0	0	0	0	0	0	0
BactOtu427	0	0.00320266	0	0.0122962	0	0.00217382	0	0.00155538	0	0.0140519	0	0.00833723	0	0	0	0.010663	0	0.0130427	0	0.000905994	0	0	0	0	0	0.00824426	0	0.00799	0	0	0	0.0237942	0	0		0	0	0	0	0	0	0	0	0	0	0	0	0	0
BactOtu678	0	0	0	0	0	0.00217382	0	0	0	0.00580248	0	0.00629431	0	0	0	0.0145126	0	0.00392526	0	0	0	0	0	0.0134692	0	0.00359312	0	0.00343395	0	0.00171292	0	0	0	0		0	0	0	0	0	0	0	0.0104134	0	0	0	0	0	0
BactOtu1116	0	0.00320266	0	0.0162537	0	0.00502721	0	0	0	0.00386832	0	0.0256903	0	0	0	0	0	0.0195592	0	0	0	0.00194659	0	0.00384224	0	0.00179656	0.00412006	0.00343395	0	0.00171292	0	0.00195458	0	0.00507907		0	0	0	0	0	0	0	0	0	0	0	0	0	0
BactOtu1056	0	0.0105448	0	0.0211145	0	0.00285339	0	0	0	0.0245732	0	0.0201609	0	0	0	0	0	0.0104037	0	0	0	0	0	0.00855755	0	0	0	0.00656766	0	0.00586054	0	0	0	0.00186178		0	0	0	0	0	0	0	0	0	0	0	0	0	0
BactOtu646	0	0.00640533	0	0.00503428	0	0.00629592	0	0.0130557	0	0.00347716	0	0.0160453	0	0	0	0.00989954	0	0.00912709	0	0.000905994	0	0.00952809	0	0.00331822	0	0	0	0.00687908	0	0.00171292	0	0.00711946	0	0.00321729		0	0	0	0	0	0	0	0	0	0	0	0	0	0
BactOtu1127	0.00400906	0	0	0	0.00119792	0	0	0	0	0	0	0	0	0	0	0	0	0	0	0	0	0	0	0	0	0	0	0	0.00165599	0.00331543	0	0	0	0		0.010307	0	0.0013852	0	0.00395319	0	0	0	0	0	0	0	0	0
BactOtu356	0	0	0.00204943	0	0	0	0	0	0	0	0	0	0	0	0	0	0	0	0	0	0	0	0	0	0	0.0014593	0	0	0	0	0	0	0	0.00135551		0.0197247	0	0.0287952	0	0	0	0	0	0.00795292	0	0	0	0	0
BactOtu660	0	0	0	0.00641726	0	0.0145401	0	0.00155538	0	0.00347716	0	0.0128303	0	0.00160534	0	0	0	0.0221601	0	0.0106462	0	0	0	0	0	0.00325586	0.0123602	0.00313372	0	0.00663086	0	0.00233689	0	0.00186178		0	0	0	0	0	0	0	0	0	0	0	0	0	0
BactOtu317	0	0.0146843	0	0.00587889	0	0	0	0	0	0.0202774	0	0.00847296	0	0	0	0.0095935	0	0.00260092	0.00200731	0	0	0.00136853	0	0.00192112	0	0	0	0.0120244	0	0.00254511	0	0.00195458	0	0		0	0	0	0	0	0	0	0	0	0	0	0.0174034	0	0
BactOtu683	0	0.00734214	0	0.00587889	0	0.00629592	0	0.00311076	0	0.00849731	0	0.0266969	0	0	0	0.00479675	0	0.013033	0	0	0	0.00194659	0	0.00437694	0	0	0	0.0203258	0	0.00502835	0	0.00390915	0	0		0	0	0	0	0	0	0	0	0	0	0	0	0	0
BactOtu1035	0	0	0	0	0	0	0	0	0	0	0	0	0	0	0	0	0	0	0	0	0	0	0	0	0	0	0	0	0	0	0	0	0	0		0	0	0	0	0	0	0	0	0	0	0	0	0	0
BactOtu459	0.000584109	0.00320266	0	0.00311294	0	0.0041221	0.00941088	0.0183558	0	0.0119745	0	0.00950933	0	0	0	0.00757685	0	0.0339456	0	0	0	0	0	0.00145898	0	0	0	0.00343395	0	0.00171292	0	0	0	0.00135551		0	0	0	0	0	0	0	0	0	0	0	0	0	0
BactOtu826	0	0	0	0.0122962	0	0	0	0.00762253	0	0.00193416	0	0.00217865	0	0	0	0.0102056	0	0.0182923	0.00200731	0	0	0	0	0	0	0.00179656	0	0.00313372	0	0.00663086	0	0.00195458	0	0.0105011		0	0	0	0	0	0	0	0	0	0	0	0	0	0
BactOtu592	0	0	0	0	0	0	0	0	0.00137028	0	0	0	0	0	0	0	0	0	0	0	0	0	0	0	0	0	0	0	0	0	0	0	0	0		0	0	0	0	0	0	0	0	0	0	0	0	0	0
BactOtu879	0	0	0	0	0	0	0	0	0	0	0	0	0	0	0	0	0	0	0	0	0	0	0	0	0	0	0	0	0	0	0	0	0	0		0	0	0	0	0	0	0	0	0	0	0	0	0	0
BactOtu1150	0	0	0.00218093	0	0	0.00285339	0	0.00155538	0	0.00223549	0	0	0	0	0.00580647	0	0.00104904	0	0.00415937	0	0	0	0	0	0	0.0014593	0	0	0	0	0	0.00467377	0	0		0.00200586	0	0.0108001	0	0	0	0.012444	0	0	0	0	0	0.0150489	0
BactOtu119	0	0	0	0.00293945	0	0.00206105	0	0	0	0	0	0.00615858	0	0.00519459	0	0.00201666	0	0.00520183	0.00200731	0.00115656	0	0	0.00143277	0.00192112	0	0	0.00280513	0	0	0.00171292	0	0.00467377	0	0.00135551		0.00237806	0	0	0	0	0	0	0	0	0	0	0	0	0
BactOtu256	0	0.00219688	0	0.00695562	0.00838544	0.00206105	0	0.00155538	0	0	0	0.00307929	0	0	0.00470323	0.00308613	0	0.00784084	0	0.00271798	0	0	0	0.00384224	0	0	0	0	0	0.00663086	0	0	0	0.00135551		0	0	0	0	0	0	0	0	0	0	0	0	0	0
BactOtu275	0	0	0	0	0	0	0	0	0	0	0	0	0	0	0	0	0	0	0	0	0	0	0.0568338	0	0	0.00266283	0	0	0	0	0	0	0	0.00158195		0	0	0	0	0	0	0	0	0	0	0	0	0	0
BactOtu562	0	0.00960799	0	0.0093567	0	0.00217382	0	0.00387777	0	0	0	0.00629431	0	0	0	0.00834028	0	0.0117564	0	0	0	0.00136853	0	0.0033801	0	0.00445939	0	0.0416502	0.00165599	0.00502835	0	0	0	0		0	0	0	0	0	0	0	0	0	0	0	0	0	0
BactOtu894	0	0.00320266	0	0.00953019	0	0	0	0	0	0.00386832	0	0	0	0	0	0.010969	0	0.0221982	0	0.023355	0	0	0	0.00192112	0	0.00805251	0	0	0	0	0.00819665	0	0	0.00372356		0	0	0	0	0	0	0	0.00659152	0	0.0106071	0	0.0174667	0	0
BactOtu791	0	0	0	0	0	0	0	0	0	0.00223549	0	0	0	0	0	0	0.000852864	0	0	0.00115656	0	0	0	0	0	0	0	0	0	0.00254511	0	0	0	0		0	0	0	0	0	0	0	0	0	0	0	0	0	0
BactOtu882	0	0	0	0	0	0	0	0.00155538	0.00274055	0.00193416	0	0.0222039	0	0	0	0.00278009	0	0.00652618	0.00602192	0	0	0.00136853	0	0.00855755	0	0.00179656	0	0	0	0.00254511	0	0.00195458	0	0.00321729		0	0.0283386	0	0	0	0	0.037332	0	0	0	0	0	0	0
BactOtu765	0	0	0	0.0102599	0	0.00206105	0	0.0457352	0	0.00601397	0	0.0187472	0	0.00179462	0	0.00403332	0	0.026066	0	0.00206256	0	0	0	0.00145898	0	0.0107793	0	0	0	0	0	0.00195458	0	0		0	0	0	0	0	0	0	0	0	0	0	0	0	0
BactOtu504	0	0	0	0.00743536	0	0	0	0.0155111	0	0.00347716	0	0.00847296	0	0	0	0.00617227	0	0.0326212	0	0.000905994	0	0	0	0	0	0.00179656	0	0.0274716	0	0.00331543	0	0	0	0		0	0	0	0	0	0	0	0.0520671	0	0	0	0	0	0
BactOtu670	0	0	0	0.00192134	0	0	0	0	0	0	0.00647375	0.0140024	0	0	0	0.00510279	0	0	0.00430413	0.000905994	0.00864006	0.0106038	0	0.0013971	0	0	0	0.00172256	0	0.00342583	0	0	0	0.00728382		0	0.0149335	0	0	0	0	0	0	0	0	0	0.0385564	0	0
BactOtu729	0	0	0	0	0	0	0	0	0	0	0	0	0	0	0	0	0	0	0	0	0	0	0	0	0	0.0029186	0	0	0	0	0	0	0	0		0	0	0	0	0	0	0	0	0	0	0	0	0	0
BactOtu709	0	0	0	0.00587889	0	0	0	0	0	0.00416965	0	0.011688	0	0	0	0	0	0.00260092	0.00215206	0	0	0	0	0	0	0.00179656	0	0.00172256	0	0.00331543	0	0.00711946	0.00271843	0.00158195		0	0	0	0	0	0	0	0	0	0	0	0	0	0
BactOtu1094	0	0.00320266	0	0.0117578	0	0.00217382	0.0179453	0	0	0.0123656	0	0.0150387	0	0	0	0.0112751	0.00246996	0.00911741	0	0	0	0	0	0.00279419	0	0.00266283	0	0	0	0	0	0.00820061	0	0		0	0	0	0	0	0	0	0	0	0	0	0	0	0
BactOtu1138	0	0	0	0	0	0	0	0	0	0	0	0.0246343	0	0	0	0	0	0	0	0	0	0	0	0	0	0	0	0.0125349	0	0	0	0	0	0		0	0	0	0	0	0	0	0	0	0	0	0	0	0
BactOtu985	0	0	0	0.00743536	0	0	0	0	0	0	0	0.0119296	0	0	0	0.00586623	0.00123498	0.0300487	0	0.0106462	0	0.00136853	0	0.00523933	0	0.0014593	0	0	0	0	0	0.0142389	0	0.00321729		0	0	0	0	0	0	0	0	0	0	0	0	0	0
BactOtu217	0	0.00320266	0	0	0	0	0.00448632	0	0	0	0	0	0	0	0	0.00510279	0	0.00260092	0	0.0106462	0	0	0	0	0	0	0	0.0111237	0	0.00331543	0	0	0	0		0	0	0	0	0	0	0	0	0.00672269	0	0	0	0	0
BactOtu835	0	0	0	0.00503428	0	0.0041221	0	0	0	0	0	0.00217865	0	0	0	0.00510279	0	0.00260092	0	0.0324864	0	0.00136853	0	0	0	0	0	0.00172256	0	0	0	0	0	0		0	0	0	0	0	0	0	0	0	0	0.0209249	0	0	0
BactOtu917	0	0	0.00218093	0	0.0022172	0	0.0345781	0	0.00721285	0	0	0	0	0	0	0	0.00314713	0	0	0	0	0	0	0	0	0	0.00692519	0	0	0	0.00665668	0	0	0		0	0	0	0	0	0	0	0	0	0	0	0	0	0
BactOtu544	0	0.0146843	0	0.0176367	0	0.0085825	0	0.0130557	0	0.00377848	0	0.0106516	0	0	0	0	0	0.0208738	0	0.00271798	0	0	0	0	0	0.0101048	0	0	0	0.00254511	0	0	0	0		0	0	0	0	0	0	0	0	0	0	0	0	0	0
BactOtu936	0	0	0	0	0	0	0	0	0	0	0	0	0	0	0	0	0	0	0	0	0	0	0	0	0	0	0	0	0	0	0	0	0	0		0	0	0	0	0	0	0	0	0	0	0	0	0	0
BactOtu1129	0	0	0	0.0119313	0	0.0041221	0	0.00543315	0	0.00386832	0	0.0201609	0	0.00179462	0	0	0	0.0365271	0	0	0	0	0	0.00576336	0	0	0	0.00313372	0	0	0	0	0	0.00474586		0	0	0	0	0	0	0	0	0	0	0	0	0	0
BactOtu733	0	0	0	0.00155647	0	0.00217382	0	0	0	0	0	0	0	0	0	0	0	0	0	0	0	0	0	0	0	0	0	0	0	0	0.00486831	0	0	0.00186178		0	0.0149335	0	0	0	0	0	0.145788	0	0	0	0.0159514	0	0
BactOtu869	0	0	0	0.00347781	0	0	0	0	0	0	0	0	0	0.0013841	0	0	0	0	0	0	0	0	0	0	0	0.0058372	0	0	0	0	0	0	0	0		0	0	0	0.170068	0	0	0	0	0	0	0	0	0	0
BactOtu808	0	0	0	0	0	0.0220348	0	0	0	0.00386832	0	0.00525794	0	0	0	0.0216029	0	0.00260092	0	0	0	0	0	0	0	0	0	0.0272496	0	0	0	0	0	0		0	0	0	0	0	0	0	0	0	0	0	0	0	0
BactOtu381	0	0	0	0.00503428	0	0.00640869	0	0	0	0	0	0	0	0	0	0	0	0.00260092	0	0	0	0.019261	0	0	0	0	0	0	0	0.00171292	0	0	0	0.00542204		0	0.0206589	0	0	0	0	0	0	0	0	0	0.00586441	0	0
BactOtu989	0	0.00734214	0	0	0	0.00776783	0	0.00762253	0	0.00580248	0	0.00525794	0	0	0	0.0151246	0	0.0104037	0	0	0	0.00194659	0	0.00145898	0	0	0	0	0	0	0	0	0	0.00406653		0	0.0149335	0	0	0	0	0	0.0208268	0	0.0196356	0	0.00507511	0	0
BactOtu739	0	0	0	0	0	0	0	0	0	0	0	0	0	0.00179462	0	0	0	0	0	0	0	0	0	0	0	0	0	0	0	0	0	0	0	0		0	0	0	0	0	0	0	0	0	0	0	0	0	0
BactOtu725	0	0	0	0	0	0.00217382	0	0	0.00259282	0.00308599	0.00338341	0.00217865	0	0	0.00580647	0.00604997	0	0	0	0	0	0	0	0.00192112	0	0.00179656	0.00206003	0.0068679	0	0	0	0.00551431	0	0		0	0	0	0	0	0	0.0419861	0	0	0	0	0	0	0
BactOtu1073	0	0	0	0.00384268	0	0.0041221	0	0	0	0.00967081	0	0.0522515	0	0	0	0	0	0.00391558	0	0	0	0	0	0	0	0	0	0	0	0.00331543	0	0	0	0		0	0	0	0	0	0	0	0	0	0	0	0	0	0
BactOtu825	0	0	0	0	0	0	0	0	0	0	0	0	0	0	0	0	0	0	0	0	0	0	0	0	0	0	0	0	0	0	0.0255323	0	0	0		0	0	0	0	0	0	0	0	0	0	0	0	0	0
BactOtu900	0	0.00734214	0	0.0109132	0	0.0041221	0	0.00762253	0	0.00888847	0	0.00525794	0	0.0013841	0	0.00201666	0	0.0143192	0	0.0106462	0	0	0	0	0	0.00718623	0	0.0156686	0	0.00171292	0	0.00195458	0	0		0	0	0	0	0	0	0	0	0	0	0	0	0	0
BactOtu824	0	0	0	0.0187134	0	0	0	0	0	0.00447097	0	0.0138666	0	0	0	0	0	0.00652618	0	0.00206256	0	0	0	0	0	0.0079885	0	0.0117242	0	0	0	0	0	0		0	0	0	0	0	0	0	0	0	0	0	0.0117288	0	0
BactOtu705	0	0.00219688	0	0	0	0.00217382	0	0	0.00274055	0.00223549	0	0	0	0	0	0	0	0	0	0.00206256	0	0.00194659	0	0.00145898	0	0.00325586	0	0	0	0	0	0.00355973	0	0.0368556		0	0	0	0	0	0	0	0	0	0	0	0	0	0
BactOtu305	0	0.0219688	0	0	0	0	0	0	0	0	0	0	0	0	0	0	0	0.00260092	0	0	0.11293	0	0	0	0	0	0	0	0	0	0	0	0	0		0	0	0	0	0	0	0	0	0	0	0	0	0	0
BactOtu880	0	0	0	0.00192134	0	0	0	0	0	0	0	0	0	0	0	0.00201666	0	0	0	0	0	0.00136853	0	0.00291796	0	0	0	0	0	0	0	0	0	0		0	0	0	0	0	0	0	0	0	0	0	0.0218158	0	0
BactOtu1117	0	0	0	0	0	0	0	0	0	0.0347282	0	0.011688	0	0	0	0	0	0.00520183	0	0.0106462	0	0	0	0	0	0.00359312	0	0.00172256	0	0.00502835	0	0	0	0		0	0	0	0	0	0	0	0	0	0.00432339	0	0	0	0
BactOtu767	0	0	0	0	0	0	0	0	0	0.0216987	0	0.0381432	0	0.00179462	0	0.00308613	0	0.0104418	0	0	0	0	0	0	0	0	0	0.00172256	0	0.00663086	0	0.00195458	0	0		0	0	0	0	0	0	0	0	0	0	0	0	0	0
BactOtu634	0	0	0	0	0	0.00206105	0	0	0	0	0	0	0	0.00415231	0	0	0	0	0	0	0	0	0	0	0	0	0	0	0	0	0	0	0	0		0	0	0	0	0	0	0	0	0.00397646	0	0	0	0	0
BactOtu539	0	0	0	0.00881834	0	0.00982888	0	0	0	0	0	0.0160453	0	0.00179462	0.00156774	0.00586623	0	0.0326109	0	0	0	0	0	0	0	0	0	0.00343395	0	0	0	0	0	0.00135551		0	0	0	0	0	0	0	0	0	0	0	0	0	0
BactOtu441	0	0	0	0.00155647	0	0	0	0	0	0	0	0	0	0.00179462	0	0	0	0	0	0	0	0	0	0	0	0	0	0	0	0.00254511	0	0	0	0		0	0	0	0	0	0	0	0	0	0	0	0	0	0
BactOtu932	0.000668177	0.00640533	0	0	0	0	0	0	0	0.00925797	0	0.0302995	0	0	0	0.0189134	0	0	0	0	0	0.00389317	0	0	0	0	0	0.00515651	0	0	0	0	0	0		0	0	0	0	0	0	0	0	0	0	0	0.00586441	0	0
BactOtu626	0	0	0	0	0	0	0	0	0	0	0	0	0	0	0	0	0	0	0	0	0	0	0	0	0	0	0	0	0	0	0	0	0	0		0	0	0	0	0	0	0	0	0	0.10963	0	0.00507511	0	0
BactOtu1121	0	0	0	0	0	0	0	0	0	0	0	0.00321502	0	0	0	0	0	0	0	0	0	0	0	0	0	0	0	0	0	0	0	0	0	0		0	0	0	0	0	0	0	0	0	0.0546126	0	0.0953056	0	0
BactOtu206	0	0	0	0.00881834	0	0	0	0	0	0	0	0	0	0.0013841	0	0	0	0.00260092	0	0	0	0.00281746	0	0	0	0.0014593	0	0	0	0	0	0.00195458	0	0		0	0	0	0	0	0	0	0	0	0	0	0	0	0
BactOtu331	0	0	0	0	0.00119792	0	0.00448632	0	0	0	0	0	0	0	0	0	0	0	0	0	0	0	0	0	0	0.00179656	0	0	0	0	0	0	0	0		0	0	0	0	0.00875224	0	0	0	0	0	0	0	0	0
BactOtu1072	0	0	0	0.00192134	0	0.0260858	0	0	0	0	0	0	0	0	0	0	0	0.0156436	0	0	0	0.00136853	0	0.00192112	0	0	0	0	0	0	0	0	0	0.00135551		0	0	0	0	0	0	0	0	0	0	0	0	0	0
BactOtu205	0	0.00219688	0	0.00293945	0.00341512	0	0	0.00311076	0	0	0	0.00217865	0	0	0.0254323	0	0	0	0	0	0	0	0	0	0.00157448	0.00179656	0	0	0.00285095	0.00513875	0.00332834	0	0	0.00158195		0.0118903	0	0	0	0	0	0	0	0	0.00432339	0	0	0	0
BactOtu1145	0	0.0160133	0	0.00641726	0	0.00434764	0	0.00387777	0	0.0114935	0	0.0118237	0	0	0	0	0	0	0	0	0	0	0	0.00145898	0	0.0014593	0	0.00344513	0	0.00994629	0	0	0	0.00135551		0	0	0	0	0	0	0	0	0	0	0	0.00580114	0	0
BactOtu855	0	0	0.0130856	0	0.00119792	0	0	0	0.00274055	0	0.0329549	0.00615858	0	0	0	0	0.00295095	0	0	0	0	0	0	0	0	0	0	0	0	0	0.00486831	0.00820061	0	0		0	0	0	0	0	0	0	0	0.00336134	0	0.0136082	0	0	0
BactOtu992	0	0	0	0.00155647	0	0	0	0	0	0	0	0	0	0	0	0	0	0	0	0.00115656	0	0	0	0	0	0	0	0	0	0	0	0	0	0.024446		0	0.0092081	0	0	0	0	0	0	0	0	0	0.0116023	0	0
BactOtu572	0	0	0	0	0	0	0	0	0	0	0	0.00321502	0	0	0	0	0	0	0	0	0.0049985	0	0	0	0	0	0	0	0	0	0	0	0	0		0	0	0	0	0	0	0	0.00659152	0	0.0858615	0	0	0	0
BactOtu775	0	0	0	0	0	0	0	0	0	0	0	0	0	0	0	0	0	0.125299	0	0	0	0	0	0	0	0	0	0	0	0	0	0	0	0		0	0	0	0	0	0	0	0	0	0	0	0	0	0
BactOtu1003	0	0	0	0.0176367	0	0	0	0	0	0.00377848	0	0.00539367	0	0	0	0.00604997	0	0.0182348	0	0	0	0	0	0.00145898	0	0.00858152	0	0.00687908	0	0	0	0	0	0.00186178		0	0	0	0	0	0	0	0	0	0	0	0	0	0
BactOtu795	0	0	0	0.00449592	0	0	0	0	0	0.00755696	0	0.00217865	0	0	0	0.00403332	0	0.0195495	0	0	0	0	0	0	0	0.00445939	0	0.0103018	0	0	0	0.00233689	0	0		0	0	0	0	0	0	0	0	0	0	0	0	0	0
BactOtu943	0	0	0	0	0	0	0	0	0	0	0	0	0	0	0	0	0	0	0	0	0	0	0	0	0	0	0	0	0	0	0	0	0	0		0	0	0	0	0	0	0	0	0	0	0	0	0	0
BactOtu950	0	0	0	0	0	0	0	0	0	0	0	0.00217865	0	0	0	0	0	0	0	0.000905994	0	0	0	0.0270689	0	0.00179656	0	0.00172256	0	0	0	0	0	0.00406653		0	0	0	0	0	0	0	0	0	0	0	0	0.0867303	0
BactOtu511	0	0.00320266	0	0	0	0	0	0	0	0.0110341	0	0.0137309	0	0	0	0.00201666	0	0.0182729	0	0	0	0	0	0	0	0.00445939	0.00412006	0.00343395	0	0	0	0	0	0		0	0	0	0	0	0	0	0.0312402	0.00336134	0	0	0	0	0
BactOtu1062	0	0	0	0.00587889	0	0.00217382	0	0.00387777	0	0.00223549	0	0.0115523	0	0	0	0.00308613	0	0.0195495	0	0.000905994	0	0	0	0.00384224	0	0	0	0.0148803	0	0	0	0	0	0		0	0	0	0	0	0	0	0	0	0	0	0	0	0
BactOtu1069	0	0	0	0.019558	0	0.00776783	0	0.00311076	0	0.00967081	0	0.00950933	0	0	0	0.00201666	0	0.00392526	0	0	0	0.00273706	0	0.00192112	0	0.00179656	0	0.00656766	0	0	0	0	0	0		0	0	0	0	0	0	0	0	0	0	0	0	0	0
BactOtu265	0	0.00320266	0	0.00311294	0	0	0	0	0	0.0134276	0	0	0	0.0013841	0	0	0	0.00392526	0	0.00231313	0	0.00136853	0	0.00192112	0	0.0014593	0	0.0239588	0	0	0	0	0	0		0	0	0	0	0	0	0	0	0	0	0	0	0	0
BactOtu1162	0	0	0	0.00192134	0	0.0041221	0	0.00155538	0	0.00656315	0	0.0105159	0	0	0	0.00278009	0	0.00520183	0	0	0	0.00136853	0	0	0	0	0	0.00172256	0	0.00425803	0	0	0	0		0	0	0	0	0	0	0	0	0	0.0428376	0	0	0	0
BactOtu533	0	0	0	0.0103748	0	0.00618314	0	0.00387777	0	0.0171379	0	0.00321502	0	0.0013841	0	0	0	0.0156817	0	0	0	0	0	0	0	0	0	0	0	0.00331543	0	0	0	0.00158195		0.0188857	0	0	0	0	0	0	0	0	0	0	0	0	0
BactOtu368	0	0	0	0.00641726	0	0.00217382	0	0	0	0	0	0.0093736	0	0	0	0	0	0.011728	0	0.000905994	0	0	0	0	0	0.00771525	0	0.0206149	0	0.00663086	0	0.00233689	0	0.00186178		0	0	0	0	0	0	0	0	0	0	0	0	0	0
BactOtu1058	0	0.0128107	0	0.00293945	0	0.00423487	0	0	0	0.00773664	0	0.0159096	0	0	0	0	0	0.0104321	0	0	0	0	0	0.00768448	0	0	0	0.00516769	0	0	0	0	0	0		0	0	0	0	0	0	0	0	0	0	0	0	0	0
BactOtu625	0	0	0	0	0	0	0	0	0	0	0	0	0	0	0	0	0	0	0	0	0	0	0	0	0	0	0	0	0	0	0	0	0	0		0	0.184162	0	0	0	0	0	0.00659152	0	0	0	0	0	0
BactOtu416	0	0.00960799	0	0	0	0	0	0.00387777	0	0.00771498	0	0.00525794	0	0	0	0.030581	0	0	0	0	0	0	0	0.00192112	0	0	0	0.00343395	0	0	0	0.00355973	0	0.00186178		0	0	0	0	0	0	0	0	0	0	0	0	0	0
BactOtu962	0	0	0	0	0	0	0	0.00155538	0	0.001543	0.00323687	0.00321502	0	0	0	0.0303398	0	0	0	0	0	0	0	0.00291796	0	0	0	0	0	0	0	0	0	0.00829636		0	0	0	0	0	0	0	0	0	0	0	0	0	0
BactOtu990	0.00116822	0	0	0.00293945	0	0	0	0	0	0	0	0.00307929	0	0	0	0	0	0	0	0.000905994	0	0.00194659	0	0	0	0	0	0	0	0	0	0.0117275	0	0		0	0	0	0	0	0	0	0	0	0	0	0	0	0
BactOtu1168	0	0	0	0	0	0	0	0.00155538	0	0.00979245	0	0.00615858	0	0	0	0.0132917	0	0.00912709	0	0	0	0.00136853	0	0	0	0.00412213	0	0.00515651	0	0	0	0	0	0		0	0	0	0	0	0	0	0	0	0	0	0	0	0
BactOtu613	0	0	0	0	0	0	0	0	0	0	0	0	0	0	0	0	0	0	0	0	0	0	0	0	0	0	0	0	0	0	0	0	0	0		0	0	0	0	0	0	0	0	0	0.00334001	0	0	0	0
BactOtu776	0	0.00320266	0	0	0	0	0	0	0	0	0	0	0	0	0	0	0	0	0.00200731	0	0	0	0	0	0	0	0	0	0	0	0	0	0	0		0	0	0	0	0	0	0	0	0	0	0	0	0	0
BactOtu1034	0	0	0	0	0	0	0.0179453	0	0	0	0	0	0	0	0	0	0	0	0.0279768	0	0	0	0	0	0	0.00532566	0	0	0	0	0	0	0	0		0	0	0	0	0	0	0	0	0	0	0	0	0	0
BactOtu842	0	0	0	0.00155647	0	0	0	0	0	0.0146546	0	0.00307929	0	0	0	0	0	0.00392526	0	0.000905994	0	0.00136853	0	0.00145898	0	0	0	0	0	0.00342583	0	0.0220901	0	0.00321729		0	0	0	0	0	0	0	0	0	0.00668003	0	0	0	0
BactOtu1083	0	0	0	0	0	0	0	0	0	0	0	0	0	0	0	0	0	0	0	0	0	0	0	0	0	0	0	0	0	0	0	0	0	0		0	0	0	0	0	0	0	0	0	0	0	0	0	0
BactOtu482	0	0	0	0.00449592	0	0	0	0	0	0	0	0	0	0	0	0.00201666	0	0.0248185	0	0	0	0.00136853	0	0.00576336	0	0.00891878	0	0.0068679	0	0	0	0.00195458	0	0.00135551		0	0	0	0	0	0	0	0	0	0	0	0	0	0
BactOtu321	0	0	0	0.00587889	0	0.00217382	0	0	0	0.001543	0	0.0108932	0	0	0	0.00278009	0	0.011728	0	0.000905994	0	0.00273706	0	0	0	0.00359312	0	0.00485628	0	0.00254511	0	0.00390915	0	0		0	0	0	0	0	0	0	0	0	0	0	0	0	0
BactOtu1147	0	0	0	0	0	0	0	0	0	0	0.00676682	0	0	0	0	0	0	0	0	0	0	0	0	0	0	0	0	0	0	0	0	0	0	0		0	0	0	0	0	0	0	0	0	0	0	0	0	0
BactOtu286	0	0	0	0	0	0.00824419	0	0	0	0	0	0.0183298	0	0	0	0.0388956	0	0	0	0	0	0	0	0	0	0	0.00206003	0	0	0	0	0	0	0		0	0	0	0	0	0	0	0	0	0	0	0	0	0
BactOtu836	0	0	0	0.00155647	0.00239584	0	0	0	0	0	0	0	0	0	0	0.00278009	0	0.00392526	0	0	0	0	0	0	0	0	0.00841538	0.0443411	0	0	0	0	0	0.00186178		0	0	0	0	0	0	0	0	0	0	0	0	0	0
BactOtu1139	0	0.0105448	0	0	0	0.00502721	0	0	0	0.0211859	0	0.0125886	0	0	0	0.00586623	0	0.00260092	0	0	0	0	0	0	0	0	0	0.00343395	0	0	0	0.00195458	0	0		0	0	0	0	0	0	0	0	0	0	0	0	0	0
BactOtu852	0	0.0109844	0	0	0	0	0	0	0	0.00894194	0	0	0	0	0	0.00806663	0	0	0	0	0.0349895	0	0	0	0	0	0	0	0	0	0	0	0	0		0	0	0	0	0	0	0	0	0	0	0	0	0	0
BactOtu1071	0	0	0	0.00155647	0.0078301	0	0	0	0	0	0	0.00217865	0	0.00179462	0.00627097	0	0	0	0	0.000905994	0	0.00389317	0	0.0013971	0	0	0.00893566	0	0	0.00171292	0	0	0	0.00186178		0.00237806	0	0	0	0	0	0	0	0	0.00334001	0	0	0	0
BactOtu621	0	0	0	0.00293945	0	0	0	0.00155538	0	0.00193416	0	0.00743659	0	0	0	0.00806663	0	0	0	0	0	0	0	0	0	0.0014593	0	0	0	0.00342583	0	0	0.00271843	0		0	0	0	0	0	0	0	0	0	0	0	0	0	0
BactOtu372	0.000668177	0	0	0	0	0	0	0	0	0.00925797	0	0	0	0	0	0	0	0	0	0	0	0	0	0	0	0	0.00206003	0	0	0	0	0	0	0		0	0	0.00216001	0	0	0	0.012444	0	0.00397646	0	0	0	0	0
BactOtu715	0	0	0	0	0	0	0	0	0	0	0	0.0107873	0	0	0	0.00201666	0	0.0351931	0	0	0	0	0	0	0	0	0	0.00172256	0	0.00254511	0	0	0	0.00271102		0	0	0	0	0	0	0	0	0	0	0	0	0	0
BactOtu451	0	0	0	0	0	0	0	0	0	0	0	0.00321502	0	0	0	0.00403332	0	0.00392526	0.00401461	0.000905994	0	0.0136261	0	0	0	0	0	0	0	0.0165772	0	0	0	0.00987832		0	0	0	0	0	0	0	0	0	0	0	0	0	0
BactOtu691	0	0	0	0.00641726	0	0.00434764	0	0	0	0.00734548	0	0.00757232	0	0	0	0	0	0.0156817	0	0	0	0.00136853	0	0.00523933	0	0	0	0	0	0	0	0.00195458	0	0.00186178		0	0	0	0	0	0	0	0	0	0	0	0	0	0
BactOtu532	0	0	0	0	0	0.00217382	0	0	0	0	0	0	0	0	0	0	0	0.00520183	0	0.0106462	0	0.0041056	0	0.0126358	0	0	0	0.00172256	0	0	0	0	0	0.0101581		0	0	0	0	0	0	0	0	0	0	0	0	0	0
BactOtu773	0	0	0	0	0	0	0	0	0	0.011124	0	0.011688	0	0	0	0.00617227	0	0	0	0	0	0	0	0	0	0	0	0.00516769	0	0	0	0.00945635	0	0.00344373		0	0	0	0	0	0	0	0	0	0	0	0	0	0
BactOtu784	0	0	0	0	0	0	0	0	0	0.00193416	0	0	0	0	0	0	0	0.0065165	0	0.0163328	0	0.00555452	0	0.0067602	0	0.0014593	0	0	0	0	0	0	0	0.00135551		0	0	0	0	0	0	0	0	0	0	0	0	0	0
BactOtu1153	0	0	0	0	0	0	0	0	0	0	0	0	0	0	0	0.00403332	0	0	0	0	0	0	0	0	0	0	0	0.0241159	0	0.00171292	0	0	0	0		0.00629525	0	0	0	0	0	0	0	0	0	0	0	0	0
BactOtu696	0	0	0	0	0	0.00206105	0	0.00387777	0	0.00308599	0	0	0	0.0013841	0	0.00201666	0	0	0	0.00115656	0	0.00389317	0	0	0	0	0	0	0	0.0216674	0	0.00551431	0	0.00321729		0	0	0	0	0	0	0	0	0	0	0	0	0	0
BactOtu369	0	0	0	0	0	0.0326073	0	0	0	0	0	0	0	0	0	0.00278009	0	0	0	0	0	0	0	0	0	0	0	0	0	0	0	0	0	0		0	0	0	0	0	0	0	0	0	0	0.00680411	0	0	0
BactOtu1152	0	0	0	0	0	0	0	0	0	0.00416965	0	0	0	0	0	0	0	0.00392526	0	0	0	0	0	0	0	0	0	0.0470057	0	0	0	0	0	0.00406653		0	0	0	0	0	0	0	0	0	0	0	0	0	0
BactOtu933	0	0	0	0	0	0	0	0	0	0	0	0	0.00508984	0.00897312	0	0	0	0	0	0.000905994	0	0	0	0	0	0	0	0	0	0	0	0	0	0		0	0	0	0	0	0	0	0	0	0	0	0	0	0
BactOtu906	0	0	0	0	0	0	0	0	0	0	0.0069717	0	0	0	0	0	0	0	0	0	0	0	0.00230362	0	0	0	0	0	0	0	0	0	0	0		0	0	0	0	0	0	0	0	0	0	0.0118203	0	0	0
BactOtu542	0	0	0	0.0117578	0	0	0	0	0	0	0	0.0043573	0	0	0	0.00834028	0	0.0117467	0	0	0	0	0	0.00145898	0	0	0	0	0	0.00331543	0	0	0	0		0	0	0	0	0	0	0	0	0	0	0	0	0	0
BactOtu1125	0	0.00219688	0	0	0	0.00285339	0	0.00311076	0	0.00223549	0	0	0	0	0	0	0	0	0	0	0.0293125	0	0	0	0	0	0.00412006	0	0	0	0	0	0	0		0	0	0	0	0	0	0	0	0	0	0	0	0	0
BactOtu384	0	0	0	0	0	0	0	0	0	0	0	0	0	0	0	0	0	0	0	0	0	0	0	0	0	0	0	0	0	0	0	0	0	0		0	0	0	0	0	0	0	0	0	0	0	0	0	0
BactOtu821	0	0.00960799	0	0.00916532	0	0.00629592	0	0	0	0	0	0.0172174	0	0	0	0.00201666	0	0	0	0	0	0	0	0	0	0	0	0	0	0	0	0	0	0		0	0	0	0	0	0	0	0	0	0	0	0	0	0
BactOtu1006	0	0	0	0.00293945	0	0.00434764	0	0	0	0.00580248	0	0.00217865	0	0	0	0.00201666	0	0.0117661	0	0	0	0	0	0.00558839	0	0.00179656	0	0	0	0.00342583	0	0.00355973	0	0.00135551		0	0	0	0	0	0	0	0	0	0	0	0	0	0
BactOtu308	0	0	0	0	0	0	0	0	0	0.001543	0	0	0	0	0	0.00278009	0	0.00780275	0	0.000905994	0	0	0	0.0013971	0	0	0	0	0	0	0	0	0	0		0	0	0	0	0	0	0	0	0	0	0	0.0101502	0	0
BactOtu1115	0	0.00320266	0	0	0	0.00423487	0	0	0	0.00386832	0	0.0107873	0	0.0027682	0	0.00201666	0	0.00260092	0.00200731	0	0	0	0	0	0	0.00179656	0	0	0	0	0	0.00195458	0	0		0	0	0	0	0	0	0	0	0	0	0	0.00580114	0	0
BactOtu788	0	0	0	0	0	0	0	0	0	0	0	0	0	0	0	0	0	0	0	0	0	0	0	0	0	0	0	0	0	0	0	0	0	0		0	0	0	0	0	0	0	0	0	0	0.0952575	0	0	0
BactOtu1144	0	0	0	0	0	0	0	0	0	0	0	0	0	0	0	0	0	0	0	0	0	0	0	0	0	0	0	0	0	0	0	0	0	0		0	0	0	0	0	0	0	0.0207511	0	0	0	0	0	0
BactOtu179	0	0	0	0	0	0	0	0	0	0	0	0	0	0	0	0	0	0	0	0	0	0	0	0	0	0	0	0.00799	0	0	0	0	0	0.00372356		0	0	0	0	0	0	0	0	0	0	0	0.0670892	0	0
BactOtu461	0	0	0	0	0	0	0	0	0	0	0	0	0	0	0	0	0	0	0	0	0	0	0	0	0	0	0	0	0	0	0	0	0	0		0.0381113	0	0	0	0	0	0	0	0	0	0	0	0	0
BactOtu1001	0	0	0	0.00576402	0	0	0	0	0	0.00223549	0	0.00307929	0	0	0	0	0	0	0	0	0	0	0	0	0	0.00538967	0	0	0	0.00586054	0	0	0	0		0	0	0	0	0	0	0	0.0520671	0	0	0	0	0	0
BactOtu460	0	0	0	0	0	0	0	0	0	0	0	0	0	0	0	0	0	0	0	0	0	0	0	0	0	0	0	0	0	0	0	0	0	0		0	0	0	0	0	0	0	0	0	0	0	0	0	0
BactOtu929	0	0	0	0	0	0	0	0	0	0	0	0	0	0	0.00847745	0	0	0	0	0	0	0.0133409	0	0	0	0	0	0.00313372	0	0	0	0	0	0		0.0125905	0	0	0	0	0	0	0	0	0.00392711	0	0	0	0
BactOtu548	0	0	0	0.0146972	0	0	0	0	0	0.00824945	0	0	0	0	0	0	0	0.0143192	0	0	0	0	0	0.00192112	0	0	0	0	0	0.00502835	0	0	0	0		0	0	0	0	0	0	0	0	0	0	0	0	0	0
BactOtu610	0	0	0	0	0	0.00217382	0	0	0	0	0	0	0	0.00179462	0	0	0	0	0	0	0	0	0	0	0	0.0014593	0	0	0	0	0	0	0	0		0	0	0	0	0	0	0	0	0	0	0	0	0	0
BactOtu1087	0	0	0	0	0	0	0	0	0	0	0	0.0128601	0	0	0	0.00556019	0	0	0	0	0	0	0	0.0033801	0	0.00359312	0.00206003	0	0	0	0	0	0	0.00321729		0	0	0	0	0	0	0	0	0	0.00392711	0	0.0167407	0	0
BactOtu361	0	0	0	0	0	0	0	0	0	0.00447097	0	0.00615858	0	0	0	0	0	0	0	0	0	0.00845237	0	0.00145898	0	0	0	0	0	0.0100567	0	0.0142389	0	0		0	0	0	0	0	0	0	0	0	0	0	0	0	0
BactOtu998	0	0	0	0.00155647	0	0.00206105	0	0	0	0.00502015	0	0.00643004	0	0.00179462	0	0	0	0.00260092	0	0	0	0	0	0.0013971	0	0.00325586	0	0	0	0	0	0.00390915	0	0.00610137		0	0	0	0	0	0	0	0	0	0	0	0	0	0
BactOtu805	0	0.00320266	0	0	0	0.00856018	0	0	0	0	0	0.0170817	0	0	0	0	0	0	0	0	0	0	0	0	0	0	0	0.00829023	0	0.00171292	0	0	0	0		0	0	0	0	0	0	0	0	0	0	0	0	0	0
BactOtu790	0.000668177	0	0	0	0.00239584	0	0	0	0	0.00193416	0	0	0	0	0.00444682	0	0	0	0	0	0	0	0	0	0	0	0	0	0	0.00171292	0	0	0	0.00271102		0	0	0.0013852	0	0	0	0.024888	0	0.00397646	0	0	0	0	0
BactOtu896	0	0.00320266	0	0.00678213	0	0	0	0	0	0	0	0.00321502	0	0	0	0.00278009	0	0.00784084	0	0	0	0	0	0	0	0.0014593	0	0.00515651	0	0	0	0	0	0.00135551		0	0.00572541	0	0	0	0	0	0	0	0	0.00680411	0.00507511	0	0
BactOtu585	0	0	0	0	0	0	0	0	0	0	0	0	0	0	0	0	0	0	0	0	0	0	0	0	0	0	0	0	0	0	0	0	0	0		0	0	0	0	0	0	0	0	0	0	0	0	0	0
BactOtu1031	0	0	0	0	0	0	0	0	0	0	0	0	0	0	0	0	0	0	0	0	0	0	0	0	0	0	0	0	0	0	0	0	0	0		0	0	0	0	0	0	0	0	0	0	0	0	0	0
BactOtu742	0	0	0	0	0	0	0	0	0	0.001543	0	0.00307929	0	0	0	0.00308613	0	0	0	0	0	0	0	0	0	0	0	0.00626743	0	0	0	0	0	0		0.00601757	0	0	0	0	0	0	0	0	0	0	0.00580114	0	0
BactOtu927	0	0	0	0	0	0	0	0	0	0.00386832	0	0.0232402	0	0	0	0	0	0.00520183	0	0	0	0	0	0	0	0	0	0	0	0	0	0	0	0		0	0	0	0	0	0	0	0	0	0	0	0	0	0
BactOtu774	0	0	0	0	0.00239584	0	0	0	0	0	0	0	0	0	0	0.00308613	0	0	0	0	0	0	0	0	0	0	0	0	0	0	0	0	0	0.00135551		0	0	0	0	0	0	0	0.0208268	0	0	0	0	0	0
BactOtu657	0	0	0	0	0	0	0	0	0	0	0	0	0	0	0.00313548	0	0	0	0	0	0	0	0	0	0	0.00325586	0	0	0	0	0	0.00195458	0	0.00158195		0	0	0	0	0	0	0	0	0	0.01002	0	0	0	0
BactOtu800	0	0	0	0.00293945	0	0.00652146	0	0	0	0	0	0	0	0	0	0.0277752	0	0	0	0	0	0	0	0	0	0	0	0	0	0	0	0	0	0		0	0	0	0	0	0	0	0	0	0	0	0	0	0
BactOtu1170	0	0	0	0	0	0	0	0	0	0.00193416	0	0.0106516	0	0	0	0	0	0	0	0	0	0.00194659	0	0	0	0	0	0.0245705	0	0	0	0	0	0		0	0	0	0	0	0	0	0.00659152	0	0.00392711	0	0	0	0
BactOtu922	0	0	0	0	0	0.0041221	0	0	0	0	0	0	0	0	0	0	0	0	0	0	0	0	0	0	0	0	0	0	0	0	0	0	0	0		0	0	0	0	0	0	0	0	0	0	0	0	0	0
BactOtu720	0	0	0	0.00155647	0	0	0	0	0	0	0	0	0	0	0	0.00201666	0	0	0	0	0	0.0041056	0	0.0072949	0	0	0	0	0	0	0	0	0	0.00615475		0	0	0	0	0	0	0	0	0	0	0	0	0	0
BactOtu633	0	0	0	0	0	0	0	0	0	0	0	0	0	0.0013841	0	0	0	0	0	0	0	0	0	0	0	0	0.0040705	0	0	0	0	0	0	0		0	0	0	0	0	0	0	0	0	0	0	0	0	0
BactOtu714	0	0	0	0	0	0	0	0.00775555	0	0.00377848	0	0.0150089	0	0	0	0.00201666	0	0	0	0	0	0	0	0	0	0	0	0.010024	0	0	0	0	0	0		0	0	0	0	0	0	0	0	0	0	0	0	0	0
BactOtu1178	0	0	0	0.00155647	0	0.0173905	0	0	0	0	0	0.00307929	0	0	0	0	0	0.00392526	0	0	0	0.00136853	0	0.00192112	0	0	0	0	0	0	0	0	0	0		0	0	0	0	0	0	0	0	0	0	0	0	0	0
BactOtu785	0	0	0	0	0	0	0	0	0	0	0	0	0	0	0	0	0	0	0	0	0	0	0	0	0	0	0	0	0	0	0	0	0	0		0	0	0	0	0	0	0	0	0	0	0	0	0	0
BactOtu481	0	0.0160133	0	0	0	0	0	0	0	0	0	0	0	0	0	0	0	0.00260092	0	0	0	0	0	0	0	0	0	0	0	0	0	0	0	0.00372356		0	0.0435606	0	0	0	0	0	0	0	0	0	0	0	0
BactOtu656	0	0	0	0	0	0	0	0	0	0.00532148	0	0.00964506	0	0	0	0.00617227	0	0	0	0	0	0	0	0	0	0	0	0.0197142	0	0	0	0	0	0		0	0	0	0	0	0	0	0	0	0	0	0	0	0
BactOtu945	0	0	0	0	0	0	0	0	0	0	0	0	0	0	0	0	0	0	0	0	0	0	0	0	0	0	0	0	0	0	0	0	0	0		0	0	0	0	0	0	0	0	0.0596469	0	0	0	0	0
BactOtu495	0	0	0	0.00760885	0	0	0	0.00155538	0	0.00416965	0	0.0043573	0	0	0	0	0	0.0104321	0	0	0	0	0	0	0	0.00179656	0	0	0	0	0	0	0	0.00135551		0	0	0	0	0	0	0	0	0	0	0	0	0	0
BactOtu778	0	0	0	0	0	0	0	0	0	0	0	0	0	0	0	0	0	0	0	0	0	0	0	0	0	0	0	0	0	0	0	0	0	0		0	0	0	0	0	0	0	0	0	0	0	0	0	0
BactOtu1075	0	0.00734214	0	0	0	0.00206105	0	0	0	0	0	0.00964506	0	0	0.00423872	0	0	0.00391558	0	0.00115656	0	0	0	0	0	0	0	0.00689026	0	0.00425803	0	0	0	0		0	0	0	0	0	0	0	0	0	0	0	0	0	0
BactOtu662	0	0	0	0	0	0	0	0	0	0	0	0	0	0	0	0	0	0	0	0	0	0	0	0	0	0	0	0	0	0	0	0	0	0		0	0	0	0	0	0	0	0	0	0	0	0	0	0
BactOtu640	0	0	0	0	0	0	0	0	0	0	0	0	0	0	0	0	0	0	0	0	0	0.00194659	0	0	0	0	0	0	0	0	0	0	0	0		0	0.00572541	0	0	0	0	0	0	0	0	0	0	0	0
BactOtu652	0	0	0	0	0	0	0	0	0	0	0	0.00860869	0	0	0	0	0	0	0	0.00115656	0	0	0	0.00331822	0	0	0	0.00313372	0	0	0	0	0	0		0	0	0	0	0	0	0	0	0	0	0	0.00580114	0	0
BactOtu304	0	0	0	0	0	0	0	0	0	0	0	0	0	0	0	0	0	0	0	0	0	0	0	0	0	0	0	0	0	0	0	0	0	0		0	0	0	0	0	0	0	0	0	0	0	0	0	0
BactOtu1155	0	0	0	0	0	0	0	0	0	0	0	0	0	0	0	0	0	0	0	0	0	0	0	0	0	0	0.00412006	0	0	0	0	0	0	0		0	0	0	0	0	0	0	0	0	0	0	0	0	0
BactOtu1133	0	0	0	0	0	0	0	0	0	0	0	0	0	0	0	0	0	0	0	0	0	0	0	0	0	0	0	0	0	0	0	0	0	0		0	0	0	0	0	0	0	0	0	0	0	0	0	0
BactOtu616	0	0	0	0	0	0	0	0	0	0	0	0	0	0	0	0	0	0	0	0	0	0	0	0	0	0	0	0	0	0	0	0	0	0		0	0	0	0	0	0	0	0	0	0	0	0	0	0
BactOtu818	0	0	0	0.00641726	0	0.0041221	0	0	0	0.00193416	0	0.00539367	0	0	0	0	0	0.00392526	0	0	0	0	0	0	0	0	0	0.00343395	0	0	0	0	0	0.00135551		0	0	0	0	0	0	0	0	0	0	0	0.00580114	0	0
BactOtu541	0	0	0	0	0	0	0	0	0	0	0	0	0	0	0	0	0	0	0.0200731	0	0	0	0	0	0	0	0	0	0	0	0	0	0	0		0	0	0	0	0	0	0	0	0	0	0	0	0	0
BactOtu391	0	0	0	0	0	0	0	0	0	0.00223549	0	0	0	0	0	0.00201666	0	0.00520183	0	0	0	0.00194659	0	0.0013971	0	0.00266283	0	0.00344513	0	0.00171292	0	0.00233689	0	0		0	0	0	0	0	0	0	0	0	0	0	0	0	0
BactOtu584	0	0	0	0	0	0	0	0	0	0.00223549	0	0	0	0	0	0	0	0	0	0	0	0	0	0	0	0	0	0	0	0	0	0	0	0		0.00629525	0	0	0	0	0	0	0	0	0	0	0	0	0
BactOtu1066	0	0	0	0	0	0	0	0	0	0	0	0.00525794	0	0	0	0.00617227	0	0	0	0	0	0	0	0	0	0	0	0	0	0	0	0	0	0.00316391		0	0	0	0	0	0	0	0	0	0	0	0	0	0
BactOtu1065	0	0	0	0.00743536	0	0	0	0	0	0	0	0.0156679	0	0	0	0	0	0.0117467	0	0.00115656	0	0	0	0	0	0	0	0	0	0	0	0	0	0		0	0	0	0	0	0	0	0	0	0	0	0	0	0
BactOtu1074	0	0	0	0	0	0	0	0	0	0.00193416	0	0	0	0	0	0	0	0	0	0	0	0	0	0	0	0	0	0	0	0	0	0	0	0		0.0190245	0	0	0	0	0	0	0	0	0	0	0	0	0
BactOtu291	0	0	0	0	0.00119792	0	0	0	0	0	0	0	0	0	0	0	0	0	0	0	0	0	0	0	0	0	0	0	0	0.00171292	0	0	0	0		0.00638978	0	0	0	0.0118596	0	0	0	0	0	0	0	0	0
BactOtu838	0	0	0	0	0	0	0	0	0	0	0	0.00321502	0	0.00179462	0	0	0	0.00260092	0	0	0	0	0	0.00291796	0	0	0	0.0171697	0	0.00331543	0	0	0	0		0	0	0	0	0	0	0	0	0	0	0	0	0	0
BactOtu744	0	0	0	0	0	0	0	0	0	0	0	0	0	0	0	0	0	0	0	0	0	0	0	0	0	0	0	0	0	0	0	0	0	0		0	0	0	0	0	0	0.0443131	0	0.00397646	0	0	0	0	0
BactOtu1027	0	0	0	0.00192134	0	0	0	0	0	0	0	0	0	0	0	0	0	0	0	0	0.0049985	0	0.0042983	0	0.0015569	0	0	0	0	0	0	0	0	0		0	0	0	0	0	0	0	0	0	0	0	0.00507511	0	0
BactOtu1023	0	0	0	0	0	0	0	0.00622152	0	0.00580248	0	0.00653595	0	0	0	0	0	0.00260092	0	0	0	0	0	0	0	0	0	0	0	0	0	0	0	0		0	0	0	0	0	0	0	0	0	0	0	0	0	0
BactOtu294	0	0	0	0	0	0	0	0	0	0	0	0	0	0	0	0	0	0	0	0	0	0	0	0.0089066	0	0	0	0	0	0	0	0	0	0.00660764		0	0	0	0	0	0	0	0	0	0	0	0	0	0
BactOtu556	0	0	0	0	0	0	0	0	0	0	0	0	0	0	0	0	0	0	0	0	0	0	0	0	0	0	0	0	0	0	0	0	0	0		0	0	0	0	0	0	0	0	0	0	0	0	0	0
BactOtu1002	0	0	0	0	0	0	0	0	0	0	0	0.00307929	0	0	0	0	0	0	0	0	0	0	0	0	0	0	0	0	0	0	0	0	0	0		0	0	0	0	0	0	0	0	0	0	0	0.0117288	0	0
BactOtu1004	0	0	0	0.00881834	0	0	0	0	0	0	0	0	0	0	0	0.0102056	0	0	0	0	0	0	0	0	0	0.00978505	0	0	0	0	0	0	0	0		0	0	0	0	0	0	0	0	0	0	0	0	0	0
BactOtu1173	0	0.00320266	0	0	0	0.0041221	0	0	0	0	0	0.00615858	0	0	0	0.00308613	0	0	0	0.00115656	0	0	0	0	0	0.0014593	0	0	0	0	0	0.00355973	0	0		0	0	0	0	0	0	0	0	0	0	0	0	0	0
BactOtu910	0	0	0	0	0	0.00206105	0	0	0	0.00193416	0	0.00539367	0	0	0	0.00308613	0	0.00392526	0	0	0	0	0	0	0	0	0	0	0	0	0	0	0	0		0	0	0	0	0	0	0	0	0	0	0	0	0	0
BactOtu823	0	0	0	0.00605238	0	0	0	0.00155538	0	0	0	0.00743659	0	0	0	0.00201666	0	0.00391558	0	0	0	0	0	0	0	0	0	0	0	0	0	0	0	0		0	0	0	0	0	0	0	0	0	0	0	0	0	0
BactOtu732	0	0	0	0.00293945	0	0	0	0.00155538	0	0.00193416	0	0.00643004	0	0	0	0	0	0	0	0	0	0	0	0	0	0.00978505	0	0	0	0	0	0.00355973	0	0		0	0	0	0	0	0	0	0	0	0	0	0	0	0
BactOtu299	0	0	0	0	0	0.00206105	0	0	0	0	0	0	0	0	0	0	0	0.00260092	0	0.00181199	0	0	0	0	0	0	0	0.00172256	0	0	0	0	0	0		0.00200586	0	0	0	0	0	0	0	0	0	0	0	0	0
BactOtu866	0	0	0	0	0	0	0	0	0	0	0	0	0	0	0	0	0	0	0	0	0	0	0	0	0	0	0	0	0	0	0	0	0	0		0	0	0	0	0	0	0	0	0	0	0	0	0	0
BactOtu262	0	0	0	0	0	0	0	0	0	0.00193416	0	0.0105159	0	0	0	0.00604997	0	0.00260092	0	0	0	0	0	0	0	0	0	0	0	0	0	0	0	0		0	0	0	0	0	0	0	0	0	0	0	0.00586441	0	0
BactOtu731	0	0	0	0	0	0.00206105	0	0	0	0.00308599	0	0	0	0	0	0.00201666	0	0.00912709	0	0	0	0	0	0	0	0.00532566	0	0	0	0	0	0	0	0		0	0	0	0	0	0	0	0	0	0	0	0	0	0
BactOtu743	0	0	0	0	0	0	0	0	0	0	0	0	0	0	0	0	0	0	0	0	0	0	0	0	0	0	0	0	0	0	0	0	0	0		0	0	0	0	0	0	0	0	0	0	0	0.00580114	0	0
BactOtu1130	0	0	0	0	0	0	0	0	0	0	0	0	0	0	0	0	0	0	0	0	0	0	0	0.00145898	0	0	0	0	0	0	0	0	0	0.00406653		0	0	0	0	0	0	0	0	0	0	0	0.0101502	0	0
BactOtu1008	0	0	0	0.0136791	0	0	0	0	0	0.00193416	0	0.0093736	0	0	0	0	0	0	0	0	0	0	0	0	0	0	0	0	0	0	0	0	0	0		0	0	0	0	0	0	0	0	0	0	0	0	0	0
BactOtu1124	0	0	0	0	0	0	0	0	0	0	0	0	0	0	0	0.00278009	0	0	0	0	0	0	0	0	0	0	0	0	0	0	0	0	0	0		0	0	0	0	0	0	0	0	0	0.00432339	0	0.0152253	0	0
BactOtu567	0	0	0	0	0	0	0	0	0	0	0	0	0	0	0	0	0	0	0	0	0	0	0	0	0	0	0	0	0	0	0	0	0	0		0	0	0	0	0	0	0	0	0	0	0	0	0.0150489	0
BactOtu617	0	0	0	0	0	0	0	0	0	0	0	0	0	0	0	0	0	0	0	0	0	0	0	0	0	0	0	0	0	0	0	0	0	0		0	0	0	0	0	0	0	0	0	0	0	0	0	0
BactOtu698	0	0	0	0	0	0	0	0	0	0	0	0	0	0	0	0	0	0	0	0	0	0	0	0	0	0	0	0	0	0	0	0	0	0		0	0	0	0	0	0	0	0	0	0	0	0	0	0
BactOtu239	0	0	0	0.00293945	0	0	0	0	0	0	0	0	0	0	0	0	0	0	0	0.000905994	0	0	0	0	0	0	0	0	0	0	0	0	0	0		0	0	0	0	0	0	0	0	0	0	0	0	0	0
BactOtu594	0	0	0	0	0	0	0	0	0	0	0	0.00321502	0	0	0	0	0	0	0	0	0	0	0	0.00384224	0	0	0	0	0	0	0	0	0	0		0	0	0	0	0	0	0	0	0	0	0	0.00586441	0	0
BactOtu969	0	0	0	0.00311294	0	0	0	0	0	0	0	0.00307929	0	0	0	0.00201666	0	0	0	0	0	0	0	0	0	0	0	0.00689026	0	0	0	0	0	0		0	0	0	0	0	0	0	0	0	0	0	0	0	0
BactOtu901	0	0	0	0	0	0	0	0	0	0.00308599	0	0	0	0	0	0	0	0	0	0	0	0	0	0	0	0	0	0	0	0	0	0	0	0		0	0	0	0	0	0	0	0	0	0	0	0	0	0
BactOtu1163	0	0	0	0	0	0	0	0	0	0	0	0.0152505	0	0	0	0	0	0.00260092	0	0	0	0	0	0	0	0	0	0	0	0	0	0	0	0		0	0	0	0	0	0	0	0	0	0	0	0	0	0
BactOtu1158	0	0	0	0	0.00663218	0	0	0	0	0	0	0	0	0	0	0	0	0	0	0	0	0	0	0	0	0	0	0	0	0	0	0	0	0		0	0	0	0	0.00395319	0	0	0	0	0	0	0	0	0
BactOtu688	0	0	0	0	0	0	0	0	0	0	0	0	0	0	0	0	0	0	0	0	0	0	0	0	0	0	0	0	0	0	0	0	0	0		0	0	0	0	0	0	0	0	0	0	0	0	0	0
BactOtu862	0	0	0	0	0	0	0	0	0	0	0	0	0	0	0	0	0	0	0	0	0	0	0	0	0	0	0	0	0	0	0	0	0	0		0	0	0	0	0	0	0	0	0	0	0	0	0	0
BactOtu589	0	0	0	0	0	0	0	0	0	0	0	0.00307929	0.0250815	0	0	0	0	0	0	0	0	0	0	0	0	0	0	0.00313372	0	0	0	0.00586373	0	0		0	0	0	0	0	0	0	0	0	0	0	0.00586441	0	0
BactOtu478	0	0	0	0.00311294	0	0	0	0	0	0	0	0.0153965	0	0	0	0	0	0	0	0	0	0	0	0	0	0	0	0	0	0	0	0	0	0		0	0	0	0	0	0	0	0	0	0	0	0	0	0
BactOtu794	0	0	0	0	0	0	0	0	0	0	0	0	0	0	0	0.00201666	0	0	0	0	0	0	0	0	0	0	0	0	0	0	0	0.00195458	0	0		0.00237806	0	0	0	0	0	0	0	0	0	0	0	0	0
BactOtu1097	0	0	0	0.0205761	0	0	0	0	0	0	0	0.00307929	0	0	0	0	0	0	0	0	0	0	0	0	0	0	0	0	0	0	0	0	0	0		0	0	0	0	0	0	0	0	0	0	0	0	0	0
BactOtu789	0	0	0	0	0	0	0	0	0	0.00925797	0	0.00217865	0	0	0	0	0	0.00392526	0	0	0	0	0	0	0	0	0	0	0	0	0	0	0	0		0	0	0	0	0	0	0	0	0	0	0	0	0	0
BactOtu645	0	0	0	0	0	0	0	0	0	0	0	0	0	0	0	0	0	0	0	0	0	0	0	0	0	0	0	0	0	0	0	0	0	0		0	0	0	0	0	0	0	0	0	0	0	0	0	0
BactOtu1108	0	0	0	0	0	0	0	0	0	0	0	0	0	0	0	0	0	0	0	0	0	0	0	0	0	0	0	0	0	0	0	0	0	0		0	0	0	0	0	0	0	0	0	0	0	0	0	0
BactOtu948	0	0	0	0	0	0	0	0	0	0	0	0.00629431	0	0	0	0	0	0.00260092	0	0.00115656	0	0	0	0	0	0	0	0	0	0.00331543	0	0.00390915	0	0		0	0	0	0	0	0	0	0	0	0	0	0	0	0
BactOtu750	0	0	0	0	0	0	0	0	0	0	0	0	0	0	0	0	0	0	0	0	0	0	0	0	0	0	0	0	0	0	0	0	0	0		0	0	0	0	0	0	0	0	0	0	0	0	0	0
BactOtu492	0	0	0	0.00293945	0	0.00206105	0	0	0	0	0	0	0	0	0	0	0	0.0065165	0	0	0	0	0	0	0	0	0	0	0	0	0	0	0	0		0	0	0	0	0	0	0	0	0	0	0	0	0	0
BactOtu244	0	0	0	0.00466941	0	0	0	0	0	0	0	0	0	0	0	0	0	0.00260092	0	0.000905994	0	0	0	0	0	0	0	0	0	0	0	0	0	0		0	0	0	0	0	0	0	0	0	0	0	0	0	0
BactOtu958	0	0	0	0.00293945	0	0.0041221	0	0	0	0	0	0.00307929	0	0	0	0	0	0	0	0	0	0	0	0	0	0	0	0	0	0.00331543	0	0	0	0		0	0	0	0	0	0	0	0	0	0	0	0	0	0
BactOtu502	0	0	0	0	0	0	0	0	0	0	0	0	0	0	0	0	0	0	0	0	0	0	0	0.00192112	0	0.00179656	0	0	0	0	0	0	0	0		0	0	0	0	0.00238726	0	0	0	0	0	0	0	0	0
BactOtu290	0	0	0	0.00293945	0	0.00217382	0	0	0	0	0	0.00307929	0	0	0	0	0	0	0	0	0	0	0.00143277	0	0	0	0	0	0	0	0	0	0	0		0	0	0	0	0	0	0	0	0	0	0	0	0	0
BactOtu581	0	0	0	0	0	0	0	0	0	0.00223549	0	0	0	0	0	0	0	0	0	0	0	0	0	0	0	0.0079885	0	0.00626743	0	0	0	0	0	0		0	0	0	0	0	0	0	0	0	0	0	0	0	0
BactOtu658	0	0	0	0	0	0	0	0	0	0	0	0	0	0	0	0	0	0	0	0	0	0	0	0	0	0	0	0	0	0	0	0	0	0		0	0	0	0	0	0	0	0	0	0	0	0	0	0
BactOtu851	0	0	0	0	0	0	0	0	0	0.00386832	0	0	0	0	0	0	0	0	0	0	0	0	0	0	0	0	0	0.00344513	0	0.00254511	0	0	0	0		0	0	0	0	0	0	0	0	0	0	0	0	0	0
BactOtu1016	0	0	0	0	0	0	0	0	0	0	0	0	0	0	0	0	0	0	0	0	0	0	0	0	0	0	0	0	0	0	0	0	0	0		0	0	0	0	0	0	0	0	0	0	0	0	0	0
BactOtu764	0	0	0	0	0	0	0	0	0	0	0	0	0	0	0	0	0	0	0	0	0	0	0	0	0	0	0	0	0	0	0	0	0	0		0	0	0	0	0	0	0	0	0	0	0	0	0	0
BactOtu833	0	0	0	0	0	0	0	0	0	0	0	0	0	0	0	0	0	0	0	0	0	0	0	0	0	0	0	0	0	0	0	0	0	0		0	0.00572541	0	0	0	0	0	0	0	0.0119868	0	0	0	0
BactOtu707	0	0	0	0	0	0	0	0	0	0	0	0	0	0	0	0	0	0	0	0	0	0	0	0	0	0	0	0	0	0	0	0	0	0		0	0	0	0	0	0	0	0	0	0	0	0	0	0
BactOtu358	0	0	0	0	0	0	0	0	0	0	0	0	0	0	0	0	0	0	0	0	0	0	0	0	0	0	0	0	0	0	0	0	0	0		0	0	0	0	0	0	0	0	0	0	0	0	0	0
BactOtu916	0	0	0	0	0	0	0	0	0	0	0	0	0	0	0	0	0	0	0	0	0	0	0	0	0	0	0	0	0	0	0	0	0	0		0	0	0	0	0	0	0	0	0	0	0	0	0	0
BactOtu335	0	0	0	0	0	0	0	0	0	0	0.0101502	0	0	0	0	0	0	0	0	0	0	0	0	0	0	0	0	0	0	0	0	0	0	0		0	0	0	0	0	0	0	0	0	0	0.0236407	0	0	0
BactOtu469	0	0	0	0	0	0	0	0	0	0	0	0	0	0	0	0	0	0	0	0	0	0	0	0.00558839	0	0	0	0	0	0	0	0	0	0		0	0	0	0	0	0	0	0	0	0	0	0	0	0
BactOtu577	0	0	0	0.00192134	0	0.00217382	0	0	0	0.00193416	0	0	0	0	0	0	0	0	0	0	0	0	0	0	0	0.00532566	0	0	0	0	0	0	0	0		0	0	0	0	0	0	0	0	0	0	0	0	0	0
BactOtu755	0	0	0	0	0	0	0	0	0	0	0	0	0	0	0	0	0	0	0	0	0	0	0	0	0	0	0	0	0	0	0	0	0	0		0	0	0	0	0	0	0	0	0	0	0	0	0	0
BactOtu343	0	0	0	0.00384268	0	0	0	0	0	0	0	0.00643004	0	0	0	0	0	0	0	0	0	0.00136853	0	0	0	0	0	0	0	0	0	0	0	0		0	0	0	0	0	0	0	0	0	0	0	0	0	0
BactOtu430	0	0	0	0	0	0	0	0	0	0	0	0	0	0	0	0	0	0	0	0	0	0	0	0	0	0	0	0	0	0	0	0	0	0		0	0.0313456	0	0	0	0	0	0	0	0	0	0	0	0
BactOtu931	0	0	0	0	0	0	0	0	0	0	0	0	0	0	0	0	0	0	0	0	0	0	0	0	0	0	0	0.00313372	0	0	0	0.00390915	0	0		0	0	0	0	0	0	0	0	0	0	0	0.00580114	0	0
BactOtu651	0	0	0	0	0	0	0	0	0	0.001543	0	0	0	0	0	0	0	0	0	0	0	0	0	0	0	0	0	0	0	0	0	0	0	0		0	0	0	0	0	0	0	0	0	0	0	0	0	0
BactOtu892	0	0	0	0	0	0	0	0	0	0.00617198	0	0	0	0	0	0	0	0	0	0	0	0	0	0	0	0	0	0	0	0	0	0	0	0		0	0	0	0	0	0	0	0	0	0	0	0	0	0
BactOtu1049	0	0	0	0	0	0	0	0	0	0	0	0	0	0	0	0	0	0	0	0	0	0	0	0	0	0	0	0	0	0	0	0	0	0		0	0.021254	0	0	0	0	0	0	0	0	0	0.00507511	0	0
BactOtu228	0	0	0	0	0	0	0	0	0	0	0	0	0	0	0	0	0	0	0	0	0	0.00563491	0	0	0	0	0	0	0	0.00331543	0	0	0	0.00135551		0	0	0	0	0	0	0	0	0	0	0	0	0	0
BactOtu363	0	0	0	0	0	0	0	0	0	0	0	0	0	0	0	0	0	0	0	0	0	0	0	0	0	0	0	0	0	0	0	0	0	0		0	0	0	0	0.00790639	0	0	0	0	0	0	0	0	0
BactOtu425	0	0	0	0	0	0	0	0	0	0	0	0	0	0	0	0	0	0	0	0	0	0	0	0	0	0	0	0	0	0	0	0	0	0		0	0	0.00216001	0	0	0	0	0	0	0	0	0	0	0
BactOtu412	0	0	0	0	0	0	0	0	0	0	0	0.011688	0	0	0	0	0	0	0	0	0	0	0	0	0	0	0	0	0	0	0	0	0	0		0	0	0	0	0	0	0	0	0	0	0	0	0	0
BactOtu1151	0	0	0	0	0	0	0	0	0	0.00308599	0	0	0	0	0	0	0	0	0	0	0	0	0	0	0	0	0	0	0	0	0	0	0	0		0.00629525	0	0	0	0	0	0	0	0	0	0	0	0	0
BactOtu1061	0	0	0	0	0	0	0	0	0	0	0	0.00615858	0	0	0	0	0	0	0	0	0	0	0	0.00192112	0	0	0	0	0	0.00331543	0	0	0	0		0	0	0	0	0	0	0	0	0	0	0	0	0	0
BactOtu454	0	0	0	0	0	0	0	0	0	0	0	0.00321502	0	0	0	0	0	0	0	0	0	0	0	0	0	0	0	0	0	0	0	0	0	0		0.00401171	0	0	0	0	0	0	0	0	0	0	0	0	0
BactOtu1019	0	0	0	0	0	0	0	0	0	0	0	0	0	0	0	0	0	0	0	0	0	0	0	0.0013971	0	0	0	0	0	0	0	0	0	0.00406653		0	0	0	0	0	0	0	0	0	0	0	0	0	0
BactOtu1146	0	0	0	0	0	0	0	0	0	0	0	0	0	0	0	0	0	0	0	0	0	0	0	0	0	0	0	0	0	0	0	0	0	0		0	0	0	0	0	0	0	0	0	0	0	0	0	0
BactOtu388	0	0	0	0	0	0	0	0	0	0	0	0	0	0	0	0	0	0.0104037	0	0	0	0	0	0	0	0	0	0	0	0	0	0	0	0		0	0	0	0	0	0	0	0	0	0	0	0	0	0
BactOtu445	0	0	0	0	0	0	0	0	0	0	0	0	0	0	0	0	0	0	0	0	0	0	0	0	0	0	0	0	0	0	0	0	0	0		0	0	0	0	0	0	0	0	0	0	0	0	0	0
BactOtu526	0	0	0	0	0	0	0	0	0	0	0	0	0	0	0	0	0	0	0	0	0	0	0	0.00384224	0	0	0	0	0	0	0	0	0	0		0	0	0	0	0	0	0	0	0	0	0	0	0	0
BactOtu854	0	0	0	0	0	0	0	0	0	0.00580248	0	0.00321502	0	0	0	0	0	0	0	0	0	0	0	0	0	0	0	0	0	0	0	0	0	0		0	0	0	0	0	0	0	0	0	0	0	0	0	0
BactOtu293	0	0	0	0	0	0	0	0	0	0	0	0	0	0	0	0	0	0	0	0	0	0	0	0	0	0	0	0	0	0	0	0	0	0		0	0	0	0	0	0	0	0	0	0	0	0	0	0
BactOtu156	0	0	0	0	0	0	0	0	0	0	0	0	0	0	0	0	0	0	0	0	0	0	0	0	0	0	0	0	0	0	0	0	0	0		0	0	0	0	0	0	0	0	0	0	0	0	0	0
BactOtu749	0	0	0	0	0	0	0	0	0	0	0	0	0	0	0	0	0	0	0	0	0	0	0	0	0	0	0	0	0	0	0	0	0	0		0	0	0	0	0	0	0	0	0	0	0	0	0	0
BactOtu888	0	0	0	0	0	0	0	0	0	0.00308599	0	0.00307929	0	0	0	0	0	0	0	0	0	0	0	0	0	0	0	0	0	0	0	0	0	0		0	0	0	0	0	0	0	0	0	0	0	0	0	0
BactOtu849	0	0	0	0	0	0	0	0	0	0	0	0	0	0	0	0	0	0	0	0	0	0	0	0	0	0	0	0	0	0	0	0	0	0		0	0	0	0	0	0	0.0295421	0	0	0	0	0	0	0
BactOtu288	0	0	0	0	0	0	0	0	0	0	0	0	0	0	0	0	0	0	0	0	0	0	0	0	0	0	0	0	0	0	0	0	0	0		0.00601757	0	0	0	0	0	0	0	0	0	0	0	0	0
BactOtu664	0	0	0	0	0	0	0	0	0	0	0	0.00217865	0	0	0	0	0	0	0	0	0	0	0	0	0	0.00359312	0	0	0	0	0	0	0	0		0	0	0	0	0	0	0	0	0	0	0	0	0	0
BactOtu560	0	0	0	0	0	0	0	0	0	0	0	0	0	0	0	0	0	0	0	0	0	0	0	0	0	0	0	0	0	0	0	0	0	0		0	0	0	0	0	0	0	0	0	0	0	0	0	0
BactOtu158	0	0	0	0	0	0	0	0	0	0	0	0	0	0	0	0	0	0	0	0	0	0	0	0	0	0	0	0	0	0	0	0	0	0		0	0	0	0	0	0	0	0	0	0	0	0	0	0
BactOtu601	0	0	0	0	0	0	0	0	0	0	0	0	0.0152695	0	0	0	0	0	0	0	0	0	0	0	0	0	0	0	0	0	0	0	0	0		0	0	0	0	0	0	0	0	0	0	0	0	0	0
BactOtu385	0	0	0	0.00192134	0	0	0	0	0	0	0	0	0	0	0	0	0	0.00520183	0	0	0	0	0	0	0	0	0	0	0	0	0	0	0	0		0	0	0	0	0	0	0	0	0	0	0	0	0	0
BactOtu367	0	0	0	0	0	0	0	0	0	0	0	0	0	0	0	0	0	0	0	0	0	0	0	0	0	0	0	0	0	0	0	0	0	0		0.0125905	0	0	0	0	0	0	0	0	0	0	0	0	0
BactOtu813	0	0	0	0	0	0	0	0	0	0	0	0	0	0	0	0	0	0	0	0	0	0	0	0	0	0	0	0	0	0	0	0	0	0		0	0	0	0	0.00241179	0	0	0	0	0.00668003	0	0	0	0
BactOtu905	0	0	0	0	0	0	0	0	0	0	0	0	0	0	0	0	0	0	0	0	0	0	0	0	0	0	0	0	0	0	0	0	0	0		0	0	0	0	0	0	0	0	0	0	0	0	0	0
BactOtu609	0	0	0	0.00155647	0	0	0	0	0	0	0	0	0	0	0	0	0	0.00520183	0	0	0	0	0	0	0	0	0	0	0	0	0	0	0	0		0	0	0	0	0	0	0	0	0	0	0	0	0	0
BactOtu612	0	0	0	0	0	0	0	0	0	0	0	0	0	0	0	0	0	0	0	0	0	0	0	0	0	0	0	0	0	0	0	0	0	0		0	0	0	0	0	0	0	0	0	0	0	0	0	0
BactOtu845	0	0	0	0	0	0	0	0	0	0	0	0	0	0	0	0	0	0	0	0	0	0	0	0	0	0	0	0	0	0	0	0	0	0		0	0	0	0	0	0	0	0	0	0	0	0	0	0
BactOtu883	0	0	0	0	0	0	0	0	0	0	0	0	0	0	0	0.00201666	0	0	0	0	0	0	0	0	0	0	0	0	0	0	0	0	0	0		0	0	0	0	0	0	0	0	0	0	0	0.0101502	0	0
BactOtu907	0	0	0	0	0	0	0	0	0	0.00447097	0	0	0	0	0	0	0	0	0	0	0	0	0	0	0	0	0	0	0	0	0	0.00195458	0	0		0	0	0	0	0	0	0	0	0	0	0	0	0	0
BactOtu924	0	0	0	0	0	0	0	0	0	0	0	0	0	0	0	0	0	0	0	0	0	0	0	0	0	0	0	0	0	0	0	0	0	0		0	0	0	0	0	0	0	0	0	0	0	0	0	0
BactOtu320	0	0	0	0	0	0	0	0	0	0	0	0	0	0.00179462	0	0	0	0	0	0.00181199	0	0	0	0	0	0	0	0	0	0	0	0	0	0		0	0	0	0	0	0	0	0	0	0	0	0	0	0
BactOtu735	0	0	0	0	0	0	0	0	0	0	0	0	0	0	0	0	0	0	0	0	0	0	0	0	0	0	0	0	0	0	0	0	0	0		0	0	0	0	0	0	0	0	0	0	0	0	0	0
BactOtu759	0	0	0	0	0	0	0	0	0	0	0	0	0	0	0	0.00604997	0	0	0	0	0	0	0	0	0	0	0	0	0	0	0	0	0	0		0	0	0	0	0	0	0	0	0	0	0	0	0	0
BactOtu345	0	0	0	0	0	0	0	0	0	0	0.00323687	0	0	0	0	0	0	0	0	0	0	0	0	0	0	0	0	0	0	0	0	0	0	0		0	0	0	0	0	0	0	0	0	0	0.0236407	0	0	0
BactOtu848	0	0	0	0	0	0	0	0	0	0	0	0	0	0	0	0	0	0	0	0	0	0	0	0	0	0	0	0	0	0	0	0	0	0		0	0	0	0	0	0	0	0	0	0	0	0	0	0
BactOtu1014	0	0	0	0.00881834	0	0	0	0	0	0	0	0	0	0	0	0	0	0	0	0	0	0	0	0	0	0	0	0	0	0	0	0	0	0		0	0	0	0	0	0	0	0	0	0	0	0	0	0
BactOtu1136	0	0	0	0	0	0	0	0	0	0	0	0	0	0	0	0	0	0	0	0	0	0	0	0	0	0	0	0	0	0	0	0	0	0		0	0	0	0	0	0	0	0	0	0	0	0	0	0
BactOtu676	0	0	0	0	0	0	0	0	0	0	0	0	0	0	0	0	0	0	0	0	0	0	0	0	0	0	0	0	0	0	0	0	0	0		0	0	0	0	0	0	0	0	0	0	0	0	0	0
BactOtu650	0	0	0	0	0	0	0	0	0	0	0	0	0	0	0	0	0	0	0	0	0	0	0	0	0	0	0	0	0	0	0	0	0	0		0	0	0	0	0	0	0	0	0	0	0	0	0	0
BactOtu884	0	0	0	0	0	0	0	0	0	0	0.00971062	0	0	0	0	0	0	0	0	0	0	0	0	0	0	0	0	0	0	0	0	0	0	0		0	0	0	0	0	0	0	0	0	0	0	0	0	0
BactOtu839	0	0	0	0	0	0	0	0	0	0	0	0	0	0	0	0	0	0	0	0	0	0	0	0	0	0	0	0	0	0	0	0	0	0		0	0	0	0	0	0	0	0	0	0	0	0.01753	0	0
BactOtu310	0	0	0	0	0	0	0	0	0	0	0	0.00217865	0	0	0	0	0	0	0	0	0	0	0	0	0	0	0	0	0	0	0	0	0	0.00316391		0	0	0	0	0	0	0	0	0	0	0	0	0	0
BactOtu771	0	0	0	0	0	0	0	0	0	0.00447097	0	0	0	0	0	0	0	0.00392526	0	0	0	0	0	0	0	0	0	0	0	0	0	0	0	0		0	0	0	0	0	0	0	0	0	0	0	0	0	0
BactOtu979	0	0	0	0.00587889	0	0.00206105	0	0	0	0	0	0	0	0	0	0	0	0	0	0	0	0	0	0	0	0	0	0	0	0	0	0	0	0		0	0	0	0	0	0	0	0	0	0	0	0	0	0
BactOtu1025	0	0	0	0	0	0	0	0	0	0	0	0	0	0	0	0	0	0	0	0	0	0	0	0	0	0	0	0	0	0	0	0	0	0		0	0	0	0	0	0	0	0	0	0	0	0	0	0
BactOtu1106	0	0	0	0	0	0	0	0	0	0	0	0	0	0	0	0	0	0	0	0	0	0	0	0	0	0	0	0	0	0	0	0	0	0		0	0	0	0	0	0	0	0	0	0	0	0	0	0
BactOtu893	0	0	0	0	0	0	0	0	0	0	0	0	0	0	0	0	0	0	0	0	0	0	0	0	0	0	0	0	0	0	0	0	0	0		0	0	0	0	0	0	0	0	0	0	0	0	0	0
BactOtu674	0	0	0	0	0	0	0	0	0	0	0	0	0	0	0	0.00403332	0	0	0	0	0	0	0	0	0	0	0	0	0	0	0	0	0	0		0	0	0	0	0	0	0	0	0	0	0	0	0	0
BactOtu407	0	0	0	0	0	0	0	0	0	0	0	0	0	0	0	0	0	0	0	0	0	0	0	0	0	0	0	0	0	0	0	0	0	0		0	0	0	0	0	0	0	0	0	0	0	0	0	0
BactOtu1012	0	0	0	0	0	0	0	0	0	0	0	0	0	0	0	0	0	0	0	0	0	0	0	0	0	0	0	0	0	0	0	0	0	0		0	0	0	0	0	0	0	0	0	0	0	0	0	0
BactOtu909	0	0	0	0	0	0	0	0	0	0	0	0	0	0	0	0	0	0	0	0	0	0	0	0	0	0	0	0	0	0	0	0	0	0		0	0	0	0	0	0	0	0	0	0	0	0	0	0
BactOtu787	0	0	0	0	0	0	0	0	0	0	0	0	0	0	0	0.00403332	0	0	0	0	0	0	0	0	0	0	0	0	0	0	0	0	0	0		0	0	0	0	0	0	0	0	0	0	0	0	0	0
BactOtu1096	0	0	0	0	0	0	0	0	0	0	0	0.00643004	0	0	0	0	0	0	0	0	0	0	0	0	0	0	0	0	0	0	0	0	0	0		0	0	0	0	0	0	0	0	0	0	0	0	0	0
BactOtu1167	0	0	0	0	0	0	0	0	0	0	0	0.0043573	0	0	0	0	0	0	0	0	0	0	0	0	0	0	0	0	0	0	0	0	0	0		0	0	0	0	0	0	0	0	0	0	0	0	0	0
BactOtu1037	0	0	0	0	0	0	0	0	0	0	0	0	0	0	0	0	0	0	0	0	0	0	0	0	0	0	0	0	0	0	0	0	0	0		0	0	0	0	0	0	0	0	0	0	0	0	0	0
BactOtu870	0	0	0	0	0	0	0	0	0	0	0	0	0	0	0	0	0	0	0	0	0	0	0	0	0	0	0	0	0	0	0	0	0	0		0	0	0	0	0	0	0	0	0	0	0	0	0	0
BactOtu1160	0	0	0	0	0	0	0	0	0	0	0	0	0	0	0	0	0	0	0	0	0	0	0	0	0	0	0	0.00626743	0	0	0	0	0	0		0	0	0	0	0	0	0	0	0	0	0	0	0	0
BactOtu339	0	0	0	0	0	0	0	0	0	0	0	0	0	0	0	0	0	0	0	0	0	0	0	0	0	0	0	0	0	0	0	0	0	0		0	0	0	0	0	0	0	0	0	0	0	0	0	0
BactOtu1175	0	0.00640533	0	0	0	0	0	0	0	0	0	0	0	0	0	0	0	0	0	0	0	0	0	0	0	0	0	0	0	0	0	0	0	0		0	0	0	0	0	0	0	0	0	0	0	0	0	0
BactOtu1059	0	0	0	0	0	0	0	0	0	0	0	0	0	0	0	0	0	0	0	0	0	0	0	0	0	0	0	0	0	0	0	0	0	0		0	0	0	0	0	0	0	0	0	0	0	0	0	0
BactOtu1142	0	0	0	0	0	0	0	0	0	0	0	0	0	0	0	0	0	0	0	0	0	0	0	0.00384224	0	0	0	0	0	0	0	0	0	0		0	0	0	0	0	0	0	0	0	0	0	0	0	0
BactOtu444	0	0	0	0	0	0	0	0	0	0	0	0	0	0	0	0	0	0	0	0	0	0	0	0	0	0	0	0	0	0	0	0	0	0		0	0	0	0	0	0	0	0	0	0	0	0	0	0
BactOtu596	0	0	0	0	0	0	0	0	0	0	0	0	0	0	0	0	0	0	0	0	0	0	0	0	0	0	0	0	0	0	0	0	0	0		0	0	0	0	0	0	0	0	0	0	0	0	0	0
BactOtu1091	0	0	0	0	0	0	0	0	0	0	0	0	0	0	0	0	0	0	0	0	0	0	0	0	0	0	0	0	0	0	0	0	0	0		0	0.0114508	0	0	0	0	0	0	0	0	0	0	0	0
BactOtu1174	0	0	0	0	0	0	0	0	0	0	0	0	0	0	0	0	0	0	0	0	0	0	0	0	0	0	0	0	0	0	0	0	0	0		0	0	0	0	0	0	0	0	0	0	0	0.0116023	0	0
BactOtu1054	0	0	0	0	0	0	0	0	0	0	0	0.0043573	0	0	0	0	0	0	0	0	0	0	0	0	0	0	0	0	0	0	0	0	0	0		0	0	0	0	0	0	0	0	0	0	0	0	0	0
BactOtu1042	0	0	0	0	0	0	0	0	0	0	0	0	0	0	0	0	0	0	0	0	0	0	0	0	0	0	0	0	0	0	0	0	0	0.00372356		0	0	0	0	0	0	0	0	0	0	0	0	0	0
BactOtu897	0	0	0	0	0	0	0	0	0	0.00386832	0	0	0	0	0	0	0	0	0	0	0	0	0	0	0	0	0	0	0	0	0	0	0	0		0	0	0	0	0	0	0	0	0	0	0	0	0	0
BactOtu540	0	0	0	0	0	0	0	0	0	0	0	0	0	0	0	0	0	0	0	0	0	0	0	0	0	0	0	0	0	0	0	0	0	0		0	0	0	0	0	0	0	0	0	0	0	0	0	0
BactOtu1154	0	0	0	0	0	0	0	0	0	0	0	0	0	0	0	0	0	0	0	0	0	0	0	0	0	0	0	0	0	0	0	0	0	0		0	0	0	0	0	0	0	0	0	0	0	0	0	0
BactOtu467	0	0	0	0	0	0	0	0	0	0	0	0	0	0	0	0	0	0	0	0	0	0	0	0	0	0	0	0	0	0	0	0	0	0		0	0	0	0	0	0	0	0	0	0	0	0	0	0
BactOtu1123	0	0	0	0	0	0	0	0	0	0	0	0	0	0	0	0	0	0	0	0	0	0	0	0	0	0	0	0	0	0	0	0	0	0		0	0	0	0	0	0	0	0	0	0	0	0	0	0
BactOtu528	0	0	0	0	0	0	0	0	0	0	0	0.0043573	0	0	0	0	0	0	0	0	0	0	0	0	0	0	0	0	0	0	0	0	0	0		0	0	0	0	0	0	0	0	0	0	0	0	0	0
BactOtu475	0	0	0	0	0	0	0	0	0	0	0	0	0	0	0	0	0	0	0	0	0	0	0	0.00279419	0	0	0	0	0	0	0	0	0	0		0	0	0	0	0	0	0	0	0	0	0	0	0	0
BactOtu1063	0	0	0	0	0	0	0	0	0	0	0	0	0	0	0	0	0	0	0	0	0	0	0	0	0	0	0	0	0	0	0	0	0	0		0	0	0	0	0	0	0	0	0	0	0	0	0	0
BactOtu1156	0	0	0	0	0	0	0	0	0	0	0	0.00615858	0	0	0	0	0	0	0	0	0	0	0	0	0	0	0	0	0	0	0	0	0	0		0	0	0	0	0	0	0	0	0	0	0	0	0	0
BactOtu534	0	0	0	0	0	0	0	0	0	0	0	0	0	0	0	0	0	0	0	0	0	0	0	0.00279419	0	0	0	0	0	0	0	0	0	0		0	0	0	0	0	0	0	0	0	0	0	0	0	0
BactOtu689	0	0	0	0	0	0	0	0	0	0	0	0	0	0	0	0	0	0	0	0	0	0	0	0	0	0	0	0	0	0	0	0	0	0		0.0125905	0	0	0	0	0	0	0	0	0	0	0	0	0
BactOtu695	0	0	0	0	0	0	0	0	0	0	0	0	0	0	0	0	0	0	0	0	0	0	0	0	0	0	0	0	0	0	0	0	0	0		0	0	0	0	0	0	0	0	0	0	0	0	0	0
BactOtu717	0	0	0	0	0	0	0	0	0	0	0	0	0	0	0	0	0	0	0	0	0	0	0	0	0	0	0	0	0	0	0	0	0	0		0	0	0	0	0	0	0	0	0	0	0	0	0	0
BactOtu736	0	0	0	0	0	0	0	0	0	0	0	0	0	0	0	0	0	0	0	0	0	0	0	0	0	0	0	0	0	0	0	0	0	0		0	0	0	0	0	0	0	0.013183	0	0	0	0	0	0
BactOtu820	0	0	0	0	0	0	0	0	0	0	0	0	0	0	0	0	0	0	0	0	0	0	0	0	0	0	0	0	0	0	0	0	0	0		0	0	0	0	0	0	0	0	0	0.00864678	0	0	0	0
BactOtu955	0	0	0	0	0	0	0	0	0	0	0	0	0	0	0	0	0	0	0	0	0	0	0	0	0	0	0	0	0	0	0	0	0	0		0	0	0	0	0	0	0	0	0.00795292	0	0	0	0	0
BactOtu970	0	0	0	0.00587889	0	0	0	0	0	0	0	0	0	0	0	0	0	0	0	0	0	0	0	0	0	0	0	0	0	0	0	0	0	0		0	0	0	0	0	0	0	0	0	0	0	0	0	0
BactOtu1050	0	0	0	0	0	0	0	0	0	0	0	0	0	0	0	0	0	0	0	0	0	0	0	0	0	0	0	0.00626743	0	0	0	0	0	0		0	0	0	0	0	0	0	0	0	0	0	0	0	0
BactOtu1090	0	0	0	0	0	0	0	0	0	0	0	0	0	0	0	0	0	0	0	0	0	0	0	0	0	0	0	0	0	0	0	0	0	0		0	0	0	0	0	0	0	0	0	0	0	0	0	0
BactOtu1102	0	0	0	0	0	0	0	0	0	0	0	0	0	0	0	0	0	0	0	0	0	0	0	0	0	0	0	0	0	0	0	0	0	0		0.00475613	0	0	0	0	0	0	0	0	0	0	0	0	0
BactOtu685	0	0	0	0	0	0	0	0	0	0	0	0	0	0	0	0	0	0	0	0	0	0	0	0	0	0	0	0	0	0	0	0	0	0		0	0	0	0	0	0	0	0	0	0	0	0	0	0
BactOtu704	0	0	0	0	0	0	0	0	0	0	0	0	0	0	0	0	0	0	0	0	0	0	0	0	0	0	0	0	0	0	0	0	0	0		0	0	0	0	0	0	0	0	0	0	0	0	0	0
BactOtu766	0	0	0	0	0	0	0	0	0	0	0	0	0	0	0	0	0	0	0	0	0	0	0	0	0	0	0	0	0	0	0	0.00467377	0	0		0	0	0	0	0	0	0	0	0	0	0	0	0	0
BactOtu949	0	0	0	0	0	0	0	0	0	0	0	0	0	0	0	0	0	0	0	0	0	0	0	0	0	0	0	0	0	0	0	0	0	0		0	0	0	0	0	0	0	0	0	0	0	0	0	0
BactOtu1101	0	0	0	0	0	0	0	0	0	0	0	0	0	0.00358925	0	0	0	0	0	0	0	0	0	0	0	0	0	0	0	0	0	0	0	0		0	0	0	0	0	0	0	0	0	0	0	0	0	0
BactOtu1172	0	0	0	0	0	0	0	0	0	0	0	0	0	0	0	0	0	0	0	0	0	0	0	0	0	0	0	0	0	0	0	0	0	0		0	0	0	0	0	0	0	0	0	0	0	0	0	0
BactOtu449	0	0	0	0	0	0	0	0	0	0	0	0	0	0	0	0	0	0	0	0	0	0	0	0	0	0	0	0	0	0	0	0	0	0		0	0	0	0	0	0	0	0	0	0	0	0	0	0
BactOtu618	0	0	0	0.00587889	0	0	0	0	0	0	0	0	0	0	0	0	0	0	0	0	0	0	0	0	0	0	0	0	0	0	0	0	0	0		0	0	0	0	0	0	0	0	0	0	0	0	0	0
BactOtu988	0	0	0	0.00587889	0	0	0	0	0	0	0	0	0	0	0	0	0	0	0	0	0	0	0	0	0	0	0	0	0	0	0	0	0	0		0	0	0	0	0	0	0	0	0	0	0	0	0	0
BactOtu665	0	0	0	0	0	0	0	0	0	0	0	0	0	0	0	0	0	0	0	0	0	0	0	0	0	0	0	0	0	0	0	0	0	0		0	0	0	0	0	0	0	0	0	0	0	0	0	0
BactOtu899	0	0	0	0	0	0	0	0	0	0	0	0	0	0	0	0	0	0	0	0	0	0	0	0	0	0	0	0	0	0	0	0	0	0		0	0	0	0	0	0	0	0	0.00795292	0	0	0	0	0
BactOtu934	0	0	0	0	0	0	0	0	0	0	0	0	0	0	0	0	0	0	0	0	0	0	0	0	0	0	0	0	0	0	0	0	0	0		0	0	0	0	0	0	0	0	0	0	0	0	0	0
BactOtu966	0	0	0	0.00587889	0	0	0	0	0	0	0	0	0	0	0	0	0	0	0	0	0	0	0	0	0	0	0	0	0	0	0	0	0	0		0	0	0	0	0	0	0	0	0	0	0	0	0	0
BactOtu1038	0	0	0	0	0	0	0	0	0	0	0	0	0	0	0	0	0	0	0	0	0	0	0	0	0	0	0	0	0	0	0	0	0	0		0	0	0	0	0	0	0	0	0	0	0	0	0	0
BactOtu1169	0	0	0	0	0	0	0	0	0	0	0	0	0	0	0	0	0	0	0	0	0	0	0	0	0	0	0	0	0	0	0	0	0	0		0	0	0	0	0	0	0	0	0	0	0	0	0	0
BactOtu537	0	0	0	0	0	0	0	0	0	0	0	0	0	0	0	0	0	0.00785053	0	0	0	0	0	0	0	0	0	0	0	0	0	0	0	0		0	0	0	0	0	0	0	0	0	0	0	0	0	0
BactOtu815	0	0	0	0	0	0	0	0	0	0	0	0	0	0	0	0	0	0	0	0.00231313	0	0	0	0	0	0	0	0	0	0	0	0	0	0		0	0	0	0	0	0	0	0	0	0	0	0	0	0
BactOtu911	0	0	0	0	0	0	0	0	0	0	0	0	0	0	0	0	0	0	0	0	0	0	0	0	0	0	0	0	0	0	0	0	0	0		0	0	0	0	0	0	0	0	0	0	0	0	0	0
BactOtu984	0	0	0	0	0	0	0	0	0	0	0	0	0	0	0	0	0	0.00785053	0	0	0	0	0	0	0	0	0	0	0	0	0	0	0	0		0	0	0	0	0	0	0	0	0	0	0	0	0	0
BactOtu229	0	0	0	0	0	0	0	0	0	0	0	0	0	0	0	0	0	0	0	0	0	0	0	0	0	0	0	0	0	0	0	0	0	0		0	0	0	0	0	0	0	0	0	0	0	0	0	0
BactOtu536	0	0	0	0	0	0	0	0	0	0	0	0	0	0	0	0	0	0.00783116	0	0	0	0	0	0	0	0	0	0	0	0	0	0	0	0		0	0	0	0	0	0	0	0	0	0	0	0	0	0
BactOtu565	0	0	0	0	0	0	0	0	0	0	0	0	0	0	0	0	0	0	0	0	0	0	0	0	0	0.0029186	0	0	0	0	0	0	0	0		0	0	0	0	0	0	0	0	0	0	0	0	0	0
BactOtu568	0	0	0	0	0	0	0	0	0	0	0	0	0	0	0	0	0	0	0	0	0	0	0	0	0	0	0	0	0	0	0	0	0	0		0	0	0	0	0	0	0	0	0	0	0	0	0	0
BactOtu611	0	0	0	0	0	0	0	0	0	0	0	0	0	0	0	0	0	0	0	0	0	0	0	0	0	0	0	0	0	0	0	0	0	0		0	0	0	0	0	0	0	0	0	0	0	0	0	0
BactOtu903	0	0	0	0	0	0	0	0	0	0.00447097	0	0	0	0	0	0	0	0	0	0	0	0	0	0	0	0	0	0	0	0	0	0	0	0		0	0	0	0	0	0	0	0	0	0	0	0	0	0
BactOtu938	0	0	0	0	0	0	0	0	0	0	0	0	0	0	0	0	0	0	0	0	0	0	0	0	0	0	0	0	0	0	0	0	0	0		0	0	0	0	0	0	0	0	0	0	0	0	0	0
BactOtu439	0	0	0	0	0	0	0	0	0	0	0	0	0	0	0	0	0	0	0	0	0	0	0	0	0	0	0	0	0	0	0	0	0	0		0	0	0	0	0	0	0	0	0	0	0	0	0	0
BactOtu520	0	0	0	0	0	0	0	0	0	0	0	0	0	0	0	0	0	0	0	0	0	0	0	0	0	0	0	0	0	0	0	0	0	0.00271102		0	0	0	0	0	0	0	0	0	0	0	0	0	0
BactOtu448	0	0	0	0	0	0	0	0	0	0	0	0	0	0	0	0	0	0	0	0	0	0	0	0	0	0	0	0	0	0	0	0	0	0		0	0	0	0	0	0	0	0	0	0	0	0	0	0
BactOtu816	0	0	0	0	0	0	0	0	0	0	0	0	0	0	0	0	0	0	0	0	0	0	0	0	0	0	0	0	0	0	0	0.00390915	0	0		0	0	0	0	0	0	0	0	0	0	0	0	0	0
BactOtu351	0	0	0	0	0	0	0	0	0	0	0	0	0	0	0	0	0	0	0	0	0	0	0	0	0	0	0	0	0	0	0	0	0	0		0.00475613	0	0	0	0	0	0	0	0	0	0	0	0	0
BactOtu1005	0	0	0	0.00587889	0	0	0	0	0	0	0	0	0	0	0	0	0	0	0	0	0	0	0	0	0	0	0	0	0	0	0	0	0	0		0	0	0	0	0	0	0	0	0	0	0	0	0	0
BactOtu1039	0	0	0	0	0	0	0	0	0	0	0	0	0	0	0	0	0	0	0	0	0	0	0	0	0	0	0	0.00626743	0	0	0	0	0	0		0	0	0	0	0	0	0	0	0	0	0	0	0	0
BactOtu583	0	0	0	0	0	0	0	0	0	0	0	0	0	0	0	0	0	0.00783116	0	0	0	0	0	0	0	0	0	0	0	0	0	0	0	0		0	0	0	0	0	0	0	0	0	0	0	0	0	0
BactOtu630	0	0	0	0	0	0	0	0	0	0	0	0	0	0	0	0	0	0	0	0	0	0	0	0	0	0	0	0	0	0	0	0	0	0		0	0	0	0	0	0	0	0	0	0	0	0	0	0
BactOtu726	0	0	0	0	0	0	0	0	0	0	0	0	0	0	0	0	0	0	0	0	0	0	0	0	0	0	0	0	0	0	0	0	0	0		0	0	0	0	0	0	0	0	0	0	0	0	0	0
BactOtu941	0	0	0	0	0	0	0	0	0	0	0	0	0	0	0	0	0	0	0	0	0	0	0	0	0	0	0	0	0	0	0	0.00467377	0	0		0	0	0	0	0	0	0	0	0	0	0	0	0	0
BactOtu978	0	0	0	0	0	0	0	0	0	0	0	0	0	0	0	0	0	0	0	0	0	0	0	0	0	0	0	0	0	0	0	0	0	0		0	0	0	0	0	0	0	0	0	0	0	0	0	0
BactOtu977	0	0	0	0	0	0	0	0	0	0	0	0	0	0	0	0	0	0	0	0	0	0	0	0	0	0	0	0	0	0	0	0	0	0		0	0	0	0	0	0	0	0	0	0	0	0	0	0
BactOtu801	0	0	0	0	0	0	0	0	0	0.00447097	0	0	0	0	0	0	0	0	0	0	0	0	0	0	0	0	0	0	0	0	0	0	0	0		0	0	0	0	0	0	0	0	0	0	0	0	0	0
BactOtu284	0	0	0	0	0	0	0	0	0	0	0	0	0	0	0	0	0	0	0	0	0	0	0	0	0	0	0	0	0	0	0	0	0	0.00316391		0	0	0	0	0	0	0	0	0	0	0	0	0	0
BactOtu713	0	0	0	0	0	0	0	0	0	0	0	0	0	0	0	0	0	0	0	0	0	0	0	0	0	0	0	0	0	0	0	0	0	0		0	0.0114508	0	0	0	0	0	0	0	0	0	0	0	0
BactOtu406	0	0	0	0	0	0	0	0	0	0	0	0	0	0	0	0	0	0	0	0	0	0	0	0	0	0	0	0	0	0	0	0	0	0		0	0	0	0	0	0	0	0	0	0	0	0	0	0
BactOtu728	0	0	0	0	0	0	0	0	0	0	0	0	0	0	0	0	0	0	0	0	0	0.00389317	0	0	0	0	0	0	0	0	0	0	0	0		0	0	0	0	0	0	0	0	0	0	0	0	0	0
BactOtu378	0	0	0	0	0	0.00434764	0	0	0	0	0	0	0	0	0	0	0	0	0	0	0	0	0	0	0	0	0	0	0	0	0	0	0	0		0	0	0	0	0	0	0	0	0	0	0	0	0	0
BactOtu642	0	0	0	0	0	0	0	0	0	0	0	0	0	0	0	0	0	0	0	0	0	0	0	0	0	0	0	0	0	0.00342583	0	0	0	0		0	0	0	0	0	0	0	0	0	0	0	0	0	0
BactOtu850	0	0	0	0	0	0	0	0	0	0	0	0	0	0	0	0	0	0	0	0	0	0	0	0	0	0	0	0	0	0	0	0	0	0		0	0	0	0	0	0	0	0	0	0	0	0.0117288	0	0
BactOtu994	0	0	0	0	0	0	0	0	0	0	0	0	0	0	0	0	0	0	0	0	0	0	0	0	0	0	0	0	0	0	0	0	0	0		0	0	0	0	0	0	0	0	0	0	0	0.0101502	0	0
BactOtu1093	0	0	0	0	0	0	0	0	0	0	0	0.00643004	0	0	0	0	0	0	0	0	0	0	0	0	0	0	0	0	0	0	0	0	0	0		0	0	0	0	0	0	0	0	0	0	0	0	0	0
BactOtu1149	0	0	0	0	0	0	0	0	0	0	0	0	0	0	0	0	0	0	0	0	0	0	0	0	0	0	0	0	0	0	0	0	0	0		0	0	0	0	0	0	0	0	0	0	0	0	0	0
BactOtu946	0	0	0	0	0	0	0	0	0	0	0	0	0	0	0	0	0	0	0	0	0	0	0	0	0	0	0	0	0	0	0	0	0	0		0	0	0	0	0	0	0	0	0	0	0	0	0	0
BactOtu1044	0	0	0	0	0	0	0	0	0	0	0	0	0	0	0	0	0	0	0	0	0	0	0	0	0	0	0	0	0	0	0	0	0	0		0	0	0	0	0	0	0	0	0	0	0	0	0	0
BactOtu247	0	0	0	0	0	0	0	0	0	0	0	0	0	0	0	0	0	0	0	0	0	0	0	0	0	0.00532566	0	0	0	0	0	0	0	0		0	0	0	0	0	0	0	0	0	0	0	0	0	0
BactOtu506	0	0	0	0	0	0	0	0	0	0	0	0	0	0	0	0	0	0.00783116	0	0	0	0	0	0	0	0	0	0	0	0	0	0	0	0		0	0	0	0	0	0	0	0	0	0	0	0	0	0
BactOtu635	0	0	0	0	0	0	0	0	0	0	0	0	0	0	0	0	0	0	0	0	0	0	0	0	0	0	0	0	0	0	0	0	0	0		0	0	0	0	0	0	0	0	0	0	0	0	0	0
BactOtu831	0	0	0	0	0	0	0	0	0	0	0	0	0	0	0	0	0	0	0	0	0	0	0	0	0	0	0	0	0	0	0	0	0	0		0	0	0	0	0	0	0	0	0	0	0	0	0	0
[truncated: 66 more columns]

## Sheet: AHC_HID
14.2188	0.914993	1	0			1	0
7.9375	0.914993	2	0			2	0
7.9375	0.860906	3	0			3	0
4.1875	0.860906	4	0			4	0
4.1875	0.839716	5	0			5	0
1.875	0.839716	6	0
1.875	0.795343	7	0
1	0.795343	8	0
1	0	9	0
1	0.795343	10	0
2.75	0.795343	11	0
2.75	0.677083	12	0
2	0.677083	13	0
2	0	14	0
2	0.677083	15	0
3.5	0.677083	16	0
3.5	0.647059	17	0
3	0.647059	18	0
3	0	19	0
3	0.647059	20	0
4	0.647059	21	0
4	0	22	0
4	0.647059
3.5	0.647059
3.5	0.677083					3.125	0.914993
2.75	0.677083					1.75	0.914993
2.75	0.795343					1.75	0.860906
1.875	0.795343					1	0.860906
1.875	0.839716					1	0
6.5	0.839716					1	0.860906
6.5	0.815437					2.5	0.860906
5.5	0.815437					2.5	0.847432
5.5	0.7					2	0.847432
5	0.7					2	0
5	0					2	0.847432
5	0.7					3	0.847432
6	0.7					3	0
6	0					3	0.847432
6	0.7					2.5	0.847432
5.5	0.7					2.5	0.860906
5.5	0.815437					1.75	0.860906
7.5	0.815437					1.75	0.914993
7.5	0.782609					4.5	0.914993
7	0.782609					4.5	0.893831
7	0					4	0.893831
7	0.782609					4	0
8	0.782609					4	0.893831
8	0					5	0.893831
8	0.782609					5	0
7.5	0.782609					5	0.893831
7.5	0.815437					4.5	0.893831
6.5	0.815437					4.5	0.914993
6.5	0.839716					3.125	0.914993
4.1875	0.839716
4.1875	0.860906
11.6875	0.860906
11.6875	0.847432
9.5	0.847432
9.5	0.636364
9	0.636364
9	0
9	0.636364
10	0.636364
10	0
10	0.636364
9.5	0.636364
9.5	0.847432
13.875	0.847432
13.875	0.813804
11.875	0.813804
11.875	0.707937
11	0.707937
11	0
11	0.707937
12.75	0.707937
12.75	0.625
12	0.625
12	0
12	0.625
13.5	0.625
13.5	0.5
13	0.5
13	0
13	0.5
14	0.5
14	0
14	0.5
13.5	0.5
13.5	0.625
12.75	0.625
12.75	0.707937
11.875	0.707937
11.875	0.813804
15.875	0.813804
15.875	0.775841
15	0.775841
15	0
15	0.775841
16.75	0.775841
16.75	0.732057
16	0.732057
16	0
16	0.732057
17.5	0.732057
17.5	0.666667
17	0.666667
17	0
17	0.666667
18	0.666667
18	0
18	0.666667
17.5	0.666667
17.5	0.732057
16.75	0.732057
16.75	0.775841
15.875	0.775841
15.875	0.813804
13.875	0.813804
13.875	0.847432
11.6875	0.847432
11.6875	0.860906
7.9375	0.860906
7.9375	0.914993
20.5	0.914993
20.5	0.893831
19.5	0.893831
19.5	0.805556
19	0.805556
19	0
19	0.805556
20	0.805556
20	0
20	0.805556
19.5	0.805556
19.5	0.893831
21.5	0.893831
21.5	0.84127
21	0.84127
21	0
21	0.84127
22	0.84127
22	0
22	0.84127
21.5	0.84127
21.5	0.893831
20.5	0.893831
20.5	0.914993
14.2188	0.914993
